# Supplementary material for: Head and neck tumor organoid biobank for modelling individual responses to radiation therapy according to the TP53/HPV status
Source: J Exp Clin Cancer Res. 2025 Mar 5;44:85. doi: 10.1186/s13046-025-03345-3 (PMC11881459; doi:10.1186/s13046-025-03345-3)
Supplement: Supplementary file 2 — Supplementary Material 2 [file 13046_2025_3345_MOESM2_ESM.xlsx]

## Sheet: TableS1
Table S1｜Clinical data of head and neck organoid cohort
patient	organoid	gender	age	location	specific localization	entity	PY	T	N	M	ECE	pretreatment	adjuvant treatment	PFS (months)	death (months after initial treatment)
#01	O01T	female	39.7892	Oral cavity	tongue	SCC	15	3	2b	0	yes	no	CRTx	5	19
#02	O02T	male	74.1711	Oral cavity	floor of the mouth	Ductal adeno Ca	0	3	0	0	no	no	RT	until today	alive
#03	O03T	male	64.3149	Larynx	vocal cord	SCC	100	2	0	0	no	no	no	until today	alive
#04	O04T	female	67.4168	Oropharynx	tonsil	SCC	20	3	1	0	no	no	RT	until today	alive
#05	O05T	male	72.1944	Ear	auricle	SCC	10	2	0	0	NA	no	RT	until today	alive
#06	O06T	male	57.3333	Oropharynx	tonsil	SCC	35	2	2b	0	yes	no	CRTx	until today	alive
#07	O07T	male	56.4107	Capitulum	capitulum	SCC	0	3	3b	0	no	chemotherapy to treat Sezary syndrome years before HNSCC treatment	RT	until today	alive
#08	O08T	female	68.7283	Oral cavity	tongue	SCC	0	2	1	0	no	no	CRTx	3	alive
#08	O08Tr	female	68.9144	Oral cavity	tongue	SCC	0	r2c	r2c	0	NA	no	CRTx	until today	alive
#09	O09T	male	66.3737	Oropharynx	tonsil	SCC	0	2	0	0	no	no	no	until today	alive
#10	O10T	male	83.6934	Larynx	subglottic laryngeal carcinoma	SCC	30	4a	0	0	no	no	CRTx	until today	alive
#11	O11T	female	60.9911	Oral cavity	floor of the mouth	SCC	40	1	0	0	no	no	no	until today	alive
#12	O12T	female	69.0185	Oral cavity	floor of the mouth	SCC	50	4a	0	0	no	neoadjuvant CRTx	no	until today	alive
#13	O13T	male	47.5044	Oral cavity	tonsil	SCC	10	3	2b	0	no	no	CRTx	until today	alive
#14	O14T	female	59.3703	Oral cavity	tongue	SCC	0	2	1	0	yes	no	no	until today	alive
#11	O11N	female	60.9911	Oral cavity	floor of the mouth	tumor adjacent
#15	O15N	male	62.8	nose	nasal dome	tumor adjacent
#16	O16N	male	68.6	Oral cavity	tongue	tumor adjacent
PY	Pack Years
ECE	Extracapsular extension
PFS	progression free survival

## Sheet: TableS2
Table S2｜Mutational concordance
detected SNPs (> 0.05 VAF)
patient	organoid	shared	tumor only	organoid only
#02	O02T	578	28	43
#03	O03T	410	210	456
#04	O04T	429	187	452
#06	O06T	622	38	12
#07	O07T	471	139	183
r#08	rO08T	419	379	450
#10	O10T	477	141	447
#11	O11T	599	16	11
#13	O13T	452	191	311
#14	O14T	622	21	21

## Sheet: TableS3
Table S3｜Classification of the organoid biobank regarding the TP53 and HPV status
		IHC	Whole Exome Sequencing																					HPV DNA subtyping/ genotyping (Chipron)							RNA Sequencing
sample (O = organoid; # = tumor tissue)	sample type	IHC based HPV status (p16)	totalReads	mapped	properlyPaired	singleton	HpV16_E1^E4	HpV16_E1	HpV16_E2	HpV16_E5	HpV16_L2	HpV16_L1	HpV16_E6	HpV16_E7	HpV33_E6	HpV33_E7	HpV33_E1	HpV33_E2	HpV33_E4	HpV33_E5	HpV33_L2	HpV33_L1	WES based HPV classification	DNA integrity number (DIN)	HPV-subtype	Intensity Hyb./Grid	Intensity Pos.	Intensity HPV-Typ	Threshold	Chipron HPV classification	HpV16gp5	HpV16gp3	HpV16gp4	HpV16gp6	HpV16gp7	HpV16gp8	HpV16gp1	HpV16gp2	E6	E7	E1	E2	E4	E5	L2	L1	Transcriptome based HPV classification (thresold >50, min. 2x positive)	consensus classification
O01T	organoid	HPV negative	60983127	1	1	0	0	0	0	0	0	0	0	0	0	0	0	0	0	0	0	0	HPV negative	7.6	/	163.16	86.50	/	25	HPV negative	0	0	0	0	0	0	0	0	0	0	0	0	0	0	0	0	HPV negative	HPV negative
P01	tissue	HPV negative	63732380	0	0	0	0	0	0	0	0	0	0	0	0	0	0	0	0	0	0	0	HPV negative	5.1	/	159.99	104.12	/	25	HPV negative
O02T	organoid	HPV negative	52320960	1	0	0	0	0	0	0	0	0	0	0	0	0	0	0	0	0	0	0	HPV negative	8	/	173.19	125.86	/	25	HPV negative	0	0	0	0	0	0	0	0	0	0	0	0	0	0	0	0	HPV negative	HPV negative
P02	tissue	HPV negative	77085479	0	0	0	0	0	0	0	0	0	0	0	0	0	0	0	0	0	0	0	HPV negative	7.5	HPV 16	175.49	128.59	24.56	22	HPV positive
O03T	organoid	HPV negative	90681163	0	0	0	0	0	0	0	0	0	0	0	0	0	0	0	0	0	0	0	HPV negative	8.4	/	172.15	114.19	/	25	HPV negative	0	0	0	0	0	0	0	0	0	0	0	0	0	0	0	0	HPV negative	HPV negative
P03	tissue	HPV negative	55201287	1	0	0	0	0	0	0	0	0	0	0	0	0	0	0	0	0	0	0	HPV negative	7	HPV 16	164.46	122.30	18.66	17	HPV positive
O04T	organoid	HPV negative	67759632	0	0	0	0	0	0	0	0	0	0	0	0	0	0	0	0	0	0	0	HPV negative	7.4	HPV 16	177.03	120.13	22.15	21	HPV positive	0	0	0	0	0	0	0	0	0	0	0	0	0	0	0	0	HPV negative	HPV negative
P04	tissue	HPV positive																						6.9	HPV 35	174.53	107.53	22.71	21	HPV positive
O05T	organoid	HPV negative	57748764	0	0	0	0	0	0	0	0	0	0	0	0	0	0	0	0	0	0	0	HPV negative	8.5	/	192.38	118.17	/	25	HPV negative	0	0	0	0	0	0	0	0	0	0	0	0	0	0	0	0	HPV negative	HPV negative
P05	tissue	HPV negative	63969940	8	4	4	0	0	0	0	1	3	0	0	0	0	0	0	0	0	0	0	HPV negative	7.2	/	190.64	127.20	/	25	HPV negative
O06T	organoid	HPV positive	53907999	210	145	64	0	0	0	4	29	57	7	7	0	0	0	0	0	0	0	0	HPV positive	8.9	HPV 16	191.19	115.04	172.95	25	HPV positive	51	0	782	186	25	62	671	719	0	0	0	0	0	0	0	0	HPV positive	HPV positive
P06	tissue	HPV positive	61430770	0	0	0	0	0	0	0	0	0	0	0	0	0	0	0	0	0	0	0	HPV negative	7.7	HPV 16	202.50	123.09	170.11	25	HPV positive
O07T	organoid	HPV positive	81223219	146	107	37	0	0	2	1	20	31	9	2	0	0	0	0	0	0	0	0	HPV positive	8.1	HPV 16	177.35	108.30	160.54	25	HPV positive	125	0	1228	203	33	74	1322	1208	0	0	0	0	0	0	0	0	HPV positive	HPV positive
P07	tissue	HPV positive																						6.9	HPV 16	181.11	107.26	38.51	25	HPV positive
O08T	organoid	HPV negative	67540560	1	1	0	0	0	0	0	0	0	0	0	0	0	0	0	0	0	0	0	HPV negative	5.8	HPV 16	179.72	133.00	15.21	15	HPV positive	0	0	0	0	0	0	0	0	0	0	0	0	0	0	0	0	HPV negative	HPV negative
P08	tissue	HPV negative																						7.8	HPV 16	179.93	129.19	30.47	25	HPV positive
rO08T	organoid	HPV negative	70420804	0	0	0	0	0	0	0	0	0	0	0	0	0	0	0	0	0	0	0	HPV negative	8	/	172.68	117.31	/	25	HPV negative	0	0	0	0	0	0	16	0	0	0	0	0	0	0	0	0	HPV negative	HPV negative
rP08	tissue	HPV negative	57238225	0	0	0	0	0	0	0	0	0	0	0	0	0	0	0	0	0	0	0	HPV negative	8.1	/	177.48	133.37	/	25	HPV negative
O09T	organoid	HPV negative	88677727	0	0	0	0	0	0	0	0	0	0	0	0	0	0	0	0	0	0	0	HPV negative	7.6	/	159.17	112.66	/	25	HPV negative	0	0	0	0	0	0	0	0	0	0	0	0	0	0	0	0	HPV negative	HPV negative
P09	tissue	HPV positive	58538001	1	1	0	0	0	0	0	0	0	0	0	0	0	0	0	0	0	0	0	HPV negative	3.1	HPV 33	164.52	127.62	120.57	25	HPV positive
O10T	organoid	HPV negative	54779650	18	12	5	0	0	1	1	5	3	1	0	0	0	0	0	0	0	0	0	HPV positive	8.1	HPV 16	164.94	116.23	148.57	25	HPV positive	62	0	1635	653	24	66	1355	1146	0	0	0	0	0	0	0	0	HPV positive	HPV positive
P10	tissue	HPV negative	90545578	0	0	0	0	0	0	0	0	0	0	0	0	0	0	0	0	0	0	0	HPV negative	7.6	HPV 16	164.37	107.11	49.18	25	HPV positive
O11T	organoid	HPV negative	77398347	1	1	0	0	0	0	0	0	0	0	0	0	0	0	0	0	0	0	0	HPV negative	8.2	/	168.71	130.32	/	25	HPV negative	0	0	0	0	0	0	0	0	0	0	0	0	0	0	0	0	HPV negative	HPV negative
P11	tissue	HPV negative																						7.7	/	161.84	112.27	/	25	HPV negative
O12T	organoid	HPV negative	79247874	0	0	0	0	0	0	0	0	0	0	0	0	0	0	0	0	0	0	0	HPV negative	8.1	/	190.77	128.21	/	25	HPV negative	0	0	0	0	0	0	0	0	0	0	0	0	0	0	0	0	HPV negative	HPV negative
P12	tissue	HPV negative																						4	HPV 16	182.05	115.32	n.a.	25	HPV positive
O13T	organoid	HPV negative	96956259	2	1	1	0	0	0	0	1	0	0	0	0	0	0	0	0	0	0	0	HPV negative	7.2	/	195.35	101.24	/	25	HPV negative	0	0	0	0	0	0	6284	0	0	0	0	0	0	0	0	0	HPV negative	HPV negative
P13	tissue	HPV negative	90848250	0	0	0	0	0	0	0	0	0	0	0	0	0	0	0	0	0	0	0	HPV negative	7.4	HPV 16	186.86	148.85	161.91	25	HPV positive
O14T	organoid	HPV negative	93454100	0	0	0	0	0	0	0	0	0	0	0	0	0	0	0	0	0	0	0	HPV negative	7	/	167.86	/	/	25	HPV negative	0	0	0	0	0	0	0	0	0	0	0	0	0	0	0	0	HPV negative	HPV negative
P14	tissue	HPV negative	80482679	0	0	0	0	0	0	0	0	0	0	0	0	0	0	0	0	0	0	0	HPV negative	7.6	HPV 16	188.15	131.80	37.37	25	HPV positive
O11N	organoid																							7	/	189.16	132.95	/	25	HPV negative
P11 adj. normal	tissue																							5.6	/	186.74	57.58	/	25	HPV negative
O15N	organoid																							6.7	/	172.93	111.25	/	25	HPV negative
P15 adj. Normal	tissue																							5.4	/	166.94	67.97	/	25	HPV negative
O16N	organoid																							6.7	/	189.87	130.85	/	25	HPV negative
P16 adj. Normal	tissue																							6.2	/	190.84	72.67	/	25	HPV negative
O11N control (pWPI-Puro)	organoid																														0	0	0	0	0	0	0	1	0	0	0	0	0	0	0	0	HPV negative	HPV negative
O11N E6/E7 (pWPI-HPV-E6E7-Puro)	organoid																														0	0	0	0	0	0	12397	26121	0	0	0	0	0	0	0	0	HPV positive	HPV positive
O15N control (pWPI-Puro)	organoid																														0	0	0	0	0	0	0	0	0	0	0	0	0	0	0	0	HPV negative	HPV negative
O15N E6/E7 (pWPI-HPV-E6E7-Puro)	organoid																														0	0	0	0	0	0	7126	9726	0	0	0	0	0	0	0	0	HPV positive	HPV positive
O16N control (pWPI-Puro)	organoid																														0	0	0	0	0	0	0	0	0	0	0	0	0	0	0	0	HPV negative	HPV negative
O16N E6/E7 (pWPI-HPV-E6E7-Puro)	organoid																														26	0	873	585	33	0	1771	1762	0	0	0	0	0	0	0	0	HPV positive	HPV positive
O04T control (pWPI-Puro)	organoid																														0	0	0	0	0	0	1	0	0	0	0	0	0	0	0	0	HPV negative	HPV negative
O04T E6/E7 (pWPI-HPV-E6E7-Puro)	organoid																														0	0	0	0	0	0	305	292	0	0	0	0	0	0	0	0	HPV positive	HPV positive
O08T control (pWPI-Puro)	organoid																														0	0	0	0	0	0	0	0	0	0	0	0	0	0	0	0	HPV negative	HPV negative
O08T E6/E7 (pWPI-HPV-E6E7-Puro)	organoid																														0	0	0	0	0	0	4711	150	0	0	0	0	0	0	0	0	HPV positive	HPV positive
O09T control (pWPI-Puro)	organoid																														0	0	0	0	0	0	0	0	0	0	0	0	0	0	0	0	HPV negative	HPV negative
O09T E6/E7 (pWPI-HPV-E6E7-Puro)	organoid																														0	0	0	0	0	0	846	519	0	0	0	0	0	0	0	0	HPV positive	HPV positive

## Sheet: TableS4a
Table S4a｜Differential gene expression analysis (HPV+ vs. TP53R248Q mutant PDTO)
GeneID	baseMean	log2FoldChange	lfcSE	stat	pvalue	padj	O06T	O07T	O10T	O01T	O03T	O04T	O09T	RO08T	O12T	O01T	Gene.name
ENSG00000173626	9.54876	21.9171	3.37678	6.49053	8.55349e-11	1.25897e-09	0	1	98	0	0	0	0	0	0	0	TRAPPC3L
ENSG00000204542	3.95817	17.7997	3.37784	5.26956	1.36751e-07	1.17459e-06	0	0	41	0	0	0	0	0	0	0	C6orf15
ENSG00000225680	3.47547	17.7043	3.378	5.24106	1.5966e-07	1.35365e-06	0	0	36	0	0	0	0	0	0	0
ENSG00000128052	2.51006	17.4736	2.76161	6.32733	2.49441e-10	3.4271e-09	0	0	26	0	0	0	0	0	0	0	KDR
ENSG00000131686	2.41352	17.4443	2.791	6.25021	4.09889e-10	5.4332e-09	0	0	25	0	0	0	0	0	0	0	CA6
ENSG00000172673	1.73773	17.207	3.0624	5.6188	1.92287e-08	1.91882e-07	0	0	18	0	0	0	0	0	0	0	THEMIS
ENSG00000183807	1.64119	17.1657	3.11451	5.51152	3.55757e-08	3.38385e-07	0	0	17	0	0	0	0	0	0	0	FAM162B
ENSG00000178343	1.35157	17.0274	3.30329	5.1547	2.54044e-07	2.06691e-06	0	0	14	0	0	0	0	0	0	0	SHISA3
ENSG00000103175	1.35157	17.0274	3.30329	5.1547	2.54044e-07	2.06691e-06	0	0	14	0	0	0	0	0	0	0	WFDC1
ENSG00000226132	1.15849	16.9142	3.38061	5.00331	5.63537e-07	4.3122e-06	0	0	12	0	0	0	0	0	0	0	RPS3AP46
ENSG00000242995	1.06195	16.8512	3.38097	4.98413	6.22401e-07	4.7301e-06	0	0	11	0	0	0	0	0	0	0	RPL36AP1
ENSG00000289612	0.965408	16.7825	3.38139	4.96319	6.93438e-07	5.2127e-06	0	0	10	0	0	0	0	0	0	0
ENSG00000240033	0.965408	16.7825	3.38139	4.96319	6.93438e-07	5.2127e-06	0	0	10	0	0	0	0	0	0	0
ENSG00000134121	1015.78	13.9149	1.99806	6.96423	3.30216e-12	5.9065e-11	680	2470	7610	0	0	0	0	0	0	0	CHL1
ENSG00000129824	744.346	13.715	0.842241	16.2839	1.28352e-59	1.05977e-56	1404	2989	3617	0	0	0	0	0	0	0	RPS4Y1
ENSG00000114374	816.569	13.4397	0.81832	16.4236	1.29743e-60	1.14514e-57	1798	2837	4116	0	0	0	0	0	1	0	USP9Y
ENSG00000067048	1282.83	13.2799	0.814242	16.3095	8.443e-60	7.20357e-57	3472	5039	5301	0	1	1	0	0	1	0	DDX3Y
ENSG00000134184	516.712	13.1915	0.815362	16.1787	7.13308e-59	5.36995e-56	1945	1562	2026	0	0	0	0	0	0	0	GSTM1
ENSG00000012817	389.413	12.7721	0.808311	15.801	3.06427e-56	1.96083e-53	1330	1461	1402	0	0	0	0	0	0	0	KDM5D
ENSG00000165246	342.194	12.6016	0.837391	15.0486	3.52669e-51	1.58367e-48	745	1447	1499	0	0	0	0	0	0	0	NLGN4Y
ENSG00000196344	1306.01	12.5617	0.736295	17.0607	2.91284e-65	3.55034e-62	3084	5845	5187	0	0	0	0	1	1	3	ADH7
ENSG00000183878	414.384	12.4634	0.825338	15.1009	1.59677e-51	7.43108e-49	883	1498	2064	0	0	1	0	0	0	0	UTY
ENSG00000180543	293.686	12.3742	1.13745	10.8788	1.45398e-27	1.37838e-25	562	1492	1135	0	0	0	0	0	0	0	TSPYL5
ENSG00000291033	291.283	12.3606	0.810399	15.2525	1.58445e-52	7.652e-50	1007	1020	1103	0	0	0	0	0	0	0	TXLNGY
ENSG00000178222	281.059	12.3077	0.849237	14.4926	1.34903e-47	4.86334e-45	621	1378	1050	0	0	0	0	0	0	0	RNF212
ENSG00000067646	279.078	12.3065	0.83632	14.7151	5.15707e-49	2.16394e-46	643	1214	1157	0	0	0	0	0	0	0	ZFY
ENSG00000100285	486.237	12.2615	0.841477	14.5714	4.26764e-48	1.65507e-45	1094	2326	1848	0	0	0	1	0	0	1	NEFH
ENSG00000135333	257.313	12.0656	2.1721	5.55481	2.77907e-08	2.70571e-07	172	926	1655	0	0	0	0	0	0	0	EPHA7
ENSG00000198692	308.212	11.984	0.835109	14.3502	1.0621e-46	3.5306e-44	509	972	1809	0	0	0	0	0	1	0	EIF1AY
ENSG00000198890	222.47	11.9793	0.856296	13.9897	1.80294e-44	5.07122e-42	424	991	988	0	0	0	0	0	0	0	PRMT6
ENSG00000137142	186.088	11.7115	0.827184	14.1582	1.66166e-45	5.06333e-43	423	638	933	0	0	0	0	0	0	0	IGFBPL1
ENSG00000164114	190.367	11.7011	0.840796	13.9167	5.01859e-44	1.35217e-41	338	598	1097	0	0	0	0	0	0	0	MAP9
ENSG00000198168	183.974	11.6359	0.859766	13.5338	9.88147e-42	2.45559e-39	271	604	1091	0	0	0	0	0	0	0	SVIP
ENSG00000001561	162.547	11.4562	0.841328	13.6168	3.18168e-42	8.06319e-40	283	480	970	0	0	0	0	0	0	0	ENPP4
ENSG00000061918	330.714	11.2464	0.811912	13.8518	1.2406e-43	3.27365e-41	518	1003	2003	0	0	0	0	0	1	2	GUCY1B1
ENSG00000173930	129.317	11.1604	0.848513	13.1528	1.6392e-39	3.68044e-37	234	438	712	0	0	0	0	0	0	0	SLCO4C1
ENSG00000172201	126.185	11.1528	2.1267	5.24417	1.56991e-07	1.33278e-06	154	790	438	0	0	0	0	0	0	0	ID4
ENSG00000132182	2073.97	11.1143	1.6977	6.54665	5.88408e-11	8.84373e-10	4997	8457	8865	0	1	0	0	1	22	6	NUP210
ENSG00000149328	117.477	11.0565	0.843786	13.1034	3.1486e-39	6.88816e-37	257	462	545	0	0	0	0	0	0	0	GLB1L2
ENSG00000165092	2668.45	10.9234	0.580808	18.8073	6.58062e-79	1.68438e-75	2420	11211	15046	1	1	2	4	7	9	7	ALDH1A1
ENSG00000064655	350.281	10.8979	1.88644	5.777	7.60453e-09	8.15098e-08	873	1411	1477	0	0	0	0	1	11	0	EYA2
ENSG00000124785	112.851	10.8482	0.84998	12.7629	2.64066e-37	5.12048e-35	171	271	755	0	0	0	0	0	0	0	NRN1
ENSG00000198759	101.447	10.8386	0.871384	12.4384	1.61672e-35	2.82421e-33	177	425	491	0	0	0	0	0	0	0	EGFL6
ENSG00000118156	196.105	10.8308	0.822719	13.1646	1.40257e-39	3.17701e-37	687	981	464	0	2	0	0	0	0	0	ZNF541
ENSG00000243073	121.652	10.7699	3.02272	3.56296	0.00036669	0.001563	274	5	987	0	0	0	0	0	0	0	PRAMEF4
ENSG00000145864	169.978	10.7631	0.875495	12.2937	9.78794e-35	1.56583e-32	139	293	1357	0	1	0	0	0	0	0	GABRB2
ENSG00000130881	91.7981	10.6515	0.848122	12.5589	3.55057e-36	6.53816e-34	261	461	276	0	0	0	0	0	0	0	LRP3
ENSG00000204103	271.658	10.5693	0.812889	13.0021	1.1899e-38	2.51709e-36	512	1780	690	0	1	0	2	0	1	0	MAFB
ENSG00000183960	81.8171	10.4477	0.842345	12.4031	2.514e-35	4.31867e-33	190	173	504	0	0	0	0	0	0	0	KCNH8
ENSG00000142700	100.584	10.4203	0.831304	12.5348	4.81375e-36	8.73849e-34	303	410	371	1	0	0	0	0	0	0	DMRTA2
ENSG00000215853	480.645	10.3827	1.44547	7.18289	6.82536e-13	1.34386e-11	69	4784	555	0	1	0	0	1	2	3	RPTN
ENSG00000175928	77.9277	10.3658	2.33187	4.44525	8.77877e-06	5.30457e-05	292	44	481	0	0	0	0	0	0	0	LRRN1
ENSG00000163923	72.2743	10.3562	0.858115	12.0685	1.54919e-33	2.31889e-31	168	319	294	0	0	0	0	0	0	0	RPL39L
ENSG00000147257	174.253	10.3544	0.832467	12.4382	1.62197e-35	2.82421e-33	296	616	952	0	0	0	0	2	1	0	GPC3
ENSG00000240280	98.4652	10.3495	0.839462	12.3288	6.33919e-35	1.04683e-32	280	466	321	0	0	0	0	1	0	0	TCAM1P
ENSG00000273906	69.6647	10.3039	0.840186	12.2638	1.41642e-34	2.25184e-32	179	251	318	0	0	0	0	0	0	0
ENSG00000232855	227.888	10.2858	0.755212	13.6198	3.05426e-42	7.81768e-40	258	615	1543	1	0	0	0	0	4	0
ENSG00000092377	68.1251	10.2351	0.849088	12.0542	1.84322e-33	2.72711e-31	199	323	217	0	0	0	0	0	0	0	TBL1Y
ENSG00000287059	395.537	10.19	1.1928	8.54294	1.30854e-17	4.8192e-16	168	1158	2872	1	0	0	3	2	0	2
ENSG00000106123	124.623	10.1587	1.66901	6.08663	1.15312e-09	1.41492e-08	276	658	413	1	0	7	0	0	0	0	EPHB6
ENSG00000148798	61.35	10.1134	0.838942	12.0549	1.82716e-33	2.71907e-31	190	239	232	0	0	0	0	0	0	0	INA
ENSG00000171243	84.1067	10.0207	2.91205	3.44111	0.000579344	0.00235118	16	228	641	0	0	0	0	0	0	7	SOSTDC1
ENSG00000134533	179.846	10.0204	0.840634	11.9201	9.30515e-33	1.30865e-30	345	771	820	0	0	0	2	0	0	2	RERG
ENSG00000099725	211.052	9.9584	0.767433	12.9763	1.66838e-38	3.47186e-36	667	818	784	0	0	0	3	0	0	2	PRKY
ENSG00000133687	415.565	9.94069	0.567919	17.5037	1.34233e-68	1.71791e-65	929	1948	1613	2	0	0	3	2	3	0	TMTC1
ENSG00000144057	53.2845	9.90471	2.38634	4.15059	3.31618e-05	0.000177798	34	312	235	0	0	0	0	0	0	0	ST6GAL2
ENSG00000105894	126.876	9.87103	0.828935	11.9081	1.07407e-32	1.49413e-30	137	399	814	0	0	0	0	0	2	1	PTN
ENSG00000132911	125.852	9.86685	2.42092	4.07566	4.58842e-05	0.000239684	30	384	921	0	0	0	0	0	0	4	NMUR2
ENSG00000100473	97.7777	9.85973	0.933801	10.5587	4.62997e-26	3.84768e-24	72	360	613	0	0	0	0	1	1	0	COCH
ENSG00000189369	51.3173	9.84957	0.858608	11.4716	1.83329e-30	2.20305e-28	113	178	259	0	0	0	0	0	0	0	GSPT2
ENSG00000105278	70.5249	9.83892	0.844043	11.6569	2.11628e-31	2.70841e-29	216	344	205	0	1	0	0	0	0	0	ZFR2
ENSG00000156689	51.4882	9.79817	0.888538	11.0273	2.82201e-28	2.82156e-26	157	83	304	0	0	0	0	0	0	0	GLYATL2
ENSG00000165194	1083.33	9.78971	1.25362	7.80917	5.75654e-15	1.49588e-13	860	2114	8432	1	0	0	2	3	7	11	PCDH19
ENSG00000187955	65.4004	9.78828	0.906742	10.795	3.63488e-27	3.3228e-25	85	275	343	0	0	1	0	0	0	0	COL14A1
ENSG00000007038	294.656	9.75488	1.65335	5.90008	3.63322e-09	4.11486e-08	895	1167	1105	0	0	0	0	4	5	0	PRSS21
ENSG00000145423	48.7016	9.7162	0.880152	11.0392	2.47126e-28	2.50017e-26	141	85	289	0	0	0	0	0	0	0	SFRP2
ENSG00000157060	45.6219	9.6908	0.872481	11.1072	1.15763e-28	1.2045e-26	99	181	211	0	0	0	0	0	0	0	SHCBP1L
ENSG00000268686	61.3401	9.66677	0.850956	11.3599	6.62247e-30	7.56736e-28	132	188	334	0	1	0	0	0	0	0	LOC101928295
ENSG00000166402	60.1245	9.6621	0.920479	10.4968	8.93462e-26	7.16898e-24	91	322	240	0	0	0	0	1	0	0	TUB
ENSG00000290931	71.2089	9.64045	1.65608	5.82124	5.84114e-09	6.34053e-08	199	393	182	0	0	0	0	0	3	0
ENSG00000132321	57.5506	9.60532	0.870479	11.0345	2.60451e-28	2.6246e-26	121	246	253	0	0	0	1	0	0	0	IQCA1
ENSG00000108242	42.4924	9.58363	2.43717	3.93227	8.41471e-05	0.000413562	28	289	150	0	0	0	0	0	0	0	CYP2C18
ENSG00000203995	41.5627	9.55847	0.893485	10.698	1.04045e-26	9.12029e-25	83	185	181	0	0	0	0	0	0	0	ZYG11A
ENSG00000243955	59.2023	9.52872	1.6522	5.7673	8.05513e-09	8.59079e-08	52	52	515	0	0	0	0	0	0	0	GSTA1
ENSG00000224078	380.077	9.52801	0.507938	18.7582	1.65914e-78	3.86067e-75	890	1397	1782	2	2	0	3	0	3	2
ENSG00000258743	42.2982	9.51109	0.862133	11.032	2.67722e-28	2.6873e-26	98	98	253	0	0	0	0	0	0	0	LINC02301
ENSG00000186075	40.1661	9.50844	0.902834	10.5318	6.16603e-26	5.01034e-24	79	191	165	0	0	0	0	0	0	0	ZPBP2
ENSG00000128739	43.0741	9.49816	0.867042	10.9547	6.31079e-28	6.14186e-26	146	219	104	0	0	0	0	0	0	0	SNRPN
ENSG00000154856	94.6387	9.47609	1.47329	6.43192	1.25998e-10	1.80473e-09	250	449	324	0	0	0	0	0	0	3	APCDD1
ENSG00000102387	68.9622	9.46326	0.856912	11.0434	2.35828e-28	2.39534e-26	145	285	311	0	0	0	0	0	1	1	TAF7L
ENSG00000183117	44.7289	9.45805	1.96709	4.80815	1.52336e-06	1.07832e-05	34	121	320	0	0	0	0	0	0	0	CSMD1
ENSG00000159212	68.9978	9.4395	0.874696	10.7917	3.76571e-27	3.41798e-25	155	322	268	0	0	0	0	0	0	2	CLIC6
ENSG00000182601	39.0199	9.42218	0.891046	10.5743	3.92119e-26	3.30154e-24	100	207	118	0	0	0	0	0	0	0	HS3ST4
ENSG00000236028	38.4297	9.40694	0.857433	10.9711	5.26534e-28	5.14395e-26	138	156	121	0	0	0	0	0	0	0
ENSG00000139910	48.6524	9.34656	0.873079	10.7053	9.61415e-27	8.45649e-25	95	178	248	0	0	0	0	0	0	1	NOVA1
ENSG00000158528	105.091	9.31946	0.765252	12.1783	4.0572e-34	6.18144e-32	167	326	624	2	0	0	0	0	1	1	PPP1R9A
ENSG00000143536	221.434	9.31231	1.31128	7.1017	1.23235e-12	2.32621e-11	49	1470	901	0	1	3	0	2	0	2	CRNN
ENSG00000100024	196.051	9.30491	0.601929	15.4585	6.61317e-54	3.52647e-51	719	872	526	0	2	2	2	0	0	1	UPB1
ENSG00000105880	86.8642	9.22631	1.80454	5.11282	3.17384e-07	2.54026e-06	88	666	201	5	1	0	0	0	0	0	DLX5
ENSG00000121966	55.5189	9.21973	2.25408	4.09023	4.30938e-05	0.000226077	14	40	525	0	0	0	0	0	0	0	CXCR4
ENSG00000118308	44.402	9.21866	2.20198	4.18654	2.83241e-05	0.000154317	17	74	376	0	0	0	0	0	0	0	IRAG2
ENSG00000176728	32.7453	9.20838	0.871508	10.566	4.2823e-26	3.58223e-24	123	103	125	0	0	0	0	0	0	0	TTTY14
ENSG00000139292	73.1024	9.19674	2.33172	3.94419	8.00694e-05	0.00039519	2	9	745	0	0	0	0	0	0	2	LGR5
ENSG00000103723	70.7761	9.19249	0.841864	10.9192	9.33053e-28	9.01224e-26	301	365	104	1	1	0	0	0	0	0	AP3B2
ENSG00000186479	32.9084	9.17704	0.925911	9.91136	3.71569e-23	2.40169e-21	47	123	183	0	0	0	0	0	0	0	RGS7BP
ENSG00000184828	453.663	9.13059	1.49737	6.09775	1.07573e-09	1.32952e-08	940	2135	1812	0	2	0	0	1	3	18	ZBTB7C
ENSG00000055118	32.2381	9.12527	0.879394	10.3768	3.16299e-25	2.40237e-23	81	71	190	0	0	0	0	0	0	0	KCNH2
ENSG00000166405	42.8187	9.11463	0.874544	10.4221	1.96464e-25	1.51849e-23	138	218	109	0	0	0	0	0	1	0	RIC3
ENSG00000153802	283.313	9.11384	1.2626	7.21834	5.26274e-13	1.05074e-11	70	648	2266	1	0	0	4	1	1	4	TMPRSS11D
ENSG00000250337	42.0307	9.10856	0.85673	10.6318	2.12061e-26	1.83375e-24	177	143	131	0	0	0	0	1	0	0	PURPL
ENSG00000177181	37.3666	9.07257	1.76925	5.12792	2.92967e-07	2.35885e-06	29	70	295	0	0	0	0	0	0	0	RIMKLA
ENSG00000134873	50.184	9.02328	0.850159	10.6136	2.57522e-26	2.21938e-24	152	148	234	1	0	0	0	0	1	0	CLDN10
ENSG00000146938	29.1543	9.01329	0.92764	9.71637	2.56761e-22	1.52131e-20	64	162	92	0	0	0	0	0	0	0	NLGN4X
ENSG00000185272	28.6438	9.01266	0.919712	9.79943	1.13219e-22	6.88349e-21	111	56	137	0	0	0	0	0	0	0	RBM11
ENSG00000196876	28.1365	8.98895	0.911479	9.86193	6.08657e-23	3.8658e-21	64	135	106	0	0	0	0	0	0	0	SCN8A
ENSG00000182983	29.2633	8.98698	0.885003	10.1547	3.15649e-24	2.18952e-22	131	102	82	0	0	0	0	0	0	0	ZNF662
ENSG00000239893	28.342	8.98136	0.876882	10.2424	1.28047e-24	9.12949e-23	108	102	95	0	0	0	0	0	0	0
ENSG00000125816	28.9565	8.9692	1.94953	4.60071	4.21049e-06	2.71602e-05	30	115	166	0	0	0	0	0	0	0	NKX2-4
ENSG00000291231	86.382	8.94356	0.793356	11.2731	1.78263e-29	1.95829e-27	252	413	268	0	1	0	0	0	2	1
ENSG00000204764	27.1213	8.93946	0.904784	9.88021	5.07265e-23	3.23789e-21	58	109	125	0	0	0	0	0	0	0	RANBP17
ENSG00000186281	149.582	8.92985	0.614068	14.5421	6.55219e-48	2.46632e-45	476	665	471	2	1	0	0	2	0	2	GPAT2
ENSG00000164900	40.4595	8.92106	0.864098	10.3241	5.48132e-25	4.05491e-23	201	152	83	0	0	0	1	0	0	0	GBX1
ENSG00000290853	27.0271	8.91396	1.76929	5.03816	4.70017e-07	3.64452e-06	52	165	79	0	0	0	0	0	0	0
ENSG00000118322	188.182	8.91208	1.22791	7.2579	3.9314e-13	7.98636e-12	580	771	669	0	2	6	2	0	0	0	ATP10B
ENSG00000049540	29.2537	8.90877	0.906696	9.82554	8.74027e-23	5.40377e-21	90	167	63	0	0	0	0	0	0	0	ELN
ENSG00000112852	35.9073	8.90739	0.879095	10.1325	3.96544e-24	2.72116e-22	75	126	183	0	0	0	0	1	0	0	PCDHB2
ENSG00000163239	28.5083	8.9031	1.69028	5.26722	1.38507e-07	1.1891e-06	177	79	50	0	0	0	0	0	0	0	TDRD10
ENSG00000237978	26.6762	8.88006	0.925436	9.59554	8.34784e-22	4.67552e-20	43	97	146	0	0	0	0	0	0	0
ENSG00000165449	49.6215	8.86654	0.962889	9.20827	3.31431e-20	1.59761e-18	22	82	417	0	0	0	0	1	0	0	SLC16A9
ENSG00000155970	25.8211	8.84301	0.921001	9.60152	7.87759e-22	4.43153e-20	45	95	137	0	0	0	0	0	0	0	MICU3
ENSG00000248663	25.271	8.83886	0.939847	9.40457	5.22421e-21	2.74577e-19	48	124	102	0	0	0	0	0	0	0
ENSG00000101349	35.6062	8.82054	0.909532	9.69788	3.07816e-22	1.81123e-20	49	111	219	0	0	0	0	1	0	0	PAK5
ENSG00000182175	429.699	8.80482	0.501403	17.5604	4.95572e-69	6.67613e-66	1155	2609	925	4	2	0	4	1	5	5	RGMA
ENSG00000165186	33.4555	8.79008	0.861057	10.2085	1.81687e-24	1.28112e-22	116	134	110	0	0	0	0	0	0	1	PTCHD1
ENSG00000077063	46.7136	8.74625	0.838107	10.4357	1.70321e-25	1.32913e-23	73	107	313	0	0	1	1	0	0	0	CTTNBP2
ENSG00000007306	55.633	8.74386	0.85296	10.2512	1.16888e-24	8.38057e-23	149	243	206	0	0	2	0	0	0	1	CEACAM7
ENSG00000114251	177.647	8.73454	0.560309	15.5888	8.67805e-55	4.82877e-52	289	462	1126	2	2	1	2	0	3	0	WNT5A
ENSG00000170160	95.7346	8.72121	0.707978	12.3185	7.2042e-35	1.18204e-32	321	520	199	0	3	0	1	0	1	0	CCDC144A
ENSG00000066382	24.9074	8.71898	2.17086	4.01636	5.91027e-05	0.000300874	18	95	154	0	0	0	0	0	0	0	MPPED2
ENSG00000250722	340.106	8.70913	0.556908	15.6384	3.98815e-55	2.37397e-52	535	1981	1179	0	1	2	6	5	4	1	SELENOP
ENSG00000206072	23.7187	8.70367	2.17029	4.01038	6.06223e-05	0.000308242	20	109	127	0	0	0	0	0	0	0	SERPINB11
ENSG00000173610	23.192	8.69978	2.15226	4.04216	5.29609e-05	0.000272535	29	156	70	0	0	0	0	0	0	0	UGT2A1
ENSG00000169291	58.8554	8.67471	0.841121	10.3133	6.13767e-25	4.52737e-23	323	167	138	0	2	0	0	0	0	1	SHE
ENSG00000154080	57.5517	8.65433	1.47126	5.88225	4.04725e-09	4.54358e-08	177	159	264	9	0	0	0	0	3	0	CHST9
ENSG00000179023	39.8701	8.63315	0.918594	9.39821	5.54971e-21	2.91087e-19	76	212	144	0	0	0	0	2	0	0	KLHDC7A
ENSG00000154277	158.417	8.61122	1.41657	6.07894	1.20977e-09	1.48088e-08	1265	160	247	0	0	0	0	6	2	1	UCHL1
ENSG00000175344	38.2632	8.60996	0.873566	9.85611	6.4503e-23	4.07659e-21	83	155	172	1	0	0	0	1	0	0	CHRNA7
ENSG00000009709	110.277	8.5969	2.0896	4.11414	3.8862e-05	0.000205816	277	524	378	0	0	0	0	1	0	15	PAX7
ENSG00000273018	25.1354	8.59597	0.905095	9.49731	2.15377e-21	1.1655e-19	105	127	42	0	0	0	0	0	0	0	FAM106A
ENSG00000187715	48.6924	8.5695	0.803099	10.6706	1.39794e-26	1.21706e-24	120	106	287	0	0	2	0	0	1	0	KBTBD12
ENSG00000198670	24.1235	8.55299	0.906177	9.43854	3.77998e-21	2.01988e-19	111	109	42	0	0	0	0	0	0	0	LPA
ENSG00000228956	20.7553	8.54934	0.919975	9.29301	1.4998e-20	7.52725e-19	46	78	99	0	0	0	0	0	0	0
ENSG00000120278	334.306	8.54543	0.992724	8.60806	7.43093e-18	2.81781e-16	851	1152	1560	6	0	1	0	10	2	2	PLEKHG1
ENSG00000267313	27.5559	8.52515	0.877259	9.71794	2.5284e-22	1.5046e-20	61	82	150	0	0	0	0	0	1	0	KC6
ENSG00000231535	21.3631	8.51472	0.925523	9.1999	3.58271e-20	1.72374e-18	63	115	55	0	0	0	0	0	0	0	LINC00278
ENSG00000237515	30.942	8.48937	1.0033	8.46142	2.64147e-17	9.40347e-16	16	91	221	0	0	0	0	0	1	0	SHISA9
ENSG00000231764	42.4082	8.47314	1.42812	5.93308	2.97295e-09	3.41696e-08	117	215	115	9	0	1	0	0	2	0
ENSG00000148053	4933.52	8.44643	2.18605	3.86379			3955	9187	38319	21	0	2	0	2	28	478	NTRK2
ENSG00000156968	45.4531	8.42042	0.856845	9.82723	8.59464e-23	5.3266e-21	121	207	161	0	0	0	1	0	1	1	MPV17L
ENSG00000290976	26.8311	8.41574	0.891565	9.43928	3.75344e-21	2.01411e-19	105	123	62	1	0	0	0	0	0	0	USP32P1
ENSG00000142973	30.5429	8.40294	1.79391	4.68414	2.81135e-06	1.88309e-05	4	71	247	0	0	0	1	0	0	0	CYP4B1
ENSG00000016391	59.7372	8.39657	0.854607	9.82507	8.7817e-23	5.4163e-21	117	353	179	0	0	0	0	0	1	3	CHDH
ENSG00000143416	71.2381	8.36884	0.755542	11.0766	1.62933e-28	1.68163e-26	218	308	239	0	1	0	0	0	0	4	SELENBP1
ENSG00000053108	18.4659	8.3672	0.916921	9.12532	7.15215e-20	3.33455e-18	50	52	95	0	0	0	0	0	0	0	FSTL4
ENSG00000137727	23.1075	8.35875	1.67828	4.98056	6.34018e-07	4.81267e-06	10	150	92	1	0	0	0	0	0	0	ARHGAP20
ENSG00000112796	118.814	8.35759	0.614568	13.5991	4.0528e-42	1.01701e-39	202	428	634	2	0	0	1	1	4	1	ENPP5
ENSG00000146530	26.2971	8.33938	0.901609	9.24944	2.25668e-20	1.10868e-18	57	48	172	0	0	0	0	1	0	0	VWDE
ENSG00000175538	289.271	8.33864	1.91019	4.36535			708	154	2131	2	0	1	0	1	0	26	KCNE3
ENSG00000214575	32.3742	8.32708	0.931794	8.93661	4.013e-19	1.75584e-17	116	161	73	0	0	2	0	0	0	0	CPEB1
ENSG00000131398	19.6964	8.31866	0.950921	8.748	2.17164e-18	8.76739e-17	58	119	39	0	0	0	0	0	0	0	KCNC3
ENSG00000266302	25.283	8.22203	0.882215	9.31976	1.16602e-20	5.92173e-19	105	120	49	0	0	0	0	1	0	0
ENSG00000165238	114.456	8.21741	0.56725	14.4864	1.47672e-47	5.24975e-45	286	397	535	3	0	0	3	1	1	1	WNK2
ENSG00000161609	16.976	8.20905	0.99708	8.23309	1.82443e-16	5.80821e-15	35	104	47	0	0	0	0	0	0	0	KASH5
ENSG00000186998	50.3758	8.20863	0.791103	10.3762	3.18254e-25	2.41007e-23	143	171	222	2	0	0	1	1	0	0	EMID1
ENSG00000269210	16.1905	8.19316	0.945258	8.66764	4.4117e-18	1.71354e-16	42	71	62	0	0	0	0	0	0	0	LOC375196
ENSG00000247516	35.801	8.19086	0.888988	9.21368	3.15122e-20	1.52763e-18	92	150	141	0	0	0	0	0	3	0	MIR4458HG
ENSG00000159374	37.4336	8.17512	0.851953	9.59574	8.33153e-22	4.67552e-20	111	127	160	2	1	0	0	0	0	0	M1AP
ENSG00000169760	50.902	8.16285	1.32982	6.13833	8.3392e-10	1.04838e-08	43	189	308	0	0	0	0	1	4	0	NLGN1
ENSG00000171401	7598.51	8.15776	0.997195	8.18071	2.82172e-16	8.74392e-15	2451	45122	34555	14	100	97	91	53	24	326	KRT13
ENSG00000184368	184.509	8.1512	0.522774	15.5922	8.22523e-55	4.67851e-52	422	831	727	1	1	1	1	5	2	4	MAP7D2
ENSG00000099864	118.466	8.15111	1.02034	7.98861	1.36471e-15	3.90291e-14	158	951	196	3	0	3	3	1	1	0	PALM
ENSG00000162949	15.6961	8.13907	0.938069	8.67641	4.08452e-18	1.59371e-16	39	51	78	0	0	0	0	0	0	0	CAPN13
ENSG00000103888	8035.24	8.12245	0.585951	13.862	1.07636e-43	2.86983e-41	7319	32632	45643	27	109	66	90	82	70	280	CEMIP
ENSG00000226278	154.057	8.1133	0.559256	14.5073	1.089e-47	4.03972e-45	155	259	1193	2	1	1	0	1	8	1	PSPHP1
ENSG00000077935	279.073	8.08444	0.439142	18.4096	1.0996e-75	2.16504e-72	563	1267	1162	2	2	6	6	2	3	3	SMC1B
ENSG00000228203	19.7225	8.07224	0.901214	8.95707	3.33411e-19	1.47903e-17	52	64	94	0	0	1	0	0	0	0	GRASLND
ENSG00000248485	90.2196	8.02752	1.66736	4.81452	1.47555e-06	1.04692e-05	110	350	497	0	1	0	0	0	1	9	PCP4L1
ENSG00000141293	25.4832	8.02173	0.923533	8.68592	3.75702e-18	1.47266e-16	47	122	105	0	0	0	0	1	1	0	SKAP1
ENSG00000066923	768.43	8.01318	0.298564	26.839	1.13257e-158	1.44947e-154	2526	3445	2280	8	12	14	9	10	9	6	STAG3
ENSG00000230316	19.9165	8.01101	0.929917	8.61476	7.00878e-18	2.66167e-16	100	65	48	1	0	0	0	0	0	0	FEZF1-AS1
ENSG00000154620	14.5709	8.00467	1.94618	4.11302	3.90509e-05	0.000206646	17	63	77	0	0	0	0	0	0	0	TMSB4Y
ENSG00000090512	41.0967	8.00337	0.886855	9.02444	1.80613e-19	8.12473e-18	21	12	393	1	0	0	0	0	0	0	FETUB
ENSG00000227124	31.3425	8.00265	0.887311	9.019	1.89819e-19	8.52388e-18	83	121	130	0	0	0	0	0	3	0	ZNF717
ENSG00000168874	17.9402	8.00114	3.15289	2.53771	0.0111579	0.0313037	17	185	1	0	0	0	0	0	0	0	ATOH8
ENSG00000289731	36.4481	7.99372	0.832359	9.60369	7.71303e-22	4.35095e-20	171	135	84	1	1	0	1	0	0	0
ENSG00000291090	22.3829	7.98698	1.68417	4.74239	2.11212e-06	1.44977e-05	87	107	46	0	0	0	0	0	3	0	CCDC144BP
ENSG00000149970	16.1196	7.98698	1.85592	4.30352	1.68106e-05	9.58744e-05	15	41	115	0	0	0	0	0	0	0	CNKSR2
ENSG00000152785	18.7423	7.98572	1.7716	4.50764	6.55522e-06	4.05382e-05	25	15	156	0	0	0	0	0	0	0	BMP3
ENSG00000172164	64.5719	7.97802	0.795718	10.0262	1.1694e-23	7.77455e-22	72	343	280	2	0	0	1	0	1	2	SNTB1
ENSG00000164438	14.6717	7.96935	1.01057	7.88598	3.12067e-15	8.41693e-14	33	92	36	0	0	0	0	0	0	0	TLX3
ENSG00000127928	32.6744	7.95123	0.878653	9.04934	1.43835e-19	6.55088e-18	83	141	126	0	0	0	2	0	1	0	GNGT1
ENSG00000248144	76.6999	7.94556	0.675901	11.7555	6.61674e-32	8.77524e-30	419	227	170	0	3	1	1	0	0	2	ADH1C
ENSG00000204894	18.4913	7.93845	1.77177	4.48052	7.44622e-06	4.55529e-05	14	24	156	0	0	0	0	0	0	0
ENSG00000179008	18.1465	7.93409	0.917304	8.64936	5.17888e-18	1.99336e-16	39	60	94	1	0	0	0	0	0	0	C14orf39
ENSG00000004799	14.6961	7.93215	0.980116	8.09308	5.81763e-16	1.73755e-14	80	46	32	0	0	0	0	0	0	0	PDK4
ENSG00000223652	13.4394	7.90527	0.979997	8.06663	7.22656e-16	2.12855e-14	35	67	44	0	0	0	0	0	0	0
ENSG00000117507	16.1277	7.89049	0.970046	8.13413	4.14899e-16	1.25381e-14	20	28	122	0	0	0	0	0	0	0	FMO6P
ENSG00000234862	20.4084	7.88765	1.94705	4.05108	5.0981e-05	0.000263087	12	15	186	0	0	0	0	0	0	0
ENSG00000189377	345.165	7.88305	0.47011	16.7685	4.14654e-63	4.42229e-60	681	1174	1806	0	3	11	6	3	3	7	CXCL17
ENSG00000100078	22.9896	7.88114	0.954857	8.25374	1.53515e-16	4.93639e-15	68	120	60	2	0	0	0	0	0	0	PLA2G3
ENSG00000106078	114.627	7.85801	1.45161	5.41331	6.18703e-08	5.59983e-07	220	465	536	1	0	0	0	0	6	5	COBL
ENSG00000178187	12.7347	7.84677	0.961825	8.15821	3.40021e-16	1.04223e-14	41	47	49	0	0	0	0	0	0	0	ZNF454
ENSG00000185432	19.171	7.82706	1.05103	7.44702	9.54708e-14	2.12678e-12	35	152	25	0	0	0	0	0	1	0	TMT1A
ENSG00000150471	85.5636	7.82506	0.691903	11.3095	1.17783e-29	1.3165e-27	76	221	600	0	0	3	1	0	5	1	ADGRL3
ENSG00000165621	13.5008	7.80159	0.969788	8.04464	8.64996e-16	2.53033e-14	26	29	88	0	0	0	0	0	0	0	OXGR1
ENSG00000181577	200.476	7.76476	0.437897	17.7319	2.37745e-70	3.5796e-67	959	804	385	0	4	3	7	5	0	2	LINC03040
ENSG00000168952	33.6288	7.76434	0.805057	9.64447	5.18807e-22	3.01804e-20	26	49	275	0	0	0	0	0	3	0	STXBP6
ENSG00000116962	236.75	7.73197	1.26943	6.09088	1.12293e-09	1.38118e-08	352	520	1590	1	1	31	5	0	2	0	NID1
ENSG00000145879	13.7329	7.71187	2.98816	2.58081	0.0098568	0.0280983	1	41	104	0	0	0	0	0	0	0	SPINK7
ENSG00000162409	152.746	7.69241	1.67414	4.59485	4.33067e-06	2.78512e-05	295	384	927	0	0	0	0	1	8	7	PRKAA2
ENSG00000120594	171.507	7.68439	1.71573	4.47878	7.50695e-06	4.58915e-05	721	776	346	0	1	0	0	12	6	0	PLXDC2
ENSG00000101144	1806.51	7.66221	1.24092	6.17461			4661	6330	8157	17	38	0	4	10	33	117	BMP7
ENSG00000099958	13.2728	7.66101	0.982688	7.79598	6.39125e-15	1.6541e-13	67	57	20	0	0	0	0	0	0	0	DERL3
ENSG00000121068	85.0155	7.65616	0.696985	10.9847	4.52833e-28	4.44088e-26	138	213	543	1	0	0	2	4	1	1	TBX2
ENSG00000249853	16.722	7.63082	2.47578	3.08219	0.00205481	0.00718018	3	19	153	0	0	0	0	0	0	0	HS3ST5
ENSG00000168646	35.3325	7.62452	0.810718	9.40464	5.22083e-21	2.74577e-19	78	82	211	0	1	0	0	2	1	0	AXIN2
ENSG00000157404	11.7157	7.60424	2.06546	3.68163	0.000231749	0.00103631	23	90	17	0	0	0	0	0	0	0	KIT
ENSG00000273203	14.147	7.60325	0.936191	8.12147	4.60553e-16	1.3836e-14	42	52	57	0	0	0	0	0	1	0
ENSG00000264785	10.7555	7.59462	1.01641	7.47201	7.89798e-14	1.78269e-12	48	29	38	0	0	0	0	0	0	0
ENSG00000160284	32.8469	7.58209	0.857904	8.83793	9.75117e-19	4.065e-17	74	157	121	0	0	0	0	2	2	0	SPATC1L
ENSG00000204501	13.5429	7.56752	2.70201	2.8007	0.00509925	0.0158861	27	2	112	0	0	0	0	0	0	0	PRAMEF15
ENSG00000275591	10.3461	7.54428	2.58961	2.91329	0.00357637	0.0116791	5	74	35	0	0	0	0	0	0	0	XKR5
ENSG00000258670	13.5647	7.54287	0.956485	7.88603	3.11953e-15	8.41693e-14	32	55	58	0	0	1	0	0	0	0
ENSG00000175567	207.182	7.53794	0.426967	17.6546	9.37242e-70	1.33276e-66	591	746	859	6	2	9	3	1	1	5	UCP2
ENSG00000108602	9755.37	7.53655	0.789002	9.55201	1.27202e-21	7.01697e-20	30956	36710	35768	9	152	115	255	256	90	673	ALDH3A1
ENSG00000156150	10.38	7.53478	1.03965	7.24745	4.24699e-13	8.58516e-12	24	55	34	0	0	0	0	0	0	0	ALX3
ENSG00000133083	43.7277	7.50292	0.841756	8.91341	4.94846e-19	2.15577e-17	85	85	287	0	1	1	0	0	0	3	DCLK1
ENSG00000244306	21.4781	7.49451	0.957156	7.82997	4.87969e-15	1.27841e-13	60	95	74	0	0	0	0	0	3	0	DUXAP10
ENSG00000168743	520.011	7.49265	0.352939	21.2293	5.12201e-100	3.27757e-96	990	1501	2979	17	12	12	2	7	8	8	NPNT
ENSG00000169550	13.5505	7.4913	0.965203	7.76137	8.40141e-15	2.15473e-13	46	29	68	0	0	0	1	0	0	0	MUC15
ENSG00000170153	63.3327	7.45779	0.774496	9.62923	6.01801e-22	3.46333e-20	47	212	409	0	1	1	0	3	3	0	RNF150
ENSG00000144115	281.137	7.4312	1.1445	6.49297	8.41614e-11	1.2409e-09	699	1380	934	6	1	0	0	17	8	6	THNSL2
ENSG00000056998	9.47688	7.41825	1.06974	6.93465	4.0724e-12	7.21365e-11	19	49	35	0	0	0	0	0	0	0	GYG2
ENSG00000234965	14.8531	7.41822	0.969516	7.65147	1.98699e-14	4.83451e-13	63	78	20	1	0	0	0	0	0	0	SHISA8
ENSG00000133019	10.1986	7.40722	2.08441	3.55363	0.000379947	0.00161359	73	21	15	0	0	0	0	0	0	0	CHRM3
ENSG00000127324	9.69416	7.39291	1.10109	6.71416	1.89151e-11	3.04114e-10	11	37	56	0	0	0	0	0	0	0	TSPAN8
ENSG00000260197	9.27278	7.39043	1.03112	7.1674	7.64354e-13	1.49347e-11	34	25	40	0	0	0	0	0	0	0
ENSG00000182508	16.7232	7.37138	0.939758	7.84391	4.36743e-15	1.15484e-13	28	60	89	1	0	0	0	0	0	1	LHFPL1
ENSG00000133636	11.0597	7.36921	2.80204	2.62994	0.00853998	0.0248821	8	113	4	0	0	0	0	0	0	0	NTS
ENSG00000111110	101.534	7.36166	0.521239	14.1234	2.72523e-45	8.11104e-43	247	516	326	1	3	0	3	1	3	3	PPM1H
ENSG00000145824	427.824	7.35067	0.491089	14.9681	1.18648e-50	5.14731e-48	2900	661	929	5	5	5	10	15	12	6	CXCL14
ENSG00000247765	9.08305	7.32624	1.05912	6.91728	4.60397e-12	8.08808e-11	23	49	27	0	0	0	0	0	0	0
ENSG00000111186	38.6674	7.32237	1.60084	4.57408	4.78327e-06	3.04105e-05	104	123	150	28	0	1	1	0	1	0	WNT5B
ENSG00000108924	29.2344	7.31349	0.927227	7.88749	3.08328e-15	8.34246e-14	26	144	141	0	0	3	0	1	1	0	HLF
ENSG00000205076	177.128	7.28882	0.572438	12.7329	3.88005e-37	7.4672e-35	827	878	203	2	0	2	3	1	3	11	LGALS7
ENSG00000148735	8.60011	7.27096	1.1203	6.49021	8.57141e-11	1.26016e-09	37	13	41	0	0	0	0	0	0	0	PLEKHS1
ENSG00000100385	38.8494	7.26657	0.886701	8.19506	2.50467e-16	7.82778e-15	80	41	282	0	0	0	3	1	1	0	IL2RB
ENSG00000064218	20.4769	7.25977	1.65216	4.39412	1.11225e-05	6.59105e-05	47	91	80	0	3	0	0	0	0	0	DMRT3
ENSG00000197705	11.1405	7.24271	1.03938	6.96828	3.20841e-12	5.7549e-11	12	15	90	0	0	0	0	0	0	0	KLHL14
ENSG00000160180	15.6419	7.23851	0.922331	7.84806	4.22517e-15	1.11838e-13	38	37	89	0	1	0	0	0	0	1	TFF3
ENSG00000169116	601.966	7.21342	0.503192	14.3353	1.3165e-46	4.32015e-44	1041	1731	3550	8	5	2	16	22	22	15	PARM1
ENSG00000154274	27.1613	7.21275	0.959676	7.51581	5.65583e-14	1.29603e-12	22	100	165	0	0	0	1	1	0	2	C4orf19
ENSG00000225210	10.8446	7.1969	0.977672	7.36127	1.8217e-13	3.89218e-12	25	36	54	0	0	0	0	0	1	0	DUXAP9
ENSG00000290462	10.2786	7.18868	2.75002	2.61405	0.00894757	0.0258782	77	33	1	0	0	0	0	0	0	0	CYP4F35P
ENSG00000176160	8.03611	7.18422	1.05687	6.79761	1.06369e-11	1.78066e-10	29	24	33	0	0	0	0	0	0	0	HSF5
ENSG00000228923	9.23708	7.18264	1.04654	6.86324	6.73143e-12	1.15791e-10	48	37	15	0	0	0	0	0	0	0
ENSG00000196632	44.197	7.17775	0.679653	10.5609	4.52274e-26	3.77082e-24	89	126	249	1	0	0	3	1	2	0	WNK3
ENSG00000174807	13.3101	7.17397	1.10241	6.50752	7.63993e-11	1.13101e-09	30	107	10	1	0	0	0	0	0	0	CD248
ENSG00000109832	10.401	7.16925	1.07753	6.65342	2.86358e-11	4.48844e-10	14	57	41	1	0	0	0	0	0	0	DDX25
ENSG00000111052	11.1541	7.15123	0.972582	7.35283	1.94055e-13	4.12201e-12	26	23	68	0	0	1	0	0	0	0	LIN7A
ENSG00000286797	7.83505	7.14713	1.05783	6.75642	1.41445e-11	2.3193e-10	24	26	34	0	0	0	0	0	0	0
ENSG00000165125	11.4711	7.13718	0.977037	7.30492	2.77427e-13	5.76382e-12	37	61	26	0	1	0	0	0	0	0	TRPV6
ENSG00000253361	12.1763	7.12028	0.999099	7.1267	1.02806e-12	1.96816e-11	23	16	88	0	0	0	0	0	0	1
ENSG00000162040	11.2562	7.11567	0.965892	7.36694	1.74584e-13	3.73632e-12	45	50	26	0	0	0	0	0	0	1	HS3ST6
ENSG00000008394	413.599	7.11386	0.505197	14.0814	4.94551e-45	1.455e-42	1156	1696	1535	10	12	3	29	4	2	13	MGST1
ENSG00000007171	8.10112	7.11215	1.06065	6.70543	2.00811e-11	3.21248e-10	18	19	49	0	0	0	0	0	0	0	NOS2
ENSG00000133124	9.56862	7.10621	1.11327	6.38319	1.73433e-10	2.45124e-09	26	70	10	0	0	0	0	0	0	0	IRS4
ENSG00000285571	8.27056	7.10617	1.08366	6.55755	5.46992e-11	8.23092e-10	12	23	53	0	0	0	0	0	0	0
ENSG00000204869	30.1939	7.10504	0.765407	9.2827	1.65233e-20	8.2282e-19	128	85	105	0	1	0	0	2	1	1	IGFL4
ENSG00000124749	365.184	7.09591	0.36624	19.375	1.25489e-83	4.5886e-80	973	1571	1338	6	12	1	11	12	13	6	COL21A1
ENSG00000197444	88.6685	7.08125	0.494013	14.3341	1.33887e-46	4.33794e-44	284	319	335	0	2	3	6	2	2	0	OGDHL
ENSG00000172247	16.7118	7.07909	0.889698	7.95673	1.76649e-15	4.93615e-14	45	50	80	2	0	1	0	0	0	0	C1QTNF4
ENSG00000287886	7.83745	7.07854	1.14348	6.19034	6.00362e-10	7.75322e-09	9	29	46	0	0	0	0	0	0	0
ENSG00000198535	28.7053	7.07416	0.817211	8.65647	4.86587e-18	1.88707e-16	14	17	265	0	0	1	1	0	1	0	C2CD4A
ENSG00000172817	30.7835	7.06118	1.73864	4.06133	4.87948e-05	0.000253235	84	20	213	1	0	0	0	0	0	4	CYP7B1
ENSG00000184937	7.32911	7.04457	1.09748	6.41889	1.37274e-10	1.9542e-09	27	17	34	0	0	0	0	0	0	0	WT1
ENSG00000170122	11.5553	7.03876	1.0321	6.81984	9.11423e-12	1.54189e-10	39	74	13	1	0	0	0	0	0	0	FOXD4
ENSG00000105388	4759.88	7.03831	1.04926	6.70789	1.97453e-11	3.16733e-10	7315	18117	24745	4	132	190	244	40	19	263	CEACAM5
ENSG00000127252	9.46409	7.03378	1.15338	6.09838	1.0715e-09	1.32493e-08	8	54	40	0	0	0	0	0	1	0	PLAAT1
ENSG00000100593	33.6184	7.03238	0.806763	8.71678	2.86219e-18	1.1447e-16	45	144	167	2	0	1	0	3	0	0	ISM2
ENSG00000235961	8.75629	7.02635	1.06975	6.5682	5.0928e-11	7.68605e-10	47	37	11	0	0	0	0	0	0	0	PNMA6A
ENSG00000173868	13.0634	7.01746	1.26662	5.54029	3.01973e-08	2.91879e-07	10	129	6	0	0	1	0	0	1	0	PHOSPHO1
ENSG00000089199	52.134	7.00535	0.677262	10.3436	4.47244e-25	3.33751e-23	33	75	427	3	0	6	1	0	1	0	CHGB
ENSG00000259533	7.13331	7.00513	1.199	5.84248	5.14297e-09	5.64976e-08	10	43	25	0	0	0	0	0	0	0
ENSG00000251639	9.9129	7.00375	0.98528	7.10838	1.17413e-12	2.2245e-11	35	41	30	0	1	0	0	0	0	0
ENSG00000165443	7.92832	6.99624	1.08473	6.44975	1.12035e-10	1.62058e-09	12	18	54	0	0	0	0	0	0	0	PHYHIPL
ENSG00000203907	21.889	6.98908	0.83284	8.39187	4.78474e-17	1.6439e-15	54	66	108	3	0	0	0	0	2	0	OOEP
ENSG00000233098	9.87678	6.98743	2.10668	3.3168	0.000910545	0.00352006	12	5	86	0	0	0	0	0	0	0	LOC339260
ENSG00000172551	21.1354	6.98207	3.25312	2.14627	0.0318514	0.0755788	0	14	205	1	0	0	0	0	0	0	MUCL1
ENSG00000134398	35.5346	6.98071	0.708626	9.85105	6.78345e-23	4.27658e-21	180	137	61	0	1	2	2	1	0	0	ERN2
ENSG00000291019	7.43619	6.97897	1.08154	6.4528	1.09804e-10	1.59238e-09	26	38	17	0	0	0	0	0	0	0	AACSP1
ENSG00000130413	10.7595	6.97241	1.01947	6.83924	7.96168e-12	1.35757e-10	13	24	76	0	0	0	0	1	0	0	STK33
ENSG00000162882	10.8571	6.96775	0.97539	7.14355	9.09519e-13	1.75699e-11	46	52	19	0	1	0	0	0	0	0	HAAO
ENSG00000170477	83.1158	6.96261	1.94379	3.58198	0.000341006	0.00146449	104	417	356	0	0	2	0	1	0	20	KRT4
ENSG00000284700	6.85782	6.95018	1.09566	6.34338	2.24773e-10	3.11325e-09	21	28	25	0	0	0	0	0	0	0	LOC105378714
ENSG00000130054	24.7176	6.94859	0.906735	7.66332	1.81192e-14	4.4296e-13	73	133	58	0	0	3	0	0	1	1	NALF2
ENSG00000270601	13.12	6.93848	3.26045	2.12807	0.0333311	0.0785221	5	0	131	0	0	0	0	0	0	0	PRAMEF5
ENSG00000272636	179.041	6.93641	0.473863	14.638	1.60727e-48	6.53011e-46	693	569	624	3	3	0	2	14	6	6	DOC2B
ENSG00000168621	107.069	6.93232	2.08603	3.32322			90	255	708	65	0	0	1	0	0	2	GDNF
ENSG00000198756	22.1627	6.92993	0.894016	7.75145	9.0846e-15	2.31603e-13	21	68	143	1	0	1	2	0	0	0	COLGALT2
ENSG00000149531	114.462	6.9214	0.628399	11.0143	3.2591e-28	3.23333e-26	243	532	435	4	1	1	5	2	14	0
ENSG00000170074	43.846	6.91541	0.622087	11.1165	1.04325e-28	1.08992e-26	155	208	105	0	1	0	2	1	3	1	FAM153A
ENSG00000076716	277.337	6.91504	2.08757	3.31249	0.000924684	0.00356966	336	883	1688	0	0	0	0	9	17	25	GPC4
ENSG00000244586	8.71468	6.90645	1.03366	6.68155	2.36434e-11	3.74722e-10	19	38	36	0	0	0	0	0	1	0
ENSG00000176046	290.853	6.90488	0.484007	14.2661	3.56026e-46	1.12504e-43	1268	1657	214	2	17	2	4	3	2	17	NUPR1
ENSG00000198074	1296.03	6.90149	0.43718	15.7864	3.86111e-56	2.41046e-53	8006	4797	1016	6	25	9	37	53	33	37	AKR1B10
ENSG00000256995	8.12795	6.87675	1.20395	5.71183	1.11767e-08	1.1603e-07	4	19	63	0	0	0	0	0	0	0
ENSG00000133256	56.971	6.87079	0.555983	12.3579	4.41408e-35	7.3845e-33	172	260	174	1	1	1	5	0	1	2	PDE6B
ENSG00000152583	15.4973	6.86451	0.978031	7.01871	2.23932e-12	4.10584e-11	11	25	125	0	1	0	1	0	0	0	SPARCL1
ENSG00000254997	6.51134	6.86319	1.16043	5.91435	3.33189e-09	3.80219e-08	14	36	21	0	0	0	0	0	0	0	KRTAP5-9
ENSG00000248238	6.4152	6.85227	1.11146	6.16512	7.04304e-10	8.97777e-09	23	23	23	0	0	0	0	0	0	0
ENSG00000225280	6.76655	6.83625	1.26131	5.41995	5.9616e-08	5.41494e-07	9	52	14	0	0	0	0	0	0	0	LOC105372558
ENSG00000270885	18.3988	6.83136	0.895136	7.63165	2.31766e-14	5.57544e-13	33	81	79	0	0	2	0	0	3	0	RASL10B
ENSG00000175785	8.39302	6.82217	1.04628	6.52044	7.01028e-11	1.04383e-09	15	32	42	0	0	1	0	0	0	0	PRIMA1
ENSG00000176971	8.37891	6.81816	1.16375	5.85876	4.66331e-09	5.17167e-08	24	63	6	0	0	0	0	0	0	0	FIBIN
ENSG00000165521	8.25665	6.8126	1.09766	6.20648	5.41852e-10	7.02596e-09	11	38	39	1	0	0	0	0	0	0	EML5
ENSG00000162373	6.56988	6.80586	1.13241	6.01007	1.8544e-09	2.2046e-08	11	19	40	0	0	0	0	0	0	0	BEND5
ENSG00000074410	7460.21	6.80388	0.496244	13.7108	8.75416e-43	2.26335e-40	11807	36425	30974	84	132	85	215	278	280	501	CA12
ENSG00000224810	6.46894	6.80013	1.11001	6.12619	9.00102e-10	1.12331e-08	27	27	16	0	0	0	0	0	0	0
ENSG00000157765	25.6512	6.79772	1.53047	4.44159	8.92977e-06	5.38691e-05	17	113	141	0	0	0	0	0	2	3	SLC34A2
ENSG00000290461	9.08948	6.79417	1.0425	6.51718	7.16417e-11	1.06551e-09	50	33	14	0	0	1	0	0	0	0
ENSG00000074706	17.418	6.79343	0.99068	6.85734	7.01561e-12	1.20356e-10	17	37	127	0	2	0	1	0	0	0	IPCEF1
ENSG00000119946	52.6943	6.79117	2.80625	2.42002	0.0155197	0.0412805	224	248	78	0	0	0	0	0	0	22	CNNM1
ENSG00000145808	8.95985	6.78935	1.13845	5.96369	2.46611e-09	2.87574e-08	5	12	77	0	0	0	0	0	0	0	ADAMTS19
ENSG00000235244	7.16636	6.78335	1.10388	6.14503	7.99471e-10	1.00854e-08	34	34	10	0	0	0	0	0	0	0	DANT2
ENSG00000183844	8.97528	6.78255	1.02318	6.6289	3.38208e-11	5.25289e-10	16	20	58	0	1	0	0	0	0	0	FAM3B
ENSG00000258777	13.7701	6.78177	0.943498	7.1879	6.57951e-13	1.29745e-11	64	68	16	1	0	0	0	1	0	0
ENSG00000081138	6.52373	6.77596	1.32327	5.12061	3.04556e-07	2.44447e-06	3	26	41	0	0	0	0	0	0	0	CDH7
ENSG00000156466	6.88441	6.76888	1.10756	6.1115	9.87003e-10	1.22281e-08	30	34	11	0	0	0	0	0	0	0	GDF6
ENSG00000151962	58.5963	6.7554	0.574622	11.7563	6.55775e-32	8.7423e-30	115	160	336	2	1	1	0	2	2	4	RBM46
ENSG00000170577	39.7503	6.74592	0.833504	8.09345	5.79968e-16	1.73421e-14	84	149	185	0	0	0	0	3	1	5	SIX2
ENSG00000225465	28.6032	6.74521	0.720565	9.361	7.89877e-21	4.06795e-19	88	144	73	1	2	0	2	1	0	0
ENSG00000136014	24.7689	6.73601	0.788964	8.53779	1.36811e-17	5.02412e-16	44	63	151	1	1	0	2	0	0	1	USP44
ENSG00000231901	5.89058	6.73524	1.146	5.87717	4.17339e-09	4.67288e-08	22	17	24	0	0	0	0	0	0	0
ENSG00000095739	23.5311	6.7351	0.794285	8.47945	2.26252e-17	8.09951e-16	51	104	94	1	2	0	1	1	0	0	BAMBI
ENSG00000008196	8.36517	6.73457	1.03365	6.51533	7.25278e-11	1.07619e-09	24	43	23	0	0	0	0	0	0	1	TFAP2B
ENSG00000157445	6.29096	6.73286	1.14919	5.85879	4.6625e-09	5.17167e-08	10	18	39	0	0	0	0	0	0	0	CACNA2D3
ENSG00000125804	37.245	6.72792	0.703462	9.56402	1.13275e-21	6.26215e-20	58	130	202	0	3	3	1	0	1	0	FAM182A
ENSG00000119919	7.40703	6.72378	2.67296	2.51548	0.0118872	0.0330184	55	24	1	0	0	0	0	0	0	0	NKX2-3
ENSG00000223802	10.8435	6.72369	0.95881	7.01254	2.34036e-12	4.27274e-11	34	44	37	0	1	0	0	1	0	0	CERS1
ENSG00000236008	5.9222	6.71098	1.23624	5.42854	5.68177e-08	5.18839e-07	10	38	17	0	0	0	0	0	0	0	LINC01814
ENSG00000168070	10.6387	6.70789	0.98394	6.81738	9.27163e-12	1.56645e-10	20	39	53	0	1	0	0	0	0	1	MAJIN
ENSG00000124678	62.6546	6.70244	0.559113	11.9876	4.1251e-33	5.91551e-31	108	244	305	3	1	1	0	2	6	2	TCP11
ENSG00000171016	29.628	6.6986	0.811101	8.25865	1.47333e-16	4.75553e-15	53	48	199	0	0	4	0	0	7	0	PYGO1
ENSG00000290338	5.87565	6.69784	1.16402	5.75404	8.71343e-09	9.22751e-08	16	31	17	0	0	0	0	0	0	0	FGD5P1
ENSG00000285609	5.84906	6.69287	1.23362	5.4254	5.78249e-08	5.26908e-07	7	25	31	0	0	0	0	0	0	0	RNA5SP71
ENSG00000171435	81.873	6.69262	0.61468	10.888	1.31514e-27	1.25606e-25	172	470	230	3	0	4	4	3	7	0	KSR2
ENSG00000134532	8.50748	6.69179	1.22608	5.45788	4.81851e-08	4.45091e-07	3	30	57	0	0	0	1	0	0	0	SOX5
ENSG00000234286	7.70448	6.68039	1.04512	6.39198	1.63747e-10	2.31947e-09	18	30	34	0	0	0	0	1	0	0
ENSG00000179066	22.9976	6.67934	0.765061	8.73046	2.53645e-18	1.0176e-16	70	107	67	1	1	0	0	1	1	1	LOC124904701
ENSG00000181449	1328.85	6.67259	0.475356	14.037	9.24906e-45	2.65999e-42	1955	5118	6874	18	54	20	42	40	40	96	SOX2
ENSG00000287038	6.73861	6.66867	1.13376	5.88192	4.05531e-09	4.55062e-08	10	11	50	0	0	0	0	0	0	0
ENSG00000103489	10.2958	6.66249	2.50534	2.65931	0.00783008	0.0230208	8	70	26	0	0	8	0	0	0	0	XYLT1
ENSG00000106633	57.6693	6.64658	0.553944	11.9987	3.611e-33	5.25154e-31	156	256	198	2	5	1	3	1	0	1	GCK
ENSG00000125813	7.06559	6.63986	1.20471	5.51159	3.55597e-08	3.38385e-07	50	20	6	0	0	0	0	0	0	0	PAX1
ENSG00000077092	77.0285	6.61932	0.468415	14.1313	2.43577e-45	7.33482e-43	244	173	382	2	3	4	3	0	3	3	RARB
ENSG00000279369	41.9084	6.61746	0.674171	9.8157	9.63696e-23	5.91529e-21	102	191	151	1	0	0	3	5	1	0
ENSG00000205502	6.10746	6.61336	1.23459	5.35673	8.47416e-08	7.52096e-07	5	18	42	0	0	0	0	0	0	0	C2CD4B
ENSG00000168765	97.3359	6.61296	0.516691	12.7987	1.66799e-37	3.3096e-35	332	359	334	2	0	2	3	12	3	1	GSTM4
ENSG00000170484	9.51257	6.58768	1.07552	6.12508	9.0636e-10	1.12946e-08	7	15	77	0	0	0	0	0	0	1	KRT74
ENSG00000285987	10.2468	6.58717	1.05482	6.24481	4.24329e-10	5.6014e-09	15	29	63	0	0	0	0	0	0	2
ENSG00000147872	50.6963	6.58353	0.746401	8.82037	1.14087e-18	4.70235e-17	53	160	316	0	3	1	1	0	2	4	PLIN2
ENSG00000140067	5.40899	6.58212	1.18871	5.53719	3.07364e-08	2.96208e-07	26	16	16	0	0	0	0	0	0	0	FAM181A
ENSG00000152402	17.8888	6.58107	0.989815	6.64879	2.95521e-11	4.61511e-10	17	17	150	0	1	0	0	0	0	2	GUCY1A2
ENSG00000110975	7.72293	6.56785	1.05437	6.22917	4.68915e-10	6.13931e-09	13	18	50	0	0	0	0	1	0	0	SYT10
ENSG00000264714	37.7137	6.56414	0.620662	10.576	3.84903e-26	3.27308e-24	106	111	177	0	1	0	2	3	2	1
ENSG00000241859	5.2564	6.56195	1.19414	5.49511	3.90472e-08	3.68258e-07	14	25	18	0	0	0	0	0	0	0
ENSG00000271252	5.43966	6.55053	1.18476	5.52899	3.22076e-08	3.09222e-07	10	16	32	0	0	0	0	0	0	0
ENSG00000231345	24.7746	6.5466	0.737427	8.87764	6.82969e-19	2.91355e-17	65	102	94	0	0	2	2	0	0	2
ENSG00000254560	12.5844	6.54629	1.03164	6.3455	2.21709e-10	3.07581e-09	17	58	58	0	0	0	0	1	0	2	BBOX1-AS1
ENSG00000185630	401.629	6.54448	0.558338	11.7214	9.90665e-32	1.28066e-29	768	1933	1544	1	29	5	9	30	18	12	PBX1
ENSG00000251364	42.558	6.5442	0.577432	11.3333	8.97878e-30	1.01243e-27	153	118	172	1	0	1	1	2	5	1	SYT9-AS1
ENSG00000231561	8.84025	6.53875	0.990048	6.60448	3.98926e-11	6.13636e-10	25	35	33	0	0	1	0	0	1	0
ENSG00000248587	19.8929	6.53863	2.08648	3.13382	0.00172549	0.00618219	48	65	81	15	0	0	1	0	0	0
ENSG00000091129	333.287	6.53687	1.23149	5.30808	1.10787e-07	9.63544e-07	585	1280	1367	206	1	2	2	16	71	3	NRCAM
ENSG00000156218	8.72996	6.53246	1.07235	6.09173	1.11698e-09	1.37651e-08	16	39	37	0	0	2	0	0	0	0	ADAMTSL3
ENSG00000178372	36.4306	6.53048	1.54469	4.2277	2.36093e-05	0.000130745	366	7	6	0	1	2	2	0	0	1	CALML5
ENSG00000007933	33.4312	6.52041	0.719317	9.06471	1.24931e-19	5.72048e-18	53	33	256	0	0	3	1	2	2	0	FMO3
ENSG00000250320	6.8605	6.52019	1.05559	6.17679	6.54176e-10	8.39313e-09	27	28	18	0	0	1	0	0	0	0	EDIL3-DT
ENSG00000136235	1376.54	6.51816	0.91343	7.13592	9.61411e-13	1.84747e-11	8354	5916	285	90	38	25	37	20	108	56	GPNMB
ENSG00000291342	7.26322	6.51579	1.05783	6.15956	7.29455e-10	9.27067e-09	22	37	19	0	0	0	0	0	0	1
ENSG00000205611	5.07401	6.5145	1.20906	5.38809	7.12099e-08	6.38644e-07	13	24	18	0	0	0	0	0	0	0	LOC101928906
ENSG00000217236	12.2746	6.51027	0.952611	6.83413	8.25022e-12	1.40314e-10	34	38	56	1	0	0	0	0	0	2	SP9
ENSG00000146013	23.3801	6.51012	0.987032	6.59565	4.23397e-11	6.48938e-10	14	5	221	0	1	0	1	1	0	0	GFRA3
ENSG00000168542	14.2145	6.50925	0.945519	6.88431	5.80697e-12	1.00429e-10	18	31	97	0	0	0	0	0	4	0	COL3A1
ENSG00000152931	9.12523	6.50848	0.989028	6.58068	4.68287e-11	7.10087e-10	30	23	42	0	1	0	0	0	1	0	PART1
ENSG00000159263	49.2118	6.50414	0.754267	8.62313	6.515e-18	2.47783e-16	166	197	150	10	0	0	2	1	2	1	SIM2
ENSG00000185633	659.842	6.50174	1.11271	5.84316	5.12188e-09	5.62901e-08	104	1779	4839	3	65	5	73	56	17	58	NDUFA4L2
ENSG00000196074	811.972	6.50137	0.231381	28.0982	1.03129e-173	2.63969e-169	2137	3177	3214	20	25	27	34	27	41	30	SYCP2
ENSG00000203952	5.65606	6.50024	1.20049	5.41465	6.14093e-08	5.56204e-07	7	14	39	0	0	0	0	0	0	0	CCDC160
ENSG00000258657	10.3092	6.49573	2.05433	3.16196	0.00156709	0.0056871	18	58	15	16	0	0	0	0	2	0
ENSG00000213366	168.204	6.48583	0.51407	12.6166	1.70963e-36	3.19414e-34	950	416	389	6	1	7	9	12	7	1	GSTM2
ENSG00000239810	7.21453	6.47815	2.70959	2.39082	0.0168106	0.0441553	9	1	65	0	0	0	0	0	0	0	PRAMEF11
ENSG00000225096	6.16703	6.47467	1.18812	5.44953	5.05028e-08	4.65324e-07	6	11	48	0	0	0	0	0	0	0	LOC101927293
ENSG00000082556	5.96516	6.47424	1.19746	5.40665	6.42144e-08	5.78947e-07	6	12	45	0	0	0	0	0	0	0	OPRK1
ENSG00000183580	18.8192	6.46628	0.922789	7.00732	2.42926e-12	4.41929e-11	45	9	137	2	0	0	0	0	2	1	FBXL7
ENSG00000092607	42.9474	6.44739	0.620108	10.3972	2.55325e-25	1.95668e-23	93	163	194	1	3	0	3	0	2	2	TBX15
ENSG00000258175	12.4463	6.44491	0.948272	6.79648	1.07204e-11	1.7923e-10	22	31	76	0	0	0	0	0	1	2
ENSG00000187013	11.7508	6.44455	0.973771	6.61814	3.63757e-11	5.62581e-10	29	52	43	1	0	0	2	0	0	0	LINC02875
ENSG00000229571	7.12677	6.44376	3.26208	1.97535	0.0482283	0.106391	9	0	65	0	0	0	0	0	0	0	PRAMEF25
ENSG00000232677	115.104	6.43618	0.403069	15.968	2.13665e-57	1.56257e-54	332	507	375	3	2	1	3	7	8	6	LINC00665
ENSG00000106538	15.2676	6.42526	1.03384	6.21497	5.13352e-10	6.67671e-09	104	56	3	1	1	0	0	0	0	0	RARRES2
ENSG00000153956	180.394	6.42033	0.443874	14.4643	2.03626e-47	7.04324e-45	365	606	883	23	4	18	3	1	14	5	CACNA2D1
ENSG00000179930	6.52882	6.41549	1.08146	5.93227	2.98779e-09	3.43248e-08	28	19	22	0	0	0	1	0	0	0	ZNF648
ENSG00000080007	120.748	6.41359	0.418349	15.3307	4.76639e-53	2.39217e-50	282	574	419	7	4	5	4	8	1	3	DDX43
ENSG00000166664	8.29714	6.40886	1.04473	6.13447	8.54448e-10	1.07261e-08	32	49	9	0	0	0	0	0	0	1	CHRFAM7A
ENSG00000122756	9.32019	6.40419	1.09639	5.84116	5.18401e-09	5.68753e-08	13	66	22	0	0	0	1	1	0	0	CNTFR
ENSG00000095777	4.90585	6.39801	3.26165	1.96159	0.0498103	0.109334	0	24	29	0	0	0	0	0	0	0	MYO3A
ENSG00000275340	5.24945	6.39289	1.25659	5.08749	3.62842e-07	2.88605e-06	13	37	8	0	0	0	0	0	0	0
ENSG00000125378	281.039	6.39091	1.39949	4.56661			240	186	2451	4	1	4	0	1	12	30	BMP4
ENSG00000262198	20.6769	6.38793	0.832544	7.67279	1.683e-14	4.13815e-13	30	62	122	0	1	0	0	1	4	0
ENSG00000136383	521.572	6.38665	0.310637	20.5598	6.28335e-94	3.21657e-90	1455	2236	1798	9	24	23	32	13	14	25	ALPK3
ENSG00000228918	6.05019	6.38462	1.17885	5.41597	6.0959e-08	5.52825e-07	31	9	23	0	0	0	0	0	1	0
ENSG00000136535	6.49729	6.38274	1.08224	5.89772	3.68569e-09	4.1706e-08	17	14	37	0	0	0	1	0	0	0	TBR1
ENSG00000145287	27.0461	6.37686	0.825853	7.72155	1.14924e-14	2.89527e-13	12	14	250	1	2	1	0	0	1	0	PLAC8
ENSG00000124615	4.76771	6.37604	1.24522	5.12042	3.04854e-07	2.4461e-06	8	16	27	0	0	0	0	0	0	0	MOCS1
ENSG00000170837	10.221	6.36883	2.21907	2.87005	0.00410409	0.0131524	1	39	66	0	0	3	0	0	0	0	GPR27
ENSG00000125999	100.306	6.3675	1.06973	5.95246	2.64147e-09	3.06487e-08	31	405	613	0	6	5	2	10	3	1	BPIFB1
ENSG00000185477	23.0372	6.3623	0.842655	7.5503	4.34257e-14	1.00773e-12	26	79	135	0	2	2	2	0	0	0	GPRIN3
ENSG00000231453	46.7384	6.34888	1.27783	4.96849	6.74746e-07	5.08413e-06	159	246	92	4	0	0	0	3	0	5	LINC01305
ENSG00000290897	4.55889	6.3467	1.3361	4.75018	2.03236e-06	1.39952e-05	7	29	14	0	0	0	0	0	0	0
ENSG00000016602	1001.75	6.34352	0.53821	11.7863	4.59119e-32	6.21778e-30	750	4359	5376	25	65	36	55	44	11	56	CLCA4
ENSG00000151468	6.28743	6.33091	1.12829	5.61108	2.0107e-08	1.99867e-07	17	40	11	0	0	0	0	0	1	0	CCDC3
ENSG00000109654	813.468	6.32671	0.378112	16.7324	7.61665e-63	7.4983e-60	1245	2458	4737	19	20	57	21	22	36	44	TRIM2
ENSG00000100033	234.263	6.32403	0.618984	10.2168	1.66764e-24	1.17914e-22	201	640	1586	2	5	20	4	7	4	16	PRODH
ENSG00000137261	7.58981	6.31646	1.05101	6.0099	1.8564e-09	2.20596e-08	33	40	9	0	0	0	1	0	0	0	KIAA0319
ENSG00000198643	89.2131	6.3106	0.619286	10.1901	2.19511e-24	1.53934e-22	237	354	343	0	9	6	1	1	1	7	FAM3D
ENSG00000204335	23.4765	6.30593	0.719152	8.76856	1.80966e-18	7.35241e-17	43	79	122	0	0	2	2	1	2	0	SP5
ENSG00000121440	42.2546	6.3055	1.57144	4.01256	6.00642e-05	0.000305586	137	180	106	24	0	0	0	2	1	2	PDZRN3
ENSG00000205584	48.5145	6.30514	0.536257	11.7577	6.44771e-32	8.64061e-30	90	160	254	1	2	1	2	1	5	2
ENSG00000168497	622.725	6.30073	0.877386	7.18125	6.90766e-13	1.35606e-11	292	978	5119	4	29	27	29	15	11	35	CAVIN2
ENSG00000143631	155.849	6.29554	0.50507	12.4647	1.16305e-35	2.08177e-33	314	498	808	6	0	4	12	2	9	11	FLG
ENSG00000124493	21.7761	6.29436	0.764787	8.23021	1.8689e-16	5.93504e-15	60	70	94	5	0	0	1	0	2	0	GRM4
ENSG00000179299	29.6655	6.29317	1.3894	4.52943	5.9143e-06	3.68686e-05	65	121	122	0	7	0	3	0	1	0	NSUN7
ENSG00000197584	4.32389	6.28901	1.34613	4.67192	2.98395e-06	1.9876e-05	6	23	18	0	0	0	0	0	0	0	KCNMB2
ENSG00000154654	4.59411	6.28899	1.26361	4.97699	6.45791e-07	4.88899e-06	7	14	28	0	0	0	0	0	0	0	NCAM2
ENSG00000006047	144.624	6.28763	0.448971	14.0045	1.46219e-44	4.15848e-42	614	668	247	2	17	5	4	7	0	5	YBX2
ENSG00000104177	25.058	6.28709	1.46558	4.28982	1.78821e-05	0.000101623	8	89	164	0	0	0	0	4	2	1	MYEF2
ENSG00000112394	15.6912	6.28052	0.879622	7.14002	9.3319e-13	1.80135e-11	16	44	101	3	1	1	0	0	0	0	SLC16A10
ENSG00000244067	6.99286	6.27989	2.6344	2.3838	0.0171347	0.0448446	1	6	66	0	0	0	0	0	0	0	GSTA2
ENSG00000232423	6.6479	6.2757	3.26305	1.92326	0.0544468	0.117476	7	0	62	0	0	0	0	0	0	0	PRAMEF6
ENSG00000232756	7.7625	6.27356	1.02693	6.10905	1.00227e-09	1.24113e-08	19	36	27	0	0	1	1	0	0	0
ENSG00000267325	6.39908	6.2692	1.21798	5.14722	2.6437e-07	2.14343e-06	4	7	56	0	0	0	0	0	0	0
ENSG00000164176	11.5871	6.26895	0.92477	6.77893	1.21069e-11	2.00835e-10	48	54	21	0	0	0	0	2	1	0	EDIL3
ENSG00000249242	37.2762	6.26022	0.665053	9.41311	4.81674e-21	2.5473e-19	36	130	221	2	1	3	2	2	1	0	TMEM150C
ENSG00000106688	79.2661	6.24875	1.49946	4.16733	3.0819e-05	0.000166352	64	213	543	1	0	0	0	12	7	2	SLC1A1
ENSG00000204505	6.16328	6.24546	3.26309	1.91397	0.0556241	0.119543	8	0	56	0	0	0	0	0	0	0	PRAMEF9
ENSG00000215367	5.53041	6.24407	1.1296	5.5277	3.24465e-08	3.11049e-07	25	15	18	0	0	1	0	0	0	0	TMED11P
ENSG00000149256	505.232	6.23515	0.851511	7.32245	2.43491e-13	5.096e-12	1099	1329	2778	19	16	7	6	20	10	84	TENM4
ENSG00000228412	4.39288	6.23269	1.56087	3.99308	6.5221e-05	0.000329334	2	38	9	0	0	0	0	0	0	0	LNC-LBCS
ENSG00000021645	4.61359	6.23056	1.27058	4.90371	9.40439e-07	6.90915e-06	6	12	31	0	0	0	0	0	0	0	NRXN3
ENSG00000141040	43.0805	6.22596	0.646573	9.62917	6.02118e-22	3.46333e-20	82	168	200	0	0	2	6	0	3	2	ZNF287
ENSG00000214860	6.05674	6.22385	1.26982	4.90137	9.51709e-07	6.98193e-06	36	28	2	0	0	0	0	0	0	0	EVPLL
ENSG00000171791	307.656	6.22279	0.412635	15.0806	2.17155e-51	9.92553e-49	490	1178	1520	19	8	38	5	16	13	7	BCL2
ENSG00000242512	86.3945	6.21452	1.87126	3.32103	0.000896862	0.00347188	0	6	882	0	0	1	1	0	3	2	LINC01206
ENSG00000272168	6.2436	6.20828	1.10519	5.61738	1.93876e-08	1.93242e-07	11	11	43	0	0	0	0	1	0	0
ENSG00000253339	20.6369	6.19777	0.745396	8.31474	9.19498e-17	3.05259e-15	21	32	156	4	0	1	0	0	1	1
ENSG00000154898	39.0431	6.1963	0.537655	11.5247	9.90789e-31	1.22513e-28	116	159	133	2	3	2	0	1	2	2
ENSG00000157388	9.98044	6.19536	0.999481	6.19858	5.69764e-10	7.37294e-09	21	34	49	0	1	0	0	2	0	0	CACNA1D
ENSG00000263612	10.1212	6.18942	1.08212	5.71974	1.06687e-08	1.11157e-07	24	44	38	0	3	0	0	0	0	0
ENSG00000203414	7.39489	6.18209	1.06124	5.82538	5.69841e-09	6.19875e-08	13	34	31	0	0	0	1	0	0	1
ENSG00000113205	5.55806	6.17585	1.11038	5.5619	2.66849e-08	2.60996e-07	13	14	31	0	0	0	0	0	1	0	PCDHB3
ENSG00000166796	18.9168	6.17226	0.850439	7.25773	3.93634e-13	7.99005e-12	20	86	89	3	1	1	0	0	3	0	LDHC
ENSG00000288886	5.34405	6.17144	1.1367	5.42924	5.65941e-08	5.17166e-07	15	28	14	1	0	0	0	0	0	0
ENSG00000114631	303.964	6.17008	0.552733	11.1629	6.19634e-29	6.58097e-27	774	1146	1249	3	17	23	33	5	4	11	PODXL2
ENSG00000272143	4.00911	6.1696	1.28886	4.78686	1.6941e-06	1.18703e-05	10	14	19	0	0	0	0	0	0	0	FGF14-AS2
ENSG00000006377	49.8597	6.16288	0.775954	7.94233	1.98414e-15	5.50227e-14	105	303	109	13	0	4	2	3	4	0	DLX6
ENSG00000204544	4.86288	6.1557	2.96406	2.07678	0.037822	0.0871998	4	50	1	0	0	0	0	0	0	0	MUC21
ENSG00000213626	229.204	6.1542	0.372874	16.5048	3.39028e-61	3.21398e-58	447	736	1192	12	9	12	6	8	6	17	LBH
ENSG00000011201	216.824	6.15183	1.51429	4.06252	4.8545e-05	0.000252143	250	580	1396	43	2	0	2	0	3	18	ANOS1
ENSG00000288049	4.99911	6.15146	1.25942	4.88436	1.03764e-06	7.5582e-06	20	31	4	0	0	0	0	0	0	0	LOC105377224
ENSG00000279713	5.69883	6.15075	1.17269	5.24501	1.56278e-07	1.32717e-06	36	16	8	1	0	0	0	0	0	0
ENSG00000188573	4.67212	6.15075	1.35981	4.52324	6.0899e-06	3.78434e-05	35	10	5	0	0	0	0	0	0	0	FBLL1
ENSG00000101445	3.92934	6.15015	1.30136	4.72594	2.29054e-06	1.56135e-05	15	11	16	0	0	0	0	0	0	0	PPP1R16B
ENSG00000262154	3.93126	6.14912	1.2983	4.73628	2.1768e-06	1.49096e-05	14	11	17	0	0	0	0	0	0	0	EIF1P4
ENSG00000237445	5.65596	6.13675	1.13206	5.42086	5.93126e-08	5.39121e-07	8	16	35	1	0	0	0	0	0	0
ENSG00000120322	43.064	6.12776	0.828623	7.39511	1.41288e-13	3.08041e-12	44	230	176	0	4	0	8	1	1	4	PCDHB8
ENSG00000273173	4.07084	6.12075	1.28152	4.77618	1.78656e-06	1.2467e-05	19	16	9	0	0	0	0	0	0	0	SNURF
ENSG00000079308	27.796	6.11764	0.651003	9.39725	5.60077e-21	2.93164e-19	84	115	92	1	0	1	5	0	1	1	TNS1
ENSG00000177694	84.6456	6.11226	0.524807	11.6467	2.38576e-31	3.0381e-29	116	286	473	9	3	0	4	4	7	1	NAALADL2
ENSG00000250026	3.90459	6.10449	1.36996	4.45597	8.35156e-06	5.06796e-05	5	16	21	0	0	0	0	0	0	0	TMPRSS11BNL
ENSG00000164197	5.15778	6.09358	1.25844	4.84217	1.28427e-06	9.20014e-06	6	5	43	0	0	0	0	0	0	0	RNF180
ENSG00000224652	23.9083	6.09069	0.673029	9.04967	1.434e-19	6.5427e-18	84	86	79	1	0	0	3	1	3	0	LINC00885
ENSG00000126549	5.16776	6.08766	1.15166	5.28601	1.25016e-07	1.07996e-06	21	12	21	0	0	0	0	0	0	1	STATH
ENSG00000081818	3.72748	6.06826	1.3206	4.59509	4.32561e-06	2.78327e-05	15	12	13	0	0	0	0	0	0	0	PCDHB4
ENSG00000133488	12.0554	6.0651	0.902747	6.71849	1.83615e-11	2.95958e-10	43	27	54	0	1	1	0	1	0	1	SEC14L4
ENSG00000286472	17.8097	6.05632	0.742886	8.15242	3.56705e-16	1.08953e-14	62	79	46	0	0	0	2	1	1	2
ENSG00000226453	7.15385	6.05584	1.163	5.20711	1.91804e-07	1.5976e-06	5	23	46	0	0	2	0	0	0	0
ENSG00000147027	89.4255	6.05346	1.10044	5.50095	3.7776e-08	3.5719e-07	148	268	502	2	1	5	0	11	15	0	TMEM47
ENSG00000228162	58.3298	6.04544	0.693897	8.7123	2.97761e-18	1.18346e-16	34	67	495	2	2	3	1	2	1	3
ENSG00000135324	9.23807	6.04484	1.04457	5.78693	7.16864e-09	7.72258e-08	12	33	51	0	0	1	0	2	0	0	MRAP2
ENSG00000267909	10.9461	6.03975	0.914631	6.60348	4.01612e-11	6.17027e-10	38	37	38	0	1	2	0	0	1	0	CCDC177
ENSG00000235280	3.6382	6.0377	1.57483	3.83387	0.000126144	0.000596486	2	25	13	0	0	0	0	0	0	0
ENSG00000250305	65.1171	6.03699	0.571358	10.566	4.28255e-26	3.58223e-24	294	270	116	0	5	0	14	5	1	1	TRMT9B
ENSG00000288107	29.3591	6.03687	0.609581	9.90332	4.02682e-23	2.59623e-21	84	126	97	2	2	1	1	4	0	0
ENSG00000110799	205.813	6.03331	0.405302	14.886	4.06532e-50	1.73427e-47	357	1060	745	12	15	5	9	14	6	9	VWF
ENSG00000272108	3.86378	6.02859	1.31272	4.59244	4.38098e-06	2.81253e-05	8	9	24	0	0	0	0	0	0	0
ENSG00000095596	33.3465	6.02696	1.85819	3.24346			94	122	82	0	9	0	0	3	0	46	CYP26A1
ENSG00000270207	4.89755	6.02595	1.46873	4.10283	4.08127e-05	0.000214991	9	1	41	0	0	0	0	0	0	0
ENSG00000185290	3.93477	6.01591	1.41351	4.25602	2.08099e-05	0.000116554	3	13	26	0	0	0	0	0	0	0	NUPR2
ENSG00000116117	27.3123	6.0157	0.807694	7.448	9.47685e-14	2.11297e-12	80	120	82	7	0	2	2	1	0	0	PARD3B
ENSG00000203697	14.3427	6.01566	1.01606	5.92059	3.20791e-09	3.67217e-08	111	27	11	0	1	0	1	0	2	0	CAPN8
ENSG00000214694	21.9337	6.01394	0.73806	8.1483	3.69061e-16	1.12394e-14	44	108	77	2	1	0	0	0	3	2	ARHGEF33
ENSG00000134215	358.513	6.00979	0.806509	7.45161	9.22061e-14	2.06123e-12	562	1853	1335	53	10	7	3	21	11	26	VAV3
ENSG00000171766	153.894	6.00455	0.410516	14.6269	1.89345e-48	7.57263e-46	259	448	879	11	5	7	7	8	3	10	GATM
ENSG00000138109	3.59468	6.00305	1.34052	4.47814	7.52959e-06	4.5997e-05	11	17	11	0	0	0	0	0	0	0	CYP2C9
ENSG00000111846	123.864	5.99604	0.336208	17.8343	3.82771e-71	6.12338e-68	280	381	612	10	4	12	3	5	6	6	GCNT2
ENSG00000068615	4.65324	5.99298	1.1705	5.12004	3.05475e-07	2.45031e-06	11	19	19	0	0	1	0	0	0	0	REEP1
ENSG00000113657	1152.64	5.98078	1.35504	4.41373			1627	2352	7789	2	1	13	13	213	96	88	DPYSL3
ENSG00000204478	3.53368	5.97863	3.26372	1.83185	0.0669741	0.139084	20	0	17	0	0	0	0	0	0	0	PRAMEF20
ENSG00000260807	3.55995	5.97706	1.39647	4.2801	1.86805e-05	0.000105645	20	8	10	0	0	0	0	0	0	0	CEROX1
ENSG00000164418	111.374	5.97544	0.549741	10.8696	1.60985e-27	1.5205e-25	103	431	621	2	5	4	8	2	10	7	GRIK2
ENSG00000166960	3.47451	5.96849	1.45043	4.11498	3.87206e-05	0.00020511	5	21	12	0	0	0	0	0	0	0	CCDC178
ENSG00000144229	4.52225	5.96753	3.24718	1.83776	0.0660978	0.13766	0	0	43	0	1	0	3	0	0	0	THSD7B
ENSG00000101336	3.77794	5.95511	1.32931	4.47984	7.46981e-06	4.56754e-05	7	8	25	0	0	0	0	0	0	0	HCK
ENSG00000204624	15.4123	5.95055	0.795279	7.48234	7.30091e-14	1.64937e-12	51	51	57	1	0	0	0	2	3	0	DISP3
ENSG00000198208	14.1119	5.95023	0.936369	6.35457	2.09005e-10	2.90744e-09	34	85	30	0	1	3	0	0	0	1	RPS6KL1
ENSG00000248206	3.42795	5.94848	1.3563	4.3858	1.15558e-05	6.81684e-05	11	14	12	0	0	0	0	0	0	0
ENSG00000187624	30.1508	5.94514	0.700775	8.48366	2.18218e-17	7.8338e-16	52	160	104	0	1	0	2	3	1	5	LIAT1
ENSG00000250238	3.66104	5.94059	1.33567	4.44765	8.68155e-06	5.25136e-05	13	20	7	0	0	0	0	0	0	0
ENSG00000188373	3.91704	5.92407	1.57718	3.7561	0.00017258	0.000792777	3	37	4	0	0	0	0	0	0	0	GPR15LG
ENSG00000197013	24.0425	5.92251	0.967856	6.11921	9.40426e-10	1.1668e-08	5	37	202	1	0	0	0	2	5	0	ZNF429
ENSG00000144339	3.66767	5.92133	1.36529	4.33705	1.44411e-05	8.34387e-05	5	10	24	0	0	0	0	0	0	0	TMEFF2
ENSG00000291223	9.74082	5.91907	1.00619	5.88265	4.03749e-09	4.53461e-08	29	41	31	0	0	0	0	1	3	0	FAM86DP
ENSG00000122176	3.38292	5.91309	1.41863	4.16816	3.07066e-05	0.000165816	7	20	10	0	0	0	0	0	0	0	FMOD
ENSG00000287438	6.04997	5.90937	1.2888	4.58517	4.53614e-06	2.89616e-05	3	3	57	0	0	0	0	0	0	0
ENSG00000214776	4.36827	5.90534	1.18641	4.97747	6.44213e-07	4.88137e-06	11	18	17	0	0	0	0	0	1	0
ENSG00000114279	26.0131	5.90152	0.798066	7.39477	1.41652e-13	3.0831e-12	17	51	198	0	2	1	2	0	2	1	FGF12
ENSG00000286912	18.4058	5.8936	0.737335	7.99311	1.31579e-15	3.78415e-14	67	71	53	1	1	0	2	0	3	0
ENSG00000258592	3.28869	5.89266	1.41786	4.15603	3.23823e-05	0.000174051	15	7	13	0	0	0	0	0	0	0
ENSG00000113212	9.3991	5.89137	1.05141	5.6033	2.10305e-08	2.08562e-07	12	42	43	0	1	0	0	0	3	0	PCDHB7
ENSG00000170373	3.29708	5.88992	1.44166	4.08552	4.39779e-05	0.00023029	6	19	11	0	0	0	0	0	0	0	CST1
ENSG00000116991	591.736	5.88805	0.370209	15.9047	5.88127e-57	3.9615e-54	1933	1645	2477	46	6	58	46	34	39	18	SIPA1L2
ENSG00000277738	9.61351	5.88781	1.17533	5.00952	5.45666e-07	4.18796e-06	3	3	93	0	0	0	1	0	0	0
ENSG00000253417	8.40476	5.88754	1.095	5.37673	7.58495e-08	6.77642e-07	58	22	8	0	2	0	0	0	0	0	LINC02159
ENSG00000188322	184.832	5.87269	0.381156	15.4076	1.45562e-53	7.60367e-51	542	686	683	17	3	14	7	13	4	14	SBK1
ENSG00000203523	3.38986	5.86589	1.37068	4.27954	1.8728e-05	0.00010589	8	8	20	0	0	0	0	0	0	0	TAS2R2P
ENSG00000290834	21.4586	5.86394	0.865345	6.77642	1.2319e-11	2.04088e-10	37	126	57	3	0	5	2	0	3	0	FKBP6P2
ENSG00000248515	3.21315	5.86076	1.49584	3.91803	8.92761e-05	0.000436173	4	18	13	0	0	0	0	0	0	0	LOC105374511
ENSG00000226308	4.47488	5.8607	1.21036	4.84211	1.28466e-06	9.20041e-06	7	17	23	0	0	0	0	0	0	1
ENSG00000255571	557.011	5.85729	0.315135	18.5866	4.12444e-77	8.79744e-74	1387	2449	1959	19	42	17	45	55	23	20	MIR9-3HG
ENSG00000088756	23.0673	5.85144	0.778994	7.51154	5.84344e-14	1.33663e-12	17	28	187	1	1	0	0	1	6	0	ARHGAP28
ENSG00000187054	16.3785	5.85081	0.836043	6.99822	2.59241e-12	4.69274e-11	13	17	136	2	1	0	1	0	0	1	TMPRSS11A
ENSG00000288658	5.85389	5.84961	1.12484	5.2004	1.98863e-07	1.65263e-06	11	17	32	2	0	0	0	0	0	0	LOC122319436
ENSG00000167077	503.572	5.83162	0.301746	19.3262	3.23163e-83	1.03396e-79	1878	2048	1314	8	32	31	26	26	26	42	MEI1
ENSG00000198185	4.41268	5.82854	1.24737	4.67268	2.97292e-06	1.98248e-05	24	8	14	0	0	0	1	0	0	0	ZNF334
ENSG00000196628	579.911	5.81827	0.297988	19.5251	6.71316e-85	2.86384e-81	762	1525	3632	33	18	39	18	31	63	23	TCF4
ENSG00000105357	1047.37	5.8168	0.914345	6.36171			2734	5560	2696	4	70	131	93	45	7	52	MYH14
ENSG00000169122	5.51388	5.80893	1.16695	4.97787	6.42885e-07	4.87275e-06	19	10	27	2	0	0	0	0	0	0	FAM110B
ENSG00000249304	7.78859	5.80885	1.1526	5.03979	4.6604e-07	3.61478e-06	4	37	40	0	1	0	1	0	1	0
ENSG00000070526	329.869	5.80439	1.13816	5.09978	3.40052e-07	2.71321e-06	294	1282	1815	0	47	28	36	7	4	20	ST6GALNAC1
ENSG00000225899	7.93096	5.80393	1.00497	5.77525	7.68405e-09	8.22933e-08	42	25	15	1	0	1	1	0	0	0	FRG2B
ENSG00000169302	4.07482	5.79836	1.20137	4.82647	1.38972e-06	9.90846e-06	13	18	12	0	0	0	0	0	1	0	STK32A
ENSG00000118946	9.42539	5.79772	0.999477	5.80076	6.60162e-09	7.14181e-08	6	16	74	0	0	2	1	0	0	0	PCDH17
ENSG00000198183	8.08717	5.79469	1.0465	5.53722	3.07317e-08	2.96208e-07	5	25	53	0	0	1	0	1	1	0	BPIFA1
ENSG00000204950	8.57724	5.79462	0.977396	5.92863	3.05467e-09	3.50458e-08	35	40	15	0	0	0	0	0	1	2	LRRC10B
ENSG00000239911	6.59046	5.78637	1.08252	5.34527	9.02834e-08	7.96585e-07	26	33	11	0	0	0	0	2	0	0
ENSG00000250685	4.2174	5.78551	1.18817	4.86927	1.12012e-06	8.10588e-06	12	13	19	0	1	0	0	0	0	0	LOC654780
ENSG00000248771	14.1597	5.78271	0.981577	5.89125	3.83295e-09	4.31624e-08	28	17	96	0	0	6	0	1	0	0	SMIM31
ENSG00000143867	17.0613	5.78035	0.711529	8.12384	4.51653e-16	1.36166e-14	42	62	72	0	1	2	1	2	1	0	OSR1
ENSG00000197291	5.96488	5.77617	1.18593	4.87058	1.1127e-06	8.05927e-06	8	45	11	0	0	1	0	1	0	0	RAMP2-AS1
ENSG00000182648	109.231	5.77217	0.399281	14.4564	2.28398e-47	7.79477e-45	295	376	454	2	8	8	4	5	5	12	RNF32-DT
ENSG00000287108	4.40117	5.77141	1.29772	4.44734	8.69385e-06	5.25698e-05	3	16	27	0	0	0	0	0	1	0
ENSG00000206195	9.70727	5.76361	1.10558	5.2132	1.85606e-07	1.55305e-06	27	48	25	0	0	0	0	0	4	1	DUXAP8
ENSG00000290985	3.81627	5.76235	3.26519	1.76478	0.0776006	0.156173	19	23	0	0	0	0	0	0	0	0	SLC6A10P
ENSG00000100346	45.0333	5.74535	0.718854	7.99238	1.32357e-15	3.80028e-14	43	251	177	0	3	5	4	6	1	0	CACNA1I
ENSG00000267287	8.70827	5.74161	0.980228	5.85743	4.70085e-09	5.21104e-08	31	49	12	1	0	0	0	0	0	2
ENSG00000137834	25.3823	5.73945	0.889755	6.4506	1.1141e-10	1.61293e-09	43	207	21	1	0	4	2	2	2	0	SMAD6
ENSG00000263946	3.01584	5.73338	1.55998	3.67528	0.000237585	0.00105926	20	4	8	0	0	0	0	0	0	0
ENSG00000131477	2.93918	5.73137	1.50022	3.82036	0.000133257	0.000626993	5	16	11	0	0	0	0	0	0	0	RAMP2
ENSG00000280414	2.951	5.73087	1.44604	3.96315	7.39687e-05	0.000368275	8	14	10	0	0	0	0	0	0	0
ENSG00000168916	113.705	5.72531	0.588913	9.72183	2.43369e-22	1.45204e-20	172	321	666	6	2	1	3	12	22	3	ZNF608
ENSG00000127249	33.9622	5.71759	0.801754	7.13135	9.93893e-13	1.90559e-11	37	110	200	0	7	1	2	3	1	1	ATP13A4
ENSG00000244122	9.16035	5.71138	1.06226	5.37662	7.58981e-08	6.77839e-07	19	34	41	0	3	0	0	0	0	1	UGT1A7
ENSG00000264177	3.52593	5.71128	1.43482	3.98048	6.87756e-05	0.000345647	24	11	3	0	0	0	0	0	0	0
ENSG00000183837	2.89071	5.70179	1.45048	3.93096	8.4606e-05	0.000415418	12	9	10	0	0	0	0	0	0	0	PNMA3
ENSG00000128610	2.88384	5.6987	1.44551	3.94236	8.06835e-05	0.000397914	11	10	10	0	0	0	0	0	0	0	FEZF1
ENSG00000238755	28.2771	5.68858	0.76174	7.46788	8.14968e-14	1.83464e-12	111	54	122	0	0	1	4	1	1	6
ENSG00000163209	1734.46	5.68758	0.74865	7.59712	3.02804e-14	7.1831e-13	777	7443	9686	34	85	180	162	81	52	129	SPRR3
ENSG00000143520	6.17292	5.68736	1.10521	5.14595	2.66173e-07	2.15669e-06	25	29	11	0	0	0	0	0	0	2	FLG2
ENSG00000146722	15.8717	5.68218	0.961559	5.90934	3.43482e-09	3.90919e-08	51	76	38	0	0	0	0	0	1	6
ENSG00000106689	12.925	5.67992	1.09385	5.19258	2.07405e-07	1.71692e-06	8	55	66	0	0	7	1	0	1	0	LHX2
ENSG00000196167	9.0164	5.67971	0.977318	5.81153	6.19044e-09	6.71116e-08	60	26	8	0	0	1	1	1	0	0	COLCA1
ENSG00000170899	185.42	5.67444	0.394063	14.3998	5.18791e-47	1.74723e-44	229	619	1051	13	8	7	14	9	18	9	GSTA4
ENSG00000289337	3.44696	5.66902	1.79866	3.1518	0.00162269	0.00585898	1	36	2	0	0	0	0	0	0	0
ENSG00000107186	157.483	5.66472	0.497635	11.3833	5.06601e-30	5.92099e-28	417	546	655	2	8	2	7	20	19	12	MPDZ
ENSG00000186481	11.2774	5.66348	0.849139	6.66967	2.56378e-11	4.03806e-10	66	42	10	0	0	0	1	1	1	1
ENSG00000126016	80.133	5.65886	1.07684	5.25505	1.47987e-07	1.26262e-06	173	269	376	4	2	0	2	2	4	24	AMOT
ENSG00000182195	11.3448	5.6581	2.31267	2.44657	0.0144223	0.0388582	85	19	3	0	0	0	0	2	11	0	LDOC1
ENSG00000188921	13.734	5.65038	0.963108	5.86682	4.44241e-09	4.95027e-08	36	27	76	0	0	0	2	4	0	1	HACD4
ENSG00000204677	23.3014	5.64985	0.642606	8.79208	1.46815e-18	6.0126e-17	104	71	64	3	3	0	2	0	1	1	FAM153CP
ENSG00000155966	5.27758	5.64235	1.44883	3.89442	9.84343e-05	0.000476461	28	15	9	0	0	4	0	0	0	0	AFF2
ENSG00000197915	101.038	5.64229	0.446313	12.642	1.23849e-36	2.33091e-34	289	601	173	0	3	3	12	7	5	14	HRNR
ENSG00000262619	5.30522	5.63776	1.25683	4.4857	7.26753e-06	4.4577e-05	18	22	14	0	0	0	0	0	3	0
ENSG00000109819	2.909	5.63724	1.49281	3.77625	0.000159206	0.000738364	7	19	6	0	0	0	0	0	0	0	PPARGC1A
ENSG00000168350	213.913	5.63007	0.363543	15.4867	4.26673e-54	2.32364e-51	512	1031	677	5	13	4	21	24	15	17	DEGS2
ENSG00000061455	22.2209	5.6283	0.763241	7.37421	1.65319e-13	3.55291e-12	39	109	82	1	2	0	1	5	0	2	PRDM6
ENSG00000291282	2.81629	5.62646	1.54354	3.64517	0.000267217	0.00117601	5	19	7	0	0	0	0	0	0	0
ENSG00000118004	8.22198	5.61894	1.07033	5.24972	1.52329e-07	1.29707e-06	12	46	28	0	0	0	1	3	0	0	COLEC11
ENSG00000170500	2.95515	5.61425	1.44332	3.8898	0.000100326	0.000485033	15	12	5	0	0	0	0	0	0	0	LONRF2
ENSG00000138639	113.627	5.61352	0.423171	13.2654	3.67619e-40	8.55415e-38	185	550	442	4	10	7	5	8	7	10	ARHGAP24
ENSG00000175356	2.89231	5.61177	1.58363	3.54362	0.000394675	0.00166949	2	11	18	0	0	0	0	0	0	0	SCUBE2
ENSG00000067445	18.0528	5.5907	0.928721	6.01978	1.74654e-09	2.08802e-08	46	69	68	0	4	0	4	0	0	3	TRO
ENSG00000260027	118.321	5.57838	0.539037	10.3488	4.23812e-25	3.19056e-23	257	485	475	7	2	0	8	12	18	9	HOXB7
ENSG00000162490	2.67703	5.57773	1.48835	3.7476	0.000178534	0.000817196	9	12	8	0	0	0	0	0	0	0	DRAXIN
ENSG00000214022	676.694	5.5764	0.577751	9.65192	4.82433e-22	2.81926e-20	2148	3209	1628	111	24	23	9	43	41	78	REPIN1
ENSG00000154721	11.9937	5.57351	0.860487	6.47716	9.34667e-11	1.3702e-09	7	14	99	2	0	0	0	0	2	1	JAM2
ENSG00000204510	3.85205	5.57046	3.26783	1.70464	0.0882619	0.172863	5	0	35	0	0	0	0	0	0	0	PRAMEF7
ENSG00000286342	6.76335	5.56953	1.03389	5.38696	7.1658e-08	6.41763e-07	25	33	11	1	0	1	0	0	2	0
ENSG00000159387	2.78203	5.56537	2.10923	2.63858	0.00832545	0.0243207	0	13	17	0	0	0	0	0	0	0	IRX6
ENSG00000114455	4.11531	5.56245	3.03686	1.83164	0.0670044	0.139118	0	0	37	0	1	0	3	2	0	0	HHLA2
ENSG00000135547	63.2296	5.54991	0.62821	8.83448	1.00569e-18	4.18563e-17	51	403	207	8	4	3	3	8	2	2	HEY2
ENSG00000116014	12.2726	5.54768	1.20517	4.60323	4.15996e-06	2.68817e-05	5	28	92	1	0	0	0	4	0	0	KISS1R
ENSG00000283098	50.5229	5.54517	0.508351	10.9082	1.0536e-27	1.01383e-25	124	208	188	1	3	1	1	6	5	7
ENSG00000132840	4.9864	5.54413	1.10307	5.02607	5.00626e-07	3.8678e-06	15	22	15	0	0	0	1	0	0	1	BHMT2
ENSG00000267793	2.74682	5.5439	1.81234	3.05898	0.00222095	0.00769874	23	1	5	0	0	0	0	0	0	0
ENSG00000095321	137.525	5.53985	0.492351	11.2518	2.26846e-29	2.44994e-27	342	512	555	8	10	2	22	18	7	2	CRAT
ENSG00000117148	2.62017	5.53723	1.70292	3.25161	0.00114753	0.00433346	2	20	7	0	0	0	0	0	0	0	ACTL8
ENSG00000130518	60.1635	5.53723	0.540145	10.2514	1.16666e-24	8.38057e-23	255	302	71	3	1	0	14	8	0	3	IQCN
ENSG00000151692	118.307	5.53584	0.421054	13.1476	1.75729e-39	3.91128e-37	242	402	556	6	9	24	5	4	8	5	RNF144A
ENSG00000224318	2.56755	5.53462	1.67564	3.30299	0.000956612	0.00367649	2	15	11	0	0	0	0	0	0	0	CHL1-AS2
ENSG00000141314	5.17301	5.53195	1.23104	4.49371	6.99918e-06	4.30548e-05	10	33	12	0	0	0	0	2	0	0	RHBDL3
ENSG00000137090	2.56867	5.52416	1.54316	3.57976	0.000343908	0.00147547	6	14	8	0	0	0	0	0	0	0	DMRT1
ENSG00000213606	2.73157	5.52364	1.50761	3.66385	0.000248455	0.00110044	8	17	5	0	0	0	0	0	0	0
ENSG00000142583	15.2994	5.52248	0.984032	5.61209	1.99897e-08	1.98856e-07	41	79	37	0	2	0	0	0	0	7	SLC2A5
ENSG00000182253	112.402	5.51655	0.525796	10.4918	9.42208e-26	7.53648e-24	297	547	302	11	3	22	1	12	13	6	SYNM
ENSG00000137198	45.0487	5.5163	0.521668	10.5744	3.91855e-26	3.30154e-24	89	120	248	0	4	4	3	1	5	4	GMPR
ENSG00000107719	110.534	5.5156	1.53491	3.59343			199	222	688	7	0	0	2	2	5	41	PALD1
ENSG00000242516	2.5309	5.51187	1.55048	3.55494	0.000378071	0.00160669	12	6	9	0	0	0	0	0	0	0	LINC00960
ENSG00000163687	8.21154	5.51079	0.961696	5.73028	1.00266e-08	1.05009e-07	34	26	24	0	0	2	1	1	0	0	DNASE1L3
ENSG00000188738	11.4126	5.50485	0.851355	6.46599	1.00635e-10	1.46856e-09	32	31	52	0	2	1	0	0	3	0	FSIP2
ENSG00000130032	3.01025	5.50358	2.0247	2.71822	0.00656345	0.0197505	0	9	23	0	0	0	0	0	0	0	PRRG3
ENSG00000171126	18.5624	5.49698	0.726795	7.56331	3.92928e-14	9.19321e-13	33	69	88	1	1	2	0	4	0	1	KCNG3
ENSG00000291034	2.56635	5.49537	2.23628	2.45737	0.0139959	0.0378689	21	0	6	0	0	0	0	0	0	0	GYG2P1
ENSG00000162782	2.92385	5.49233	1.46921	3.73827	0.000185288	0.000845236	13	16	3	0	0	0	0	0	0	0	TDRD5
ENSG00000109107	405.043	5.48793	0.480982	11.4098	3.73433e-30	4.40478e-28	710	1300	2113	6	15	60	36	21	24	33	ALDOC
ENSG00000196353	3.31744	5.48578	1.94541	2.81986	0.00480452	0.015067	0	7	28	0	0	0	0	0	0	0	CPNE4
ENSG00000163746	2.51333	5.4778	1.53576	3.56684	0.000361308	0.00154341	12	8	7	0	0	0	0	0	0	0	PLSCR2
ENSG00000186891	104.086	5.47647	0.37377	14.652	1.30859e-48	5.40236e-46	344	353	366	6	11	4	5	11	3	12	TNFRSF18
ENSG00000124140	3.24572	5.46855	1.31674	4.15311	3.27991e-05	0.000176001	6	15	13	0	0	0	0	0	1	0	SLC12A5
ENSG00000187758	2.7037	5.46633	1.55008	3.52647	0.000421137	0.00177089	18	7	4	0	0	0	0	0	0	0	ADH1A
ENSG00000286009	2.59774	5.46292	2.14666	2.54485	0.0109325	0.0307537	0	12	16	0	0	0	0	0	0	0
ENSG00000087076	25.6716	5.46241	0.768301	7.10972	1.16277e-12	2.20461e-11	103	142	23	3	1	0	2	1	4	1	HSD17B14
ENSG00000188883	54.9146	5.45763	0.46479	11.7422	7.748e-32	1.01701e-29	149	250	167	0	4	4	4	6	2	8	KLRG2
ENSG00000227189	3.03029	5.45626	1.48814	3.6665	0.00024589	0.00109068	17	14	2	0	0	0	0	0	0	0
ENSG00000171227	29.2031	5.45401	0.895175	6.09268	1.11039e-09	1.36971e-08	77	199	30	0	1	1	0	1	8	4	TMEM37
ENSG00000290659	2.5507	5.44767	1.74104	3.12898	0.00175414	0.00626729	20	2	5	0	0	0	0	0	0	0	USP32P2
ENSG00000229236	2.42749	5.44677	1.55815	3.49567	0.000472872	0.00196233	11	7	8	0	0	0	0	0	0	0	TTTY10
ENSG00000224269	2.49081	5.44294	1.52922	3.55929	0.000371852	0.00158315	10	11	6	0	0	0	0	0	0	0
ENSG00000261584	3.73174	5.44026	1.32199	4.11522	3.86806e-05	0.000204941	9	3	26	0	1	0	0	0	0	0
ENSG00000175170	158.257	5.4369	0.441589	12.3121	7.79343e-35	1.27058e-32	369	556	682	8	15	2	20	18	6	20
ENSG00000250111	3.48464	5.43322	1.28168	4.23914	2.24379e-05	0.000124825	5	10	21	0	0	0	0	0	1	0	LOC101929141
ENSG00000184389	3.36181	5.43125	1.29592	4.19105	2.77663e-05	0.000151504	19	11	5	1	0	0	0	0	0	0	A3GALT2
ENSG00000261594	4.53924	5.4282	1.22816	4.41978	9.87994e-06	5.91134e-05	12	9	25	0	0	0	0	0	0	2	TPBGL
ENSG00000173320	200.135	5.42588	0.554524	9.78476	1.3091e-22	7.94022e-21	566	734	740	31	7	2	8	33	17	8	STOX2
ENSG00000141756	799.57	5.42435	0.421952	12.8554	8.02507e-38	1.63024e-35	1686	3411	3096	72	75	30	91	45	18	83	FKBP10
ENSG00000268883	2.41184	5.42435	1.54869	3.50254	0.000460841	0.001918	10	9	7	0	0	0	0	0	0	0
ENSG00000174776	3.78928	5.40696	1.3033	4.14866	3.3443e-05	0.000179193	3	8	28	0	0	0	0	0	0	1	WDR49
ENSG00000289926	2.34852	5.40643	1.60233	3.3741	0.000740569	0.00292525	11	5	9	0	0	0	0	0	0	0
ENSG00000165548	33.2666	5.39806	0.676034	7.9849	1.40636e-15	4.00859e-14	51	238	60	1	3	3	1	2	5	2	TMEM63C
ENSG00000162881	3.69217	5.39109	1.23851	4.35287	1.34365e-05	7.8164e-05	17	16	6	0	0	0	0	0	0	1	OXER1
ENSG00000255021	3.22968	5.39073	1.95046	2.76382	0.00571283	0.0175288	0	6	28	0	0	0	0	0	0	0
ENSG00000154548	14.9038	5.37811	0.849068	6.33413	2.38679e-10	3.2863e-09	25	24	101	1	0	0	0	3	1	2	SRSF12
ENSG00000251165	2.31801	5.37704	1.6114	3.33687	0.000847266	0.00329985	4	10	11	0	0	0	0	0	0	0	F11-AS1
ENSG00000273179	2.42174	5.37645	1.58102	3.40062	0.000672343	0.00267932	14	7	5	0	0	0	0	0	0	0
ENSG00000260293	16.9554	5.37313	0.874796	6.14215	8.14118e-10	1.02399e-08	44	103	27	2	0	4	0	3	2	0
ENSG00000170927	3.90154	5.37285	1.2827	4.18871	2.80544e-05	0.000152913	3	8	29	1	0	0	0	0	0	0	PKHD1
ENSG00000112539	3.62813	5.37008	1.28571	4.17675	2.95705e-05	0.000160358	8	4	25	0	0	0	0	0	1	0	C6orf118
ENSG00000165215	42.3499	5.36984	0.602165	8.91756	4.76674e-19	2.08207e-17	142	213	82	0	8	3	0	6	0	6	CLDN3
ENSG00000128594	346.201	5.36945	0.614586	8.7367	2.40017e-18	9.65956e-17	222	202	3060	21	12	17	17	15	9	27	LRRC4
ENSG00000161798	2.52563	5.36801	1.72514	3.11164	0.00186054	0.00658982	1	9	17	0	0	0	0	0	0	0	AQP5
ENSG00000186204	12.042	5.36106	1.12857	4.75033	2.03089e-06	1.39889e-05	49	75	2	1	1	0	1	0	3	0	CYP4F12
ENSG00000233070	2.59342	5.35605	1.55113	3.453	0.000554384	0.00225956	16	9	3	0	0	0	0	0	0	0	ZFY-AS1
ENSG00000260409	2.3153	5.35042	1.57447	3.39824	0.000678207	0.00270017	10	9	6	0	0	0	0	0	0	0
ENSG00000129151	3.15429	5.34907	1.28945	4.14834	3.34895e-05	0.000179405	11	11	11	0	0	0	0	1	0	0	BBOX1
ENSG00000270977	5.65957	5.34811	1.11627	4.79105	1.65914e-06	1.16349e-05	7	27	24	1	1	0	1	0	0	0
ENSG00000003989	517.805	5.34435	0.997915	5.35551	8.53149e-08	7.56922e-07	474	1925	2825	20	8	18	4	84	157	18	SLC7A2
ENSG00000232363	4.17167	5.34109	1.14219	4.67619	2.92253e-06	1.95211e-05	13	17	13	0	0	0	1	0	1	0
ENSG00000157240	533.739	5.33721	0.484774	11.0097	3.43201e-28	3.39173e-26	617	1557	3224	73	25	37	44	30	11	46	FZD1
ENSG00000235590	6.77263	5.33684	1.07431	4.96768	6.77601e-07	5.10414e-06	12	52	8	0	1	0	1	0	1	0	GNAS-AS1
ENSG00000276975	3.1204	5.33553	1.32644	4.02246	5.75943e-05	0.000294072	12	6	14	0	1	0	0	0	0	0
ENSG00000144407	2.25086	5.32912	1.595	3.34114	0.000834365	0.00325787	7	6	11	0	0	0	0	0	0	0	PTH2R
ENSG00000164309	260.648	5.32741	0.404077	13.1842	1.08259e-39	2.4964e-37	524	1316	835	30	23	11	9	27	29	16	CMYA5
ENSG00000149243	85.6748	5.32715	0.635903	8.3773	5.4154e-17	1.85808e-15	289	351	233	2	2	17	18	2	7	2	KLHL35
ENSG00000101489	10.6205	5.32674	0.951036	5.60099	2.13132e-08	2.11119e-07	22	41	45	0	0	3	3	0	0	0	CELF4
ENSG00000178718	220.365	5.32633	0.381592	13.9582	2.80593e-44	7.72264e-42	671	1035	560	5	13	27	28	19	18	10	RPP25
ENSG00000255690	15.2153	5.32465	0.906149	5.87613	4.19966e-09	4.69819e-08	44	78	35	1	0	1	0	0	0	6	TRIL
ENSG00000260246	2.88719	5.32193	1.6549	3.21586	0.00130056	0.00483291	23	7	1	0	0	0	0	0	0	0
ENSG00000235023	2.21077	5.31932	1.62818	3.26704	0.00108678	0.00412353	5	11	8	0	0	0	0	0	0	0
ENSG00000212458	2.94084	5.31852	1.40044	3.79775	0.000146018	0.000682894	14	4	12	0	0	0	0	0	1	0	LOC124900184
ENSG00000137726	2.93645	5.30938	1.3491	3.9355	8.30252e-05	0.00040844	12	6	12	1	0	0	0	0	0	0	FXYD6
ENSG00000259649	4.2073	5.30822	1.41539	3.75037	0.000176577	0.000809397	2	16	25	0	0	0	0	0	0	2
ENSG00000205922	5.15322	5.30111	3.02986	1.74962	0.0801831	0.160166	49	0	0	0	0	1	0	1	3	0	ONECUT3
ENSG00000047617	3.00415	5.30091	1.32254	4.00812	6.12028e-05	0.000310884	6	10	15	0	0	1	0	0	0	0	ANO2
ENSG00000278771	95.2893	5.29965	1.70667	3.10526	0.0019011	0.00671551	0	1000	2	7	4	16	3	14	24	3	RN7SL3
ENSG00000078579	3.2522	5.29452	1.50395	3.52041	0.000430884	0.0018092	2	3	29	0	0	0	0	0	0	0	FGF20
ENSG00000271013	2.98875	5.28973	1.40344	3.76912	0.000163823	0.00075717	3	13	15	1	0	0	0	0	0	0
ENSG00000107485	9.08847	5.28894	1.17181	4.51348	6.37711e-06	3.9494e-05	24	54	16	0	5	0	0	0	0	0	GATA3
ENSG00000173212	17.4308	5.28845	0.759233	6.96552	3.27193e-12	5.86062e-11	37	76	65	0	1	0	3	0	2	4	MAB21L3
ENSG00000261730	2.41639	5.28628	1.72093	3.07176	0.00212799	0.00741164	3	21	3	0	0	0	0	0	0	0
ENSG00000284977	4.00623	5.28568	1.32561	3.98737	6.68097e-05	0.000336427	30	9	3	0	0	0	1	0	0	0	LOC105376244
ENSG00000265666	12.2395	5.28309	0.766987	6.88811	5.65386e-12	9.80462e-11	38	39	47	1	0	2	1	3	0	0	RARA-AS1
ENSG00000187527	4.82897	5.28168	3.25737	1.62146	0.10492	0.198448	0	14	35	0	0	2	0	0	0	0	ATP13A5
ENSG00000172264	70.3595	5.27882	0.592699	8.90641	5.27118e-19	2.27907e-17	114	262	337	13	3	2	3	14	4	1	MACROD2
ENSG00000274565	5.6596	5.27222	1.08103	4.87705	1.07683e-06	7.81915e-06	15	36	8	1	0	0	0	1	1	0
ENSG00000166432	52.2871	5.27075	0.463223	11.3784	5.35605e-30	6.20332e-28	150	123	252	5	8	3	5	4	3	1	ZMAT1
ENSG00000109472	708.831	5.26705	0.406134	12.9687	1.84033e-38	3.7988e-36	1391	3227	2621	12	85	60	85	68	48	54	CPE
ENSG00000112238	4.13462	5.26657	1.15351	4.5657	4.97825e-06	3.1576e-05	13	21	9	0	0	0	0	1	1	0	PRDM13
ENSG00000144481	17.9012	5.26587	0.899379	5.855	4.77004e-09	5.28088e-08	5	22	152	3	0	0	2	1	2	0	TRPM8
ENSG00000069702	292.8	5.25433	0.318848	16.4791	5.18328e-61	4.73826e-58	579	1065	1306	26	10	44	13	25	32	28	TGFBR3
ENSG00000099260	66.0028	5.25416	0.550488	9.54454	1.3672e-21	7.52575e-20	116	393	168	8	1	4	4	7	13	5	PALMD
ENSG00000113262	2.14665	5.25285	1.64437	3.19444	0.00140102	0.00516721	11	6	6	0	0	0	0	0	0	0	GRM6
ENSG00000277200	9.63869	5.24796	0.834638	6.28771	3.22187e-10	4.34724e-09	35	52	13	0	2	0	1	0	1	1	CCDC92B
ENSG00000138449	64.7744	5.24358	1.62214	3.23251	0.00122708	0.00459995	134	295	231	0	13	17	6	0	1	0	SLC40A1
ENSG00000042832	3.24867	5.2378	1.45554	3.59852	0.000320032	0.00138417	9	25	1	0	0	0	0	0	1	0	TG
ENSG00000287156	2.56572	5.23706	1.56522	3.3459	0.00082016	0.00320888	3	4	20	0	0	0	0	0	0	0	LOC124903317
ENSG00000272944	5.01352	5.23217	1.15038	4.54822	5.41007e-06	3.40906e-05	10	24	17	2	0	0	1	0	0	0
ENSG00000163590	309.716	5.23009	0.368298	14.2007	9.07255e-46	2.79784e-43	587	1215	1309	40	17	55	30	8	30	21	PPM1L
ENSG00000167741	154.671	5.22465	0.347843	15.0201	5.42088e-51	2.39229e-48	590	782	228	7	15	7	13	8	12	19	GGT6
ENSG00000075673	10.1501	5.22199	1.22185	4.27383	1.92142e-05	0.000108304	64	2	34	3	0	0	1	0	0	2	ATP12A
ENSG00000028137	21.3078	5.2218	0.763635	6.83808	8.02599e-12	1.36682e-10	40	78	97	1	5	1	4	0	0	2	TNFRSF1B
ENSG00000128683	38.7038	5.21988	0.486075	10.7388	6.68735e-27	5.96409e-25	140	120	129	3	2	5	0	6	6	2	GAD1
ENSG00000161905	18.9926	5.21905	1.7983	2.90221	0.00370537	0.0120374	6	9	167	0	2	1	0	1	0	11	ALOX15
ENSG00000184304	40.8334	5.21184	0.49989	10.426	1.88695e-25	1.46433e-23	77	98	233	2	0	7	1	5	4	5	PRKD1
ENSG00000138653	2.63271	5.21016	2.82744	1.84272	0.0653706	0.136467	0	30	0	0	0	0	0	0	0	0	NDST4
ENSG00000230975	2.35012	5.20399	1.74327	2.98518	0.00283411	0.00952119	1	7	17	0	0	0	0	0	0	0
ENSG00000165553	2.04404	5.20304	1.66073	3.13298	0.0017304	0.00619718	5	8	9	0	0	0	0	0	0	0	NGB
ENSG00000258661	29.3547	5.20196	0.553905	9.39143	5.91916e-21	3.08568e-19	95	121	83	1	4	0	1	8	2	2
ENSG00000214614	2.60181	5.19458	1.67577	3.09981	0.00193646	0.00681877	7	21	1	0	0	0	0	0	0	0
ENSG00000187889	2.05203	5.1937	1.66621	3.11708	0.00182654	0.00648886	10	6	6	0	0	0	0	0	0	0	FYB2
ENSG00000115738	51.7853	5.1906	0.841993	6.16466	7.06347e-10	8.99933e-09	37	472	44	2	1	0	9	5	8	2	ID2
ENSG00000100156	44.968	5.1902	0.451328	11.4999	1.3214e-30	1.6106e-28	179	177	101	0	8	2	8	3	1	6	SLC16A8
ENSG00000174697	2.28104	5.1863	1.62742	3.18682	0.00143844	0.00528468	5	3	16	0	0	0	0	0	0	0	LEP
ENSG00000130649	26.4537	5.18561	0.577722	8.97595	2.80921e-19	1.24834e-17	139	82	48	3	1	1	5	3	1	1	CYP2E1
ENSG00000182871	702.362	5.18415	0.272332	19.0361	8.56234e-81	2.43513e-77	1991	3045	2111	34	58	39	108	68	31	98	COL18A1
ENSG00000260581	37.9986	5.18115	0.61099	8.47992	2.25347e-17	8.07841e-16	71	230	90	3	0	5	6	4	5	1	LOC105378231
ENSG00000108551	156.793	5.17927	0.486315	10.65	1.74276e-26	1.51212e-24	863	254	449	9	11	5	11	23	26	10	RASD1
ENSG00000286529	3.86153	5.17366	1.16613	4.43662	9.13805e-06	5.50347e-05	9	9	21	0	0	0	0	1	1	0
ENSG00000248469	2.21492	5.16942	1.62279	3.18552	0.00144496	0.0053048	12	9	3	0	0	0	0	0	0	0	LOC100996385
ENSG00000184343	31.2964	5.16374	0.551091	9.37002	7.25159e-21	3.74973e-19	165	92	60	2	2	1	1	3	2	7	SRPK3
ENSG00000184613	16.9169	5.15856	0.863784	5.97206	2.34282e-09	2.74197e-08	25	22	122	0	1	0	3	3	2	0	NELL2
ENSG00000289349	2.06353	5.15671	1.66016	3.10616	0.00189533	0.00669936	4	6	12	0	0	0	0	0	0	0
ENSG00000268628	60.5651	5.15663	1.20007	4.29696	1.7316e-05	9.85589e-05	8	15	589	3	3	2	5	1	2	0
ENSG00000175084	1.98336	5.15481	2.37308	2.1722	0.0298407	0.0715976	0	16	6	0	0	0	0	0	0	0	DES
ENSG00000228526	45.172	5.14968	0.684357	7.52485	5.27805e-14	1.21381e-12	266	141	51	9	5	1	4	4	3	0	MIR34AHG
ENSG00000115457	396.732	5.13834	0.839246	6.12257	9.20784e-10	1.14521e-08	1148	1553	1287	0	67	17	31	60	33	71	IGFBP2
ENSG00000267280	6.52913	5.13711	0.94869	5.41495	6.13063e-08	5.55468e-07	26	21	19	0	1	1	1	1	0	0	TBX2-AS1
ENSG00000215386	1.94559	5.1344	1.68592	3.04545	0.00232333	0.00801131	6	8	7	0	0	0	0	0	0	0	MIR99AHG
ENSG00000173467	2.07918	5.13321	1.659	3.09416	0.0019737	0.00693275	5	4	13	0	0	0	0	0	0	0	AGR3
ENSG00000249421	2.46422	5.12387	1.70176	3.01092	0.00260455	0.00885352	1	5	20	0	0	0	0	0	0	0	ADAMTS19-AS1
ENSG00000168913	4.67546	5.12345	1.0889	4.70514	2.53692e-06	1.71604e-05	10	19	18	0	1	1	0	0	1	0	ENHO
ENSG00000075340	32.3699	5.12016	0.930337	5.50355	3.72209e-08	3.52985e-07	6	16	302	2	0	6	1	3	0	0	ADD2
ENSG00000287569	2.1203	5.11733	1.6462	3.10857	0.00187994	0.00665361	11	9	3	0	0	0	0	0	0	0
ENSG00000213218	2.46063	5.11727	1.64692	3.10718	0.00188882	0.00668136	12	14	1	0	0	0	0	0	0	0	CSH2
ENSG00000180044	3.91033	5.11518	1.26807	4.03382	5.48769e-05	0.000281658	4	21	14	1	0	2	0	0	0	0	C3orf80
ENSG00000118231	2.45719	5.11451	2.87613	1.77826	0.0753604	0.152617	0	28	0	0	0	0	0	0	0	0	CRYGD
ENSG00000168077	90.5598	5.11378	0.587775	8.70022	3.31242e-18	1.31043e-16	369	334	214	0	6	20	13	4	4	9	SCARA3
ENSG00000104213	12.0763	5.11121	1.08878	4.69443	2.67345e-06	1.80125e-05	15	54	52	0	0	0	0	3	6	0	PDGFRL
ENSG00000291036	2.9645	5.11	1.61174	3.17049	0.00152184	0.00554729	1	3	27	0	0	0	0	0	0	0
ENSG00000286042	16.6895	5.10982	1.67954	3.0424	0.00234703	0.00808433	143	6	1	14	1	2	3	0	3	0	LCAL1
ENSG00000225968	20.682	5.10841	0.746936	6.83915	7.96635e-12	1.35757e-10	37	76	95	2	1	0	6	2	0	3	ELFN1
ENSG00000218803	1.97385	5.10759	1.68148	3.03756	0.00238503	0.00819876	5	5	11	0	0	0	0	0	0	0
ENSG00000185008	83.5236	5.10497	1.14899	4.44301	8.87079e-06	5.35511e-05	53	161	620	4	1	0	1	13	22	4	ROBO2
ENSG00000204851	9.31752	5.10205	0.839413	6.07812	1.21597e-09	1.48776e-08	21	31	42	0	0	0	2	2	1	1	PNMA8B
ENSG00000109794	24.3184	5.10204	0.67611	7.54617	4.48238e-14	1.03923e-12	43	91	111	0	3	0	2	5	3	3	FAM149A
ENSG00000185156	1.96699	5.10184	1.68976	3.01926	0.00253392	0.00864546	4	6	11	0	0	0	0	0	0	0	MFSD6L
ENSG00000138115	4.8172	5.10103	1.09686	4.65057	3.31022e-06	2.18374e-05	18	10	20	0	1	1	1	0	0	0	CYP2C8
ENSG00000183049	199.466	5.09558	0.544497	9.35832	8.10119e-21	4.16382e-19	597	1075	381	7	13	0	22	34	28	18	CAMK1D
ENSG00000279965	2.74573	5.09308	1.35589	3.75627	0.000172464	0.000792389	6	6	16	0	1	0	0	0	0	0
ENSG00000111961	462.493	5.08962	0.528444	9.63133	5.89628e-22	3.4068e-20	830	2552	1161	142	12	125	29	54	64	23	SASH1
ENSG00000198691	3.52247	5.08756	1.26982	4.00652	6.16198e-05	0.000312681	4	17	15	1	0	0	1	0	0	0	ABCA4
ENSG00000289082	1.92115	5.08628	1.71948	2.95803	0.0030961	0.0102919	5	11	5	0	0	0	0	0	0	0
ENSG00000070886	2.90524	5.08036	1.79844	2.82487	0.00472999	0.0148605	0	9	21	0	0	0	1	0	0	0	EPHA8
ENSG00000270938	2.16494	5.07195	1.69397	2.99413	0.0027523	0.00928768	6	16	2	0	0	0	0	0	0	0	RAP2CP1
ENSG00000146147	8.04459	5.07114	1.03764	4.8872	1.02282e-06	7.46932e-06	7	9	64	0	1	0	0	0	1	2	MLIP
ENSG00000237975	71.7016	5.06424	0.412962	12.2632	1.42743e-34	2.25534e-32	218	218	283	2	6	4	15	5	8	7	FLG-AS1
ENSG00000279379	1.86853	5.06273	1.71473	2.95249	0.00315219	0.0104474	5	6	9	0	0	0	0	0	0	0
ENSG00000286976	3.17323	5.05852	1.60172	3.15818	0.00158757	0.00575085	2	1	30	0	0	0	0	0	0	0
ENSG00000205592	2.56938	5.05559	1.92376	2.62798	0.00858948	0.0249893	15	0	11	0	0	0	1	0	0	0	MUC19
ENSG00000146555	197.659	5.05474	0.483607	10.4522	1.4322e-25	1.13144e-23	273	628	1075	6	14	15	37	34	14	14	SDK1
ENSG00000139946	60.7688	5.05431	1.27465	3.96526	7.33166e-05	0.000365526	185	192	221	0	3	2	0	5	31	8	PELI2
ENSG00000162039	2.52361	5.05097	1.45407	3.47368	0.000513373	0.00210987	3	11	12	1	0	0	0	0	0	0	MEIOB
ENSG00000181754	48.0061	5.05097	0.604358	8.35757	6.40216e-17	2.17912e-15	73	207	201	7	3	12	7	4	1	0	AMIGO1
ENSG00000175161	59.6276	5.04842	0.736204	6.85736	7.01437e-12	1.20356e-10	47	200	351	0	4	7	1	6	5	14	CADM2
ENSG00000248705	2.31258	5.04762	1.70913	2.95332	0.00314372	0.0104245	16	8	1	0	0	0	0	0	0	0
ENSG00000274764	3.66663	5.04725	3.27504	1.54113	0.123286	0.225418	1	0	37	0	0	0	0	0	0	0	PRAMEF27
ENSG00000152128	8.58391	5.04396	0.927723	5.43693	5.42072e-08	4.97129e-07	12	13	60	1	0	1	1	0	0	2	TMEM163
ENSG00000254739	7.5199	5.04337	1.05803	4.76676	1.8721e-06	1.30176e-05	8	46	23	1	2	0	2	0	0	0
ENSG00000231439	7.68242	5.04268	0.856857	5.88508	3.9785e-09	4.47227e-08	26	33	19	0	1	1	1	1	0	1	WASIR2
ENSG00000068078	1780.67	5.04246	0.4139	12.1828	3.83875e-34	5.88363e-32	6818	7222	4030	38	212	229	227	136	81	199	FGFR3
ENSG00000135222	1.82844	5.04096	1.79432	2.8094	0.00496336	0.0155121	3	11	6	0	0	0	0	0	0	0	CSN2
ENSG00000228787	2.11152	5.03706	1.66661	3.02235	0.00250822	0.00856233	11	10	2	0	0	0	0	0	0	0	NLGN4Y-AS1
ENSG00000280409	1.84713	5.03422	1.7199	2.92705	0.00342196	0.0112264	7	8	5	0	0	0	0	0	0	0	LINC01101
ENSG00000197308	2.45871	5.03372	2.02652	2.48392	0.0129944	0.0355974	13	14	0	0	0	0	0	0	0	0	GATA3-AS1
ENSG00000229688	1.97769	5.0325	1.70323	2.95468	0.00312995	0.0103883	3	5	13	0	0	0	0	0	0	0	CRPPA-AS1
ENSG00000156282	2.66801	5.03188	2.04742	2.45766	0.0139844	0.0378497	0	4	24	0	0	0	0	0	0	0	CLDN17
ENSG00000184408	1.80784	5.0274	2.43053	2.06844	0.0385987	0.0886312	0	14	6	0	0	0	0	0	0	0	KCND2
ENSG00000250167	2.61513	5.02152	1.40949	3.56266	0.000367118	0.00156456	14	6	7	0	0	0	1	0	0	0
ENSG00000185269	3.67547	5.02053	1.33838	3.75119	0.000175999	0.000807036	7	22	9	0	2	0	0	0	0	0	NOTUM
ENSG00000138795	177.251	5.01579	1.07984	4.64495	3.40166e-06	2.23597e-05	260	509	943	90	4	11	1	32	18	1	LEF1
ENSG00000146216	2.96371	5.0129	1.39877	3.58378	0.000338656	0.00145587	7	16	7	0	0	2	0	0	0	0	TTBK1
ENSG00000066468	432.533	5.00832	0.535948	9.3448	9.2063e-21	4.71289e-19	976	1454	1898	80	23	11	34	22	29	84	FGFR2
ENSG00000290323	1.79906	5.00704	2.44339	2.04922	0.0404404	0.0921082	0	15	5	0	0	0	0	0	0	0
ENSG00000268333	1.92418	5.00096	1.70478	2.93349	0.00335176	0.0110173	8	10	3	0	0	0	0	0	0	0
ENSG00000039600	49.8649	4.99976	0.438501	11.4019	4.08902e-30	4.80103e-28	116	213	174	6	4	5	5	10	3	1	SOX30
ENSG00000254166	353.364	4.99907	0.592013	8.4442	3.06145e-17	1.07491e-15	875	1083	1557	9	10	17	18	41	105	49	PCAT2
ENSG00000162595	5.38318	4.99727	1.15247	4.33615	1.44999e-05	8.3703e-05	4	3	47	1	0	0	1	0	0	0	DIRAS3
ENSG00000254035	1.79451	4.99606	1.7826	2.80267	0.00506811	0.0158007	7	3	9	0	0	0	0	0	0	0
ENSG00000272674	10.4178	4.99344	0.880748	5.66955	1.43174e-08	1.4554e-07	15	46	44	0	3	1	2	0	1	0	PCDHB16
ENSG00000128655	11.5045	4.98808	1.0093	4.9421	7.72857e-07	5.77747e-06	8	47	61	0	0	0	2	4	2	0	PDE11A
ENSG00000245685	4.84258	4.98769	1.09639	4.5492	5.385e-06	3.39661e-05	21	17	11	0	2	0	1	0	0	0	FRG1-DT
ENSG00000267365	9.18472	4.98155	0.873176	5.70509	1.16284e-08	1.2021e-07	18	26	46	0	2	3	0	0	2	0	KCNJ2-AS1
ENSG00000167165	113.486	4.98098	0.385383	12.9247	3.26362e-38	6.68285e-36	379	509	263	3	22	6	9	19	11	6	UGT1A6
ENSG00000290469	1.76624	4.97522	1.75666	2.8322	0.00462283	0.0145793	8	6	5	0	0	0	0	0	0	0
ENSG00000233766	3.26504	4.97412	1.2253	4.05953	4.91721e-05	0.000254882	7	13	13	0	0	0	0	0	1	1
ENSG00000101210	105.215	4.97369	0.978509	5.08293	3.71656e-07	2.947e-06	91	927	96	0	16	12	10	4	3	14	EEF1A2
ENSG00000251652	1.74069	4.9731	1.8182	2.73517	0.00623477	0.0188858	3	10	6	0	0	0	0	0	0	0	LOC105374344
ENSG00000163032	594.07	4.97131	0.472815	10.5143	7.42487e-26	5.99518e-24	887	2036	3004	11	88	47	64	65	65	74	VSNL1
ENSG00000291194	96.49	4.96949	0.38663	12.8533	8.2388e-38	1.66047e-35	313	392	259	12	7	19	8	11	11	4
ENSG00000268089	2.15615	4.96746	1.76148	2.82006	0.00480149	0.0150593	6	17	1	0	0	0	0	0	0	0	GABRQ
ENSG00000165164	1.76017	4.96612	1.83393	2.70791	0.00677077	0.0202838	2	8	9	0	0	0	0	0	0	0	CFAP47
ENSG00000204385	17.3385	4.96264	1.14483	4.33485	1.45861e-05	8.4125e-05	114	2	43	0	11	0	2	2	0	7	SLC44A4
ENSG00000289011	2.43387	4.95943	1.41024	3.51673	0.000436891	0.00183202	5	8	12	0	0	0	0	0	0	1	LOC105371749
ENSG00000237742	2.4381	4.95617	1.95638	2.53334	0.0112981	0.0315947	0	18	8	0	0	0	0	1	0	0	HEY2-AS1
ENSG00000283294	11.5319	4.95403	0.823524	6.01565	1.79169e-09	2.139e-08	81	33	4	1	1	0	2	1	0	1
ENSG00000240449	2.40225	4.95024	1.41393	3.50105	0.000463436	0.00192817	6	10	9	0	0	0	1	0	0	0
ENSG00000163083	89.6002	4.9486	0.50685	9.76344	1.61581e-22	9.7543e-21	538	284	88	0	14	6	9	10	9	5	INHBB
ENSG00000283897	4.17277	4.94651	1.13529	4.35705	1.31826e-05	7.68438e-05	17	7	17	1	0	0	0	1	1	0
ENSG00000260372	1.70292	4.94112	1.87895	2.62972	0.00854553	0.0248932	9	2	7	0	0	0	0	0	0	0	AQP4-AS1
ENSG00000287021	1.76209	4.93866	1.91748	2.5756	0.0100066	0.0284773	1	8	10	0	0	0	0	0	0	0
ENSG00000164483	6.86308	4.92869	1.3029	3.78285	0.000155044	0.000719974	1	1	68	1	0	0	0	0	0	0	SAMD3
ENSG00000162415	49.1641	4.92702	0.490897	10.0368	1.05053e-23	7.0391e-22	106	216	173	1	4	6	12	2	6	4	ZSWIM5
ENSG00000280113	4.32789	4.92649	1.26496	3.89457	9.83729e-05	0.000476254	18	10	11	4	0	2	0	0	0	0
ENSG00000291155	1.69797	4.92634	1.81955	2.70745	0.00678016	0.0203024	7	3	8	0	0	0	0	0	0	0	CT75
ENSG00000228971	2.44409	4.92574	1.44442	3.41019	0.000649178	0.00259752	3	8	14	0	0	0	0	0	1	0	LINC02607
ENSG00000261572	5.55752	4.92185	0.978127	5.03192	4.85595e-07	3.75735e-06	22	20	14	0	1	0	2	1	0	0
ENSG00000001626	4.02497	4.92083	1.6128	3.05111	0.00228001	0.00788209	0	5	36	0	0	1	0	0	0	0	CFTR
ENSG00000149451	2.08213	4.92019	1.74536	2.81901	0.00481715	0.0150992	8	14	1	0	0	0	0	0	0	0	ADAM33
ENSG00000256779	2.36408	4.91604	1.55815	3.15506	0.00160467	0.00580294	2	15	8	0	0	0	0	1	0	0
ENSG00000224689	2.05618	4.91424	1.84165	2.6684	0.00762144	0.0224563	17	4	1	0	0	0	0	0	0	0
ENSG00000144749	262.778	4.91275	0.351215	13.9878	1.84922e-44	5.14485e-42	629	857	1119	30	21	55	14	24	16	32	LRIG1
ENSG00000238278	5.74706	4.9108	0.996097	4.93004	8.22109e-07	6.11707e-06	16	28	14	0	1	1	0	0	1	1
ENSG00000228204	1.97465	4.91027	2.28336	2.15046	0.0315187	0.0749073	0	6	15	0	0	0	0	0	0	0
ENSG00000244734	2.62263	4.906	2.25869	2.17206	0.0298513	0.0716164	0	25	1	0	0	3	0	0	0	0	HBB
ENSG00000224259	83.8714	4.90338	0.43496	11.2732	1.7805e-29	1.95829e-27	223	497	139	0	12	3	7	18	8	11	LINC01133
ENSG00000199572	1.67161	4.90231	1.79121	2.73686	0.00620281	0.018809	7	6	5	0	0	0	0	0	0	0	RNA5SP174
ENSG00000275426	4.26713	4.90154	1.09659	4.46979	7.82982e-06	4.77172e-05	10	18	15	0	1	0	0	1	0	1
ENSG00000126878	123.908	4.89997	0.477353	10.2649	1.01435e-24	7.35507e-23	292	447	492	9	7	34	12	7	5	18	AIF1L
ENSG00000148408	3.69286	4.89818	1.23365	3.97046	7.1733e-05	0.000358688	3	8	26	0	0	1	0	1	0	0	CACNA1B
ENSG00000161940	4.8428	4.89776	1.27828	3.83153	0.000127351	0.000601749	3	22	23	0	0	0	1	0	3	0	BCL6B
ENSG00000286021	2.68366	4.8976	1.66866	2.93506	0.00333487	0.0109689	1	2	25	0	0	0	0	0	0	0
ENSG00000261308	1.66475	4.89713	1.79204	2.73272	0.00628138	0.0190113	6	7	5	0	0	0	0	0	0	0	FIGNL2
ENSG00000253168	1.64798	4.8948	1.98126	2.47055	0.0134905	0.0367149	1	10	7	0	0	0	0	0	0	0
ENSG00000171885	4.78738	4.89218	1.12241	4.35865	1.30869e-05	7.63034e-05	8	6	33	2	0	0	0	1	0	0	AQP4
ENSG00000254936	2.44199	4.88968	1.86776	2.61793	0.00884637	0.0256318	20	5	0	0	0	1	0	0	0	0
ENSG00000006747	8.74529	4.889	0.970721	5.03647	4.74199e-07	3.67583e-06	7	27	53	0	2	1	0	2	0	1	SCIN
ENSG00000278058	2.64748	4.88753	1.39065	3.51456	0.000440485	0.00184588	8	16	4	0	0	0	0	0	0	1
ENSG00000178803	50.5354	4.88693	0.453389	10.7787	4.34091e-27	3.89859e-25	142	251	118	8	3	6	3	8	2	6	ADORA2A-AS1
ENSG00000161405	159.582	4.88614	0.461759	10.5816	3.62815e-26	3.09554e-24	305	728	570	2	16	10	21	17	21	32	IKZF3
ENSG00000236449	1.63233	4.88339	2.49706	1.95565	0.0505059	0.11052	0	12	6	0	0	0	0	0	0	0
ENSG00000205279	1.63728	4.87689	1.91185	2.55087	0.0107453	0.0302904	2	11	5	0	0	0	0	0	0	0	CTXN3
ENSG00000143502	73.6695	4.87608	0.440543	11.0683	1.78676e-28	1.8367e-26	189	282	262	5	5	8	5	15	17	2	SUSD4
ENSG00000286802	1.73494	4.87524	1.78169	2.73631	0.00621333	0.0188387	6	10	3	0	0	0	0	0	0	0
ENSG00000114268	141.019	4.87414	0.503904	9.67277	3.93592e-22	2.31064e-20	337	417	644	30	11	3	8	28	9	13	PFKFB4
ENSG00000005379	81.0832	4.87205	0.602979	8.07997	6.47839e-16	1.92145e-14	272	506	58	15	5	3	12	4	5	8	TSPOAP1
ENSG00000087245	154.741	4.87018	1.01729	4.78739	1.68964e-06	1.18456e-05	210	533	795	17	6	0	6	39	37	9	MMP2
ENSG00000237863	1.66283	4.86791	1.79526	2.71153	0.00669733	0.0200881	7	7	4	0	0	0	0	0	0	0
ENSG00000251468	3.18323	4.86598	1.59631	3.04827	0.00230161	0.00794605	8	16	6	0	0	4	0	0	0	0	LOC100422204
ENSG00000280267	2.89239	4.86521	1.99951	2.4332	0.0149661	0.0400618	2	0	28	0	0	0	0	0	0	0	PRAMEF26
ENSG00000065717	45.7274	4.85369	0.479723	10.1177	4.61141e-24	3.13087e-22	101	290	78	1	7	5	6	5	2	6	TLE2
ENSG00000184809	2.1685	4.85367	1.45488	3.33614	0.000849518	0.00330711	7	6	9	0	0	1	0	0	0	0
ENSG00000168405	32.0339	4.851	0.666571	7.27755	3.39927e-13	6.97737e-12	29	203	94	1	4	2	6	1	3	7	CMAHP
ENSG00000104371	16.0601	4.85059	1.1587	4.18623	2.83624e-05	0.000154428	2	40	113	0	1	0	2	10	1	2	DKK4
ENSG00000188761	20.7998	4.84875	0.958224	5.06014	4.18939e-07	3.28428e-06	19	5	182	1	1	1	4	0	1	2	BCL2L15
ENSG00000189184	59.1358	4.84234	0.640193	7.56387	3.91252e-14	9.16239e-13	25	61	500	4	4	7	1	3	5	6	PCDH18
ENSG00000173597	6.38265	4.83385	1.01426	4.76588	1.88035e-06	1.30644e-05	6	24	33	0	1	2	1	0	1	0	SULT1B1
ENSG00000206813	1.76736	4.82697	1.82012	2.65201	0.00800148	0.0234708	12	5	2	0	0	0	0	0	0	0
ENSG00000180251	2.23249	4.82335	1.48316	3.25207	0.00114566	0.00432704	3	8	12	0	0	0	1	0	0	0	SLC9A4
ENSG00000226779	1.61899	4.82054	1.97319	2.44302	0.014565	0.039189	7	1	9	0	0	0	0	0	0	0
ENSG00000227392	1.55831	4.81671	1.92503	2.50214	0.0123445	0.0340779	2	9	6	0	0	0	0	0	0	0	HPN-AS1
ENSG00000285530	4.05896	4.8163	1.20985	3.9809	6.86539e-05	0.000345103	8	8	24	0	1	0	2	0	0	0
ENSG00000255026	75.2239	4.81519	0.80548	5.97804	2.25845e-09	2.64928e-08	650	94	13	5	10	3	5	11	7	1
ENSG00000167191	422.229	4.81369	1.11324	4.32403			932	1676	1517	0	31	201	26	57	51	23	GPRC5B
ENSG00000003147	22.8245	4.81083	0.735846	6.53782	6.24211e-11	9.34893e-10	23	39	161	7	1	1	5	0	2	0	ICA1
ENSG00000273796	1.58881	4.80905	1.86188	2.5829	0.00979734	0.0279631	9	4	4	0	0	0	0	0	0	0
ENSG00000291166	2.26714	4.8069	1.68153	2.85865	0.00425448	0.0135816	16	1	6	0	0	0	0	1	0	0
ENSG00000161103	6.5853	4.80596	1.13901	4.2194	2.44948e-05	0.000135152	18	22	25	0	4	1	0	0	0	0	POM121L15P
ENSG00000167971	20.4411	4.80509	0.684865	7.01612	2.28122e-12	4.1737e-11	66	119	24	2	6	1	4	0	0	1	CASKIN1
ENSG00000130540	1.55336	4.80351	2.52017	1.90603	0.0566466	0.121323	0	10	7	0	0	0	0	0	0	0	SULT4A1
ENSG00000233377	1.73302	4.80204	1.79393	2.67683	0.00743227	0.02198	7	10	2	0	0	0	0	0	0	0
ENSG00000133067	130.379	4.80009	0.710597	6.75502			529	398	330	4	19	2	11	7	5	87	LGR6
ENSG00000236532	1.59839	4.79979	1.82999	2.62285	0.00871968	0.0253106	4	4	9	0	0	0	0	0	0	0	LINC01695
ENSG00000153132	174.089	4.79892	0.454618	10.5559	4.76908e-26	3.93772e-24	311	1147	325	19	11	9	40	20	16	13	CLGN
ENSG00000224251	13.7579	4.79877	1.18039	4.06543	4.7945e-05	0.000249279	109	26	0	4	0	1	1	1	2	2
ENSG00000272701	1.57507	4.79792	1.8359	2.6134	0.00896476	0.0259121	7	6	4	0	0	0	0	0	0	0	MESTIT1
ENSG00000251535	2.31768	4.79739	1.52258	3.15082	0.00162814	0.00587534	14	9	1	0	0	0	0	0	1	0
ENSG00000187372	57.5611	4.79007	0.645019	7.42625	1.11722e-13	2.46308e-12	78	294	205	11	1	0	9	11	10	4	PCDHB13
ENSG00000287080	4.73153	4.78481	1.37969	3.46803	0.000524296	0.002152	3	39	5	3	0	0	1	0	1	0	H3C3
ENSG00000135097	2.99937	4.77315	1.40041	3.4084	0.000653446	0.00261215	4	7	19	0	0	0	0	2	0	0	MSI1
ENSG00000258168	23.9846	4.77083	0.77762	6.13517	8.50679e-10	1.06887e-08	45	91	97	13	1	1	0	4	1	2
ENSG00000284640	2.14892	4.76972	1.45875	3.26974	0.00107647	0.00408863	6	8	8	0	1	0	0	0	0	0	LOC105378644
ENSG00000149654	3.18687	4.76965	1.36956	3.48262	0.000496538	0.00204627	17	8	7	0	0	0	0	0	0	2	CDH22
ENSG00000257582	1.97337	4.76411	2.35927	2.01931	0.0434547	0.0977732	19	2	0	0	0	0	0	0	0	0	LINC01475
ENSG00000229155	3.83905	4.75833	1.122	4.24093	2.22591e-05	0.000123911	9	12	17	0	1	0	0	1	0	1
ENSG00000011028	1419.99	4.75629	1.0202	4.66213			3653	7437	3197	264	24	22	45	556	192	51	MRC2
ENSG00000188730	1.6919	4.75331	1.9111	2.4872	0.0128752	0.0353256	1	5	12	0	0	0	0	0	0	0	VWC2
ENSG00000230663	1.4961	4.75149	1.88725	2.51768	0.0118129	0.0328417	7	4	5	0	0	0	0	0	0	0
ENSG00000156413	66.7923	4.75141	0.440068	10.797	3.55738e-27	3.26361e-25	225	254	186	3	8	13	3	12	2	11	FUT6
ENSG00000118495	6.82458	4.7502	0.958679	4.95495	7.23504e-07	5.42915e-06	13	11	43	0	1	1	1	2	0	0	PLAGL1
ENSG00000117114	408.761	4.74986	1.3045	3.64114	0.000271436	0.00119314	490	1366	1755	440	3	8	5	79	126	2	ADGRL2
ENSG00000196660	1.49993	4.74912	1.8743	2.53381	0.0112831	0.0315622	5	4	7	0	0	0	0	0	0	0	SLC30A10
ENSG00000081051	1.48428	4.74504	1.8815	2.52195	0.0116706	0.0324909	4	6	6	0	0	0	0	0	0	0	AFP
ENSG00000290657	2.99338	4.74333	1.32304	3.58517	0.00033686	0.00144985	5	21	5	0	0	0	1	0	1	0
ENSG00000134258	17.4945	4.74232	0.679853	6.9755	3.04779e-12	5.48602e-11	25	41	106	0	2	3	4	1	2	1	VTCN1
ENSG00000248027	1.58657	4.74203	1.96188	2.41709	0.0156451	0.0415623	1	6	10	0	0	0	0	0	0	0	ARHGAP42-AS1
ENSG00000286046	1.4755	4.7335	1.89072	2.50354	0.0122958	0.0339582	4	7	5	0	0	0	0	0	0	0
ENSG00000239218	1.50872	4.73349	1.8847	2.51153	0.0120209	0.0333318	5	3	8	0	0	0	0	0	0	0
ENSG00000047662	18.818	4.73212	0.631771	7.49025	6.87437e-14	1.55714e-12	29	82	76	1	3	3	0	3	2	3	FAM184B
ENSG00000196814	26.4071	4.73195	0.570821	8.28973	1.13507e-16	3.72002e-15	38	94	129	3	1	5	2	6	1	3	MVB12B
ENSG00000235052	3.09542	4.72798	1.28816	3.67034	0.000242231	0.00107791	7	21	4	1	0	0	1	0	0	0
ENSG00000140955	15.6252	4.72606	0.646469	7.31058	2.65996e-13	5.53082e-12	59	47	48	0	5	0	3	2	2	1	ADAD2
ENSG00000124253	7.24843	4.72471	0.976331	4.83924	1.30333e-06	9.32629e-06	43	11	17	1	1	0	3	1	0	0	PCK1
ENSG00000183798	2.51856	4.7245	1.57441	3.00082	0.00269258	0.00911751	2	14	9	2	0	0	0	0	0	0	EMILIN3
ENSG00000141576	12.0678	4.7203	0.879415	5.36755	7.98145e-08	7.1108e-07	16	69	36	2	1	3	4	0	0	0	RNF157
ENSG00000246662	2.07215	4.71794	1.48075	3.18618	0.00144166	0.00529498	6	5	10	0	0	0	0	0	0	1	CIBAR1-DT
ENSG00000145506	76.7878	4.71725	0.451866	10.4395	1.63694e-25	1.28525e-23	332	196	228	0	6	7	18	15	10	8	NKD2
ENSG00000174460	2.29321	4.71248	1.46584	3.21487	0.00130506	0.00484682	4	3	16	0	1	0	0	0	0	0	ZCCHC12
ENSG00000273853	1.60909	4.70926	1.84188	2.55677	0.0105649	0.0298741	3	3	11	0	0	0	0	0	0	0
ENSG00000186150	2.065	4.70809	1.49158	3.15645	0.00159704	0.00578025	4	7	10	0	1	0	0	0	0	0	UBL4B
ENSG00000055163	30.2445	4.70569	0.639284	7.36087	1.82718e-13	3.90063e-12	112	55	125	12	3	0	2	4	3	2	CYFIP2
ENSG00000263400	1.59184	4.70155	1.93617	2.42827	0.0151712	0.0405261	12	3	2	0	0	0	0	0	0	0	TMEM220-AS1
ENSG00000020633	59.7611	4.70083	0.532585	8.82645	1.08052e-18	4.46799e-17	84	237	251	5	4	22	6	2	21	4	RUNX3
ENSG00000113211	1.60222	4.70078	1.86431	2.52145	0.0116871	0.0325281	2	4	11	0	0	0	0	0	0	0	PCDHB6
ENSG00000080293	1.9047	4.70057	2.21	2.12696	0.0334238	0.078697	9	12	0	0	0	0	0	0	0	0	SCTR
ENSG00000197953	2.08324	4.70037	1.6067	2.92548	0.0034392	0.0112758	2	14	6	0	0	0	0	1	0	0	AADACL2
ENSG00000106003	282.025	4.69916	0.534188	8.79683	1.40737e-18	5.78218e-17	403	914	1452	5	53	45	34	38	16	43	LFNG
ENSG00000109193	4.88057	4.69811	1.09184	4.30292	1.68564e-05	9.61141e-05	11	26	12	0	0	0	0	1	2	1	SULT1E1
ENSG00000186529	151.761	4.69714	0.545724	8.60717	7.48861e-18	2.83129e-16	715	792	56	14	12	7	28	21	6	6	CYP4F3
ENSG00000234418	1.97759	4.68842	1.51123	3.10238	0.00191972	0.00677042	4	7	9	1	0	0	0	0	0	0
ENSG00000206077	36.751	4.68646	0.528312	8.87062	7.27425e-19	3.08776e-17	209	99	56	5	6	4	4	4	3	2	ZDHHC11B
ENSG00000183644	2.47639	4.68489	1.8342	2.55419	0.0106436	0.0300665	0	5	20	0	1	0	0	0	0	0	HOATZ
ENSG00000188707	643.8	4.68191	0.528341	8.86152	7.89285e-19	3.33926e-17	2925	3554	166	32	68	41	111	44	49	48
ENSG00000154736	1.4969	4.68082	1.91501	2.44428	0.0145142	0.0390718	2	5	9	0	0	0	0	0	0	0	ADAMTS5
ENSG00000242375	369.197	4.67535	0.905267	5.16461	2.40944e-07	1.96972e-06	84	107	3478	24	13	17	28	35	23	21
ENSG00000284874	3.7064	4.67492	1.43294	3.26246	0.0011045	0.00418455	29	4	3	0	0	2	0	0	0	1	SEPT5-GP1BB
ENSG00000162174	25.4409	4.67419	0.5369	8.70588	3.15126e-18	1.25054e-16	57	112	80	4	1	6	2	4	6	1	ASRGL1
ENSG00000128011	26.193	4.67375	0.693335	6.74097	1.57331e-11	2.55685e-10	64	121	76	1	3	7	1	9	1	0	LRFN1
ENSG00000269516	1.85815	4.67249	2.28361	2.0461	0.0407469	0.0927072	15	5	0	0	0	0	0	0	0	0
ENSG00000234685	2.69746	4.66432	1.30769	3.56684	0.000361311	0.00154341	4	10	13	0	0	0	0	1	0	1
ENSG00000204572	1.98215	4.66368	1.60754	2.90113	0.00371818	0.0120714	10	2	8	0	0	0	1	0	0	0	KRTAP5-10
ENSG00000159674	54.0377	4.66346	0.666224	6.99983	2.56275e-12	4.64233e-11	420	77	40	0	12	4	10	4	4	3	SPON2
ENSG00000186191	4.6842	4.66016	1.50502	3.09641	0.00195881	0.00688611	1	49	1	0	1	0	0	1	0	0	BPIFB4
ENSG00000287763	4.41082	4.65948	1.1923	3.90799	9.30654e-05	0.000452957	6	23	15	0	0	0	2	0	0	2
ENSG00000188175	2.69522	4.65756	1.40714	3.30994	0.000933165	0.00359772	9	8	10	0	0	0	2	0	0	0	HEPACAM2
ENSG00000064692	8.24579	4.65755	1.04981	4.43657	9.14027e-06	5.50351e-05	9	51	23	3	0	0	3	1	0	0	SNCAIP
ENSG00000224961	10.5042	4.65683	0.779849	5.97145	2.35154e-09	2.75092e-08	16	41	47	0	1	0	2	3	2	1
ENSG00000279303	1.39461	4.65412	1.92286	2.42041	0.0155029	0.0412445	5	5	5	0	0	0	0	0	0	0
ENSG00000257253	1.52317	4.65155	2.00261	2.32275	0.0201928	0.0514078	2	13	2	0	0	0	0	0	0	0
ENSG00000129946	10.8077	4.64925	0.887102	5.24093	1.59765e-07	1.35409e-06	48	45	15	3	3	0	0	0	0	2	SHC2
ENSG00000204060	16.9613	4.64541	0.603192	7.70138	1.34601e-14	3.35466e-13	58	66	44	1	2	1	0	2	3	5	FOXO6
ENSG00000161835	6.98127	4.64451	0.890672	5.21461	1.84201e-07	1.54432e-06	19	25	25	0	0	1	0	3	1	1	TAMALIN
ENSG00000130592	110.641	4.6428	0.660969	7.02423	2.15247e-12	3.94943e-11	147	327	597	2	43	13	10	13	5	16	LSP1
ENSG00000269978	1.39956	4.64256	1.93799	2.39556	0.0165952	0.0436736	7	4	4	0	0	0	0	0	0	0
ENSG00000233818	4.44322	4.64233	1.19956	3.87004	0.000108819	0.000521694	15	2	25	0	1	2	0	0	1	0
ENSG00000290727	1.86131	4.63836	1.53158	3.02847	0.00245795	0.00841882	7	8	4	0	0	1	0	0	0	0	ALMS1P1
ENSG00000283355	2.36946	4.63316	1.35789	3.41203	0.000644821	0.00258332	13	6	4	1	0	1	0	0	0	0
ENSG00000205832	1.37592	4.63258	2.08157	2.22552	0.0260461	0.0639045	1	8	6	0	0	0	0	0	0	0	C16orf96
ENSG00000273442	1.38583	4.63008	1.9289	2.40037	0.0163783	0.0432051	5	6	4	0	0	0	0	0	0	0
ENSG00000136250	2.79777	4.62883	2.07048	2.23563	0.0253761	0.0624965	1	0	28	0	0	0	0	0	0	0	AOAH
ENSG00000072201	84.2797	4.62732	0.549215	8.42533	3.5973e-17	1.24934e-15	141	200	474	3	17	9	16	12	3	17	LNX1
ENSG00000005513	1.49722	4.62559	1.96807	2.35032	0.0187572	0.0484324	11	3	2	0	0	0	0	0	0	0	SOX8
ENSG00000126010	7.04082	4.62182	1.36971	3.3743	0.000740024	0.00292355	0	2	69	1	0	0	1	0	0	0	GRPR
ENSG00000077782	174.354	4.61938	0.497951	9.27677	1.74699e-20	8.68271e-19	582	302	806	9	13	39	15	20	10	41	FGFR1
ENSG00000259439	1.37209	4.61786	1.9709	2.34303	0.019128	0.0491862	3	8	4	0	0	0	0	0	0	0	LINC01833
ENSG00000278463	2.06541	4.61711	2.26049	2.04252	0.0410997	0.0933109	0	21	0	1	0	0	0	0	1	0	H2AC4
ENSG00000150893	220.452	4.61416	0.611076	7.55089	4.32297e-14	1.005e-12	272	988	904	46	9	50	11	11	12	57	FREM2
ENSG00000287183	1.48348	4.61231	1.91675	2.40632	0.0161142	0.0426182	9	5	2	0	0	0	0	0	0	0
ENSG00000106852	166.608	4.60855	0.318329	14.4773	1.68496e-47	5.90798e-45	344	638	659	15	12	16	33	27	18	25	LHX6
ENSG00000280587	36.9097	4.60648	0.498233	9.24563	2.33861e-20	1.14235e-18	101	65	192	2	6	6	4	7	3	3	LINC01348
ENSG00000229335	1.47662	4.60633	1.90653	2.41608	0.0156886	0.041656	8	6	2	0	0	0	0	0	0	0
ENSG00000170423	4.80192	4.60602	1.13288	4.06576	4.7876e-05	0.000248971	4	18	24	0	0	3	1	0	1	0	KRT78
ENSG00000184139	1.40036	4.60495	1.96129	2.34792	0.0188788	0.0486628	2	5	8	0	0	0	0	0	0	0	RPL7AP28
ENSG00000228577	5.3537	4.60389	1.1562	3.98192	6.83606e-05	0.000343764	25	14	13	0	0	3	0	2	0	0
ENSG00000168060	8.11042	4.60324	0.853981	5.39033	7.03269e-08	6.31388e-07	21	34	25	1	0	2	1	0	0	3	NAALADL1
ENSG00000147041	25.203	4.60084	0.953342	4.82602	1.39289e-06	9.92827e-06	6	36	202	0	7	2	5	3	1	2	SYTL5
ENSG00000155761	13.654	4.60065	0.882757	5.21169	1.87129e-07	1.56426e-06	9	49	76	1	3	2	0	0	1	4	SPAG17
ENSG00000102230	6.68712	4.59797	1.19209	3.85708	0.000114748	0.000547354	32	9	22	0	0	0	0	4	0	4	PCYT1B
ENSG00000251635	1.39349	4.59639	2.04939	2.24281	0.0249091	0.0615952	1	6	8	0	0	0	0	0	0	0
ENSG00000250101	1.46288	4.59538	1.90998	2.40599	0.0161289	0.0426526	6	8	2	0	0	0	0	0	0	0
ENSG00000134202	834.285	4.59102	0.52813	8.69297	3.53099e-18	1.39045e-16	2224	2186	3584	242	33	75	78	191	196	19	GSTM3
ENSG00000245105	5.35989	4.58933	1.1549	3.97379	7.07382e-05	0.000354258	6	31	16	0	1	3	1	0	0	0	A2M-AS1
ENSG00000205403	5.80397	4.58657	1.10283	4.15892	3.19758e-05	0.000172088	10	9	37	0	0	0	2	0	3	0	CFI
ENSG00000238042	1.37017	4.57963	1.95828	2.3386	0.0193563	0.0496636	4	8	3	0	0	0	0	0	0	0	LINC02257
ENSG00000291006	53.8609	4.57688	0.561476	8.15151	3.59398e-16	1.09644e-14	97	153	275	4	11	10	10	2	1	8	LOC730101
ENSG00000229390	2.10679	4.5696	1.53048	2.98574	0.00282894	0.00950882	5	2	14	0	0	0	0	0	1	0
ENSG00000291031	1.3225	4.56951	2.02163	2.26031	0.0238019	0.0592928	6	2	6	0	0	0	0	0	0	0	BCORP1
ENSG00000278716	1.86006	4.56643	1.5375	2.97003	0.00297771	0.00994488	4	6	9	0	0	0	0	1	0	0
ENSG00000122778	65.0771	4.56505	0.478926	9.53185	1.54511e-21	8.45058e-20	114	234	289	3	3	7	16	8	17	5	KIAA1549
ENSG00000069667	250.832	4.5639	0.426201	10.7083	9.30262e-27	8.21069e-25	437	777	1204	91	15	22	22	20	31	35	RORA
ENSG00000278847	1.31867	4.56254	2.04813	2.22766	0.0259033	0.0635868	8	2	4	0	0	0	0	0	0	0
ENSG00000249717	1.41633	4.5609	2.14046	2.13081	0.0331052	0.0780761	12	1	2	0	0	0	0	0	0	0	PARM1-AS1
ENSG00000102904	8.03967	4.55874	1.04386	4.36718	1.2586e-05	7.37525e-05	23	37	18	0	5	0	0	4	0	0	TSNAXIP1
ENSG00000188536	1.50065	4.55793	2.66181	1.71234	0.0868333	0.170706	0	16	1	0	0	0	0	0	0	0	HBA2
ENSG00000138316	33.1931	4.55783	0.508974	8.95495	3.39878e-19	1.50511e-17	67	53	200	5	3	7	1	6	2	4	ADAMTS14
ENSG00000182492	39.0208	4.55715	0.831479	5.48078	4.23462e-08	3.95437e-07	151	246	7	5	2	0	11	1	3	3	BGN
ENSG00000166387	177.934	4.55622	0.369533	12.3297	6.27028e-35	1.04217e-32	568	634	528	5	32	12	55	27	11	39	PPFIBP2
ENSG00000256321	2.58373	4.55404	1.50989	3.01614	0.00256016	0.00872918	1	4	21	0	0	1	0	0	0	0	LINC02955
ENSG00000280335	1.93727	4.55321	1.888	2.41165	0.0158803	0.0420866	11	9	0	0	0	0	0	0	1	0
ENSG00000188763	28.9729	4.55141	0.544841	8.35366	6.61811e-17	2.2407e-15	62	134	90	5	4	5	8	1	1	2	FZD9
ENSG00000272720	25.989	4.55053	0.498586	9.12687	7.05092e-20	3.29335e-18	106	114	39	1	3	4	3	4	0	7
ENSG00000227121	1.3019	4.54685	1.9877	2.2875	0.0221667	0.0557676	3	5	6	0	0	0	0	0	0	0
ENSG00000259461	1.7477	4.54609	2.09308	2.17196	0.0298586	0.071627	0	11	7	0	0	0	0	0	1	0
ENSG00000290641	1.82166	4.54569	1.8685	2.4328	0.0149825	0.0400933	2	1	16	0	0	0	0	0	0	0	CXXC1P1
ENSG00000254319	1.82166	4.54569	1.8685	2.4328	0.0149825	0.0400933	2	1	16	0	0	0	0	0	0	0	LINC03021
ENSG00000171551	1.39541	4.54511	2.56801	1.7699	0.0767441	0.154855	0	6	9	0	0	0	0	0	0	0	ECEL1
ENSG00000163053	43.4235	4.54239	0.583261	7.78792	6.81233e-15	1.75774e-13	51	147	225	2	5	11	3	1	6	10	SLC16A14
ENSG00000286250	1.60606	4.53504	2.42201	1.87243	0.0611471	0.129125	0	4	13	0	0	0	0	0	0	0
ENSG00000283787	4.13486	4.53235	1.36826	3.3125	0.000924666	0.00356966	28	8	5	0	0	0	0	0	0	3	PRR33
ENSG00000145242	2.62966	4.53156	1.51002	3.00099	0.00269103	0.00911467	2	6	18	0	0	0	2	0	0	0	EPHA5
ENSG00000164398	1.73043	4.53093	1.69593	2.67165	0.007548	0.022263	2	13	3	0	0	1	0	0	0	0	ACSL6
ENSG00000187553	3.60569	4.53092	1.35456	3.34494	0.00082301	0.00321811	11	17	8	0	0	0	0	0	0	3	CYP26C1
ENSG00000253671	3.94579	4.5287	1.13532	3.98893	6.63708e-05	0.000334547	10	25	5	1	1	0	0	0	0	1
ENSG00000205869	8.00751	4.52094	1.47661	3.0617	0.00220088	0.00764156	66	12	0	2	0	0	3	0	2	0	KRTAP5-1
ENSG00000152270	81.2128	4.51924	0.555959	8.12873	4.33827e-16	1.30946e-14	131	224	431	3	3	24	21	8	13	3	PDE3B
ENSG00000220884	2.20085	4.51415	1.50519	2.99905	0.00270821	0.00916075	2	4	16	1	0	0	0	0	0	0
ENSG00000264932	1.952	4.51212	1.50781	2.9925	0.00276707	0.00933024	8	8	4	0	1	0	0	0	0	0
ENSG00000170049	16.4951	4.50874	0.61506	7.33057	2.29177e-13	4.828e-12	72	64	27	3	4	2	2	1	0	2	KCNAB3
ENSG00000180861	267.659	4.50698	0.593182	7.59798	3.00794e-14	7.14204e-13	390	773	1431	2	24	27	38	77	45	42	LINC01559
ENSG00000159958	43.9967	4.50692	0.391097	11.5238	1.001e-30	1.23181e-28	130	193	111	5	6	8	5	9	3	4	TNFRSF13C
ENSG00000290376	7.48319	4.50418	1.07887	4.17491	2.98103e-05	0.000161487	62	4	7	1	1	0	1	2	1	0	HERC2P3
ENSG00000137960	2.12367	4.50156	2.00286	2.24757	0.0246036	0.0609814	18	0	1	0	0	1	0	0	2	0	GIPC2
ENSG00000182389	20.7148	4.50018	0.65366	6.88459	5.79561e-12	1.003e-10	19	94	88	3	2	2	3	2	8	1	CACNB4
ENSG00000158815	11.4869	4.49917	0.940928	4.78163	1.73882e-06	1.21603e-05	78	35	2	1	2	1	1	0	2	1	FGF17
ENSG00000187486	3.15686	4.49873	1.32803	3.38752	0.000705269	0.00279617	9	10	9	1	0	4	0	0	0	0	KCNJ11
ENSG00000276644	30.2226	4.49671	0.587454	7.65456	1.93974e-14	4.72402e-13	29	73	191	2	4	4	5	4	7	0	DACH1
ENSG00000100453	3.44302	4.49583	1.28261	3.50523	0.00045622	0.00190124	8	12	10	3	0	0	0	0	3	0	GZMB
ENSG00000291061	1.6855	4.49506	1.58032	2.8444	0.00444954	0.0141251	5	6	6	0	0	0	0	0	1	0
ENSG00000271584	1.87267	4.49309	1.57598	2.85098	0.00435849	0.0138739	2	5	12	0	0	0	0	1	0	0	LINC02550
ENSG00000120324	30.0249	4.49083	0.768424	5.84421	5.08969e-09	5.60085e-08	52	117	125	3	1	0	2	15	7	1	PCDHB10
ENSG00000171094	4.9885	4.48987	0.944237	4.75502	1.98426e-06	1.36972e-05	14	21	14	0	1	0	2	1	0	1	ALK
ENSG00000175164	330.523	4.48967	0.559623	8.02268	1.03461e-15	3.01272e-14	1410	1142	677	1	61	9	55	71	49	77	ABO
ENSG00000183778	41.1447	4.48908	0.561617	7.99314	1.3154e-15	3.78415e-14	100	172	128	0	15	5	9	9	1	4	B3GALT5
ENSG00000259683	3.93422	4.48771	1.11026	4.04202	5.29921e-05	0.000272585	13	23	4	0	1	0	0	1	1	0
ENSG00000110693	81.7085	4.48563	0.349274	12.8427	9.44664e-38	1.88903e-35	156	309	331	17	8	6	12	11	12	11	SOX6
ENSG00000185652	3.06185	4.48426	1.30168	3.44498	0.000571111	0.00231924	2	5	23	0	1	0	0	0	1	0	NTF3
ENSG00000236609	7.02114	4.48368	1.11979	4.00403	6.22712e-05	0.000315435	10	19	39	1	0	0	5	1	0	0	ZNF853
ENSG00000164292	477.788	4.4781	0.446976	10.0187	1.26206e-23	8.36884e-22	864	1647	2128	35	66	128	102	26	53	39	RHOBTB3
ENSG00000270076	4.24079	4.47739	1.10371	4.05667	4.97777e-05	0.000257708	14	10	17	0	0	1	0	1	0	2
ENSG00000251348	1.26182	4.47643	2.17127	2.06167	0.0392396	0.0897967	1	10	3	0	0	0	0	0	0	0
ENSG00000250993	1.30574	4.47604	2.0834	2.14843	0.0316793	0.0752401	1	5	8	0	0	0	0	0	0	0
ENSG00000277027	12.8724	4.47534	1.30862	3.41989	0.000626454	0.00252078	0	127	3	1	0	2	1	2	6	2	RMRP
ENSG00000177839	71.9909	4.47499	0.662644	6.75323	1.44588e-11	2.36478e-10	146	274	283	5	4	0	8	30	17	7	PCDHB9
ENSG00000231806	29.6866	4.47413	0.833116	5.37036	7.8581e-08	7.00631e-07	58	161	67	9	0	0	2	8	14	2
ENSG00000178568	11.0571	4.46907	0.968488	4.61448	3.94084e-06	2.5582e-05	13	39	54	0	2	0	5	5	1	0	ERBB4
ENSG00000258712	8.75281	4.46737	0.956079	4.67259	2.97418e-06	1.98248e-05	10	31	44	0	3	1	0	0	1	3
ENSG00000284630	3.28517	4.46708	1.57273	2.84033	0.00450663	0.0142762	25	8	0	0	1	1	0	0	0	0
ENSG00000172005	3.89392	4.46572	1.38955	3.2138	0.00130991	0.00486415	31	3	4	0	0	1	0	0	0	2	MAL
ENSG00000187068	4.05638	4.4621	1.20544	3.70163	0.000214223	0.00096502	4	22	14	0	0	2	1	1	0	0	C3orf70
ENSG00000261349	7.05139	4.45964	0.948248	4.70303	2.56328e-06	1.7325e-05	29	25	13	1	1	4	0	1	1	0
ENSG00000080224	31.3714	4.45893	0.636166	7.00907	2.39914e-12	4.36759e-11	32	147	129	0	6	4	2	8	6	4	EPHA6
ENSG00000103316	7.17374	4.45881	1.04654	4.26051	2.0396e-05	0.000114436	6	5	59	0	0	1	1	2	0	1	CRYM
ENSG00000249699	146.898	4.4571	1.06498	4.18514	2.84989e-05	0.000155039	251	104	1060	48	5	3	17	11	1	27	LINC02261
ENSG00000145703	8.79856	4.45567	0.933664	4.77224	1.82188e-06	1.26927e-05	15	19	51	0	0	0	1	1	2	4	IQGAP2
ENSG00000116106	95.9879	4.44607	0.429744	10.3459	4.36978e-25	3.27043e-23	140	373	422	10	24	12	11	15	8	11	EPHA4
ENSG00000214797	1.21031	4.44597	2.03777	2.18178	0.0291257	0.0700987	5	4	4	0	0	0	0	0	0	0
ENSG00000137441	1.22101	4.44422	2.03715	2.18159	0.0291398	0.0701262	4	3	6	0	0	0	0	0	0	0	FGFBP2
ENSG00000135960	26.6403	4.44181	0.844103	5.26216	1.42369e-07	1.21753e-06	63	95	94	1	11	2	4	0	0	14	EDAR
ENSG00000286896	1.32825	4.44083	1.99576	2.22513	0.0260724	0.063953	3	2	9	0	0	0	0	0	0	0	LOC105377451
ENSG00000223392	1.51399	4.43936	3.2802	1.35338	0.175934	0.297046	16	0	0	0	0	0	0	0	0	0	CLDN10-AS1
ENSG00000259459	5.06995	4.43859	1.05506	4.20696	2.58826e-05	0.000142226	15	26	9	0	0	1	2	0	2	0
ENSG00000263639	14.1163	4.43781	0.709773	6.25243	4.0412e-10	5.36785e-09	17	13	105	0	1	4	1	2	3	1	MSMB
ENSG00000284237	1.28737	4.43668	2.00251	2.21556	0.0267215	0.0652699	6	6	2	0	0	0	0	0	0	0
ENSG00000291205	1.28737	4.43668	2.00251	2.21556	0.0267215	0.0652699	6	6	2	0	0	0	0	0	0	0	BMS1P17
ENSG00000272931	1.19849	4.43571	2.08624	2.12617	0.0334892	0.0788262	2	6	5	0	0	0	0	0	0	0
ENSG00000103460	1.24353	4.43552	2.68564	1.65157	0.098622	0.189074	6	0	7	0	0	0	0	0	0	0	TOX3
ENSG00000165188	17.7611	4.43492	0.874754	5.0699	3.9802e-07	3.1289e-06	33	25	109	1	7	0	3	1	1	6	RNF183
ENSG00000145428	14.2099	4.43268	0.871896	5.08395	3.69659e-07	2.9348e-06	56	36	43	1	0	2	0	6	7	0	RNF175
ENSG00000291230	1.22213	4.43084	2.10878	2.10114	0.035629	0.082996	8	2	3	0	0	0	0	0	0	0	NAPSB
ENSG00000267868	1.32139	4.43067	1.99624	2.21951	0.0264518	0.0647533	2	3	9	0	0	0	0	0	0	0
ENSG00000253966	1.2805	4.43049	2.00936	2.20493	0.0274592	0.0667904	5	7	2	0	0	0	0	0	0	0
ENSG00000289997	10.1003	4.42969	0.988595	4.48079	7.4367e-06	4.55056e-05	10	63	26	1	6	0	0	3	0	1	LOC124906938
ENSG00000223764	2.73369	4.42761	1.33456	3.31765	0.000907768	0.00351091	8	18	2	1	0	0	1	0	0	0	LINC02593
ENSG00000211891	4.84519	4.42666	1.31727	3.36047	0.000778101	0.00305793	2	22	22	0	4	0	1	1	0	0	IGHE
ENSG00000232583	1.23666	4.42643	2.1329	2.07531	0.0379574	0.0874332	5	1	7	0	0	0	0	0	0	0	GPR143YP
ENSG00000249109	1.21526	4.42331	2.06696	2.14	0.0323546	0.076574	7	3	3	0	0	0	0	0	0	0	LOC124906529
ENSG00000196407	101.57	4.41753	0.380582	11.6073	3.78311e-31	4.79369e-29	238	408	342	7	14	6	33	23	10	13	THEM5
ENSG00000246223	1.72535	4.41647	1.67141	2.64236	0.00823293	0.0240779	2	11	5	0	0	0	1	0	0	0	LINC01550
ENSG00000225649	1.18284	4.41635	2.19261	2.0142	0.0439887	0.098723	1	8	4	0	0	0	0	0	0	0	LOC100506474
ENSG00000126895	1.53307	4.41375	2.39589	1.84222	0.065443	0.136585	6	11	0	0	0	0	0	0	0	0	AVPR2
ENSG00000267272	2.93008	4.41249	1.28685	3.42891	0.000606021	0.0024478	11	7	10	0	0	2	1	0	0	0	LINC01140
ENSG00000145832	7.04171	4.41244	1.03873	4.2479	2.1578e-05	0.000120408	43	8	16	0	4	1	1	0	0	1	SLC25A48
ENSG00000242686	1.37321	4.41156	2.00066	2.20505	0.0274506	0.0667769	7	7	1	0	0	0	0	0	0	0
ENSG00000230535	1.37321	4.41156	2.00066	2.20505	0.0274506	0.0667769	7	7	1	0	0	0	0	0	0	0
ENSG00000262801	1.30765	4.41041	2.61296	1.6879	0.0914303	0.177885	0	5	9	0	0	0	0	0	0	0
ENSG00000248597	1.60299	4.41036	1.64923	2.67419	0.00749089	0.022115	9	4	3	0	0	1	0	0	0	0
ENSG00000100427	3.20778	4.40687	1.32673	3.32161	0.000894995	0.00346518	19	4	8	0	0	0	0	1	0	2	MLC1
ENSG00000232021	2.10533	4.40619	1.53016	2.87956	0.00398234	0.0128233	7	5	8	2	0	0	0	0	0	0	LEF1-AS1
ENSG00000258525	1.59199	4.40276	1.63243	2.69706	0.00699545	0.0208519	8	5	3	0	0	0	0	0	1	0	LOC100506071
ENSG00000181143	526.081	4.4023	1.00067	4.39934	1.08579e-05	6.44973e-05	3042	741	1261	12	149	112	116	9	8	99	MUC16
ENSG00000249359	1.19466	4.40198	2.05245	2.14475	0.0319729	0.0758108	4	6	3	0	0	0	0	0	0	0
ENSG00000163710	37.0296	4.40016	0.600772	7.32418	2.40373e-13	5.03484e-12	130	119	100	7	1	12	3	11	11	0	PCOLCE2
ENSG00000115361	1.79178	4.39637	1.57467	2.79193	0.0052394	0.0162713	3	3	12	0	0	0	0	1	0	0	ACADL
ENSG00000289108	1.35261	4.39573	2.04143	2.15326	0.031298	0.0744659	4	10	1	0	0	0	0	0	0	0	LOC124901661
ENSG00000156574	8.2247	4.39349	1.05636	4.15909	3.19517e-05	0.000171995	6	3	70	0	1	4	0	1	0	0	NODAL
ENSG00000185860	18.3158	4.39097	0.983809	4.46324	8.07308e-06	4.90945e-05	70	43	63	0	1	0	1	0	6	10	CCDC190
ENSG00000116544	3.74734	4.38898	1.07346	4.08863	4.33927e-05	0.000227505	15	19	4	0	0	0	1	1	0	1	DLGAP3
ENSG00000128573	199.003	4.38636	0.499952	8.77357	1.73086e-18	7.06019e-17	326	634	943	82	25	11	24	28	24	10	FOXP2
ENSG00000078114	153.637	4.38063	0.956135	4.58161	4.6142e-06	2.94306e-05	163	301	995	1	11	92	13	17	8	8	NEBL
ENSG00000171431	19.467	4.37971	1.95557	2.23961	0.0251164	0.0620122	14	69	82	1	0	0	0	5	34	0	KRT20
ENSG00000285938	15.7702	4.37879	0.73006	5.99785	1.99946e-09	2.36171e-08	80	64	12	2	2	3	2	3	2	0	LOC122526776
ENSG00000279041	2.90484	4.37688	1.20793	3.62347	0.000290676	0.00126965	7	13	8	1	1	0	0	0	1	0
ENSG00000131668	1.52517	4.3654	1.97049	2.21539	0.0267334	0.0652929	1	2	13	0	0	0	0	0	0	0	BARX1
ENSG00000227051	327.892	4.36396	0.371999	11.7311	8.82918e-32	1.15302e-29	998	1162	1018	17	41	25	35	95	62	62	C14orf132
ENSG00000269376	2.56635	4.36331	1.47191	2.96438	0.00303292	0.0101095	20	3	2	0	1	1	0	0	0	0
ENSG00000142552	11.1299	4.36285	0.692327	6.30172	2.94364e-10	4.00135e-09	22	34	51	1	3	2	2	0	1	2	RCN3
ENSG00000129422	745.634	4.35994	0.367634	11.8595	1.92208e-32	2.64504e-30	1343	2891	2991	95	193	88	68	118	84	96	MTUS1
ENSG00000162631	12.3316	4.35914	2.01045	2.16824	0.0301404	0.0722151	0	6	116	0	0	0	0	1	3	2	NTNG1
ENSG00000188992	2.81266	4.35136	1.30588	3.33213	0.000861835	0.00335149	12	8	7	0	0	0	0	1	2	0	LIPI
ENSG00000199697	1.19961	4.34814	2.0591	2.11167	0.0347144	0.0811832	6	5	2	0	0	0	0	0	0	0	RNU6-446P
ENSG00000174226	31.887	4.3475	0.675753	6.43357	1.24641e-10	1.78736e-09	62	119	127	2	5	5	1	1	3	15	SNX31
ENSG00000242041	1.53513	4.34547	1.84927	2.34983	0.0187821	0.0484771	1	13	2	0	0	0	0	0	1	0
ENSG00000272927	1.19274	4.34131	2.06153	2.10587	0.0352157	0.0821454	5	6	2	0	0	0	0	0	0	0
ENSG00000156076	2.88926	4.33559	1.74681	2.48201	0.0130644	0.0357376	0	3	26	1	0	0	0	0	0	0	WIF1
ENSG00000204577	3.5715	4.33404	1.40758	3.07908	0.00207642	0.00724682	10	16	9	0	0	0	4	0	0	0	LILRB3
ENSG00000104313	24.7591	4.33374	0.80512	5.38272	7.33671e-08	6.55922e-07	20	69	150	3	1	0	1	11	6	2	EYA1
ENSG00000284648	1.31644	4.33245	2.59345	1.67054	0.0948135	0.183283	0	4	10	0	0	0	0	0	0	0
ENSG00000131196	118.753	4.32901	0.552992	7.82834	4.94373e-15	1.29254e-13	239	584	338	24	21	15	25	4	3	27	NFATC1
ENSG00000187726	2.24002	4.32865	1.3413	3.22721	0.00125005	0.00467509	8	7	7	0	1	0	0	1	0	0	DNAJB13
ENSG00000074047	9.33087	4.32706	0.887477	4.87569	1.08431e-06	7.86904e-06	27	21	38	0	0	7	2	0	2	1	GLI2
ENSG00000186451	1.52785	4.32516	1.70503	2.5367	0.0111902	0.0313615	7	2	6	0	0	1	0	0	0	0	SPATA12
ENSG00000287751	1.12751	4.32478	2.15894	2.00319	0.0451568	0.100852	7	2	3	0	0	0	0	0	0	0
ENSG00000280422	5.72834	4.32445	0.912585	4.73868	2.15119e-06	1.47461e-05	16	27	13	1	2	0	1	2	0	0
ENSG00000251598	1.10882	4.32431	2.11414	2.04542	0.0408135	0.0928293	3	5	4	0	0	0	0	0	0	0
ENSG00000224533	1.50423	4.32324	1.67504	2.58097	0.0098522	0.0280883	8	4	3	0	0	0	0	0	1	0	TMLHE-AS1
ENSG00000092096	98.7292	4.31844	0.637917	6.76959	1.29144e-11	2.13125e-10	339	370	250	8	6	1	9	49	23	9	SLC22A17
ENSG00000288029	1.12064	4.31677	2.12206	2.03423	0.0419281	0.0948719	6	3	3	0	0	0	0	0	0	0
ENSG00000260047	9.76988	4.31549	1.16626	3.70029	0.000215353	0.000969431	28	55	3	6	3	7	0	0	2	0	BCAP31P2
ENSG00000197496	218.599	4.31148	0.96005	4.49089	7.09262e-06	4.35981e-05	453	1001	674	0	19	29	22	87	52	26	SLC2A10
ENSG00000290366	3.05759	4.30922	1.37119	3.14269	0.00167401	0.00601593	10	18	2	2	1	0	0	0	0	0
ENSG00000188338	2.13586	4.30889	1.65616	2.60174	0.00927517	0.026696	3	19	1	0	0	0	1	0	0	0	SLC38A3
ENSG00000132517	44.6969	4.30791	0.621533	6.93111	4.17547e-12	7.3809e-11	182	220	39	12	6	5	3	12	3	2	SLC52A1
ENSG00000112139	363.682	4.30321	0.365618	11.7697	5.59292e-32	7.53455e-30	1643	956	865	75	46	93	54	55	31	41	MDGA1
ENSG00000122547	83.908	4.30218	0.584735	7.35749	1.87403e-13	3.99065e-12	154	247	375	53	9	10	1	9	12	11	EEPD1
ENSG00000278924	1.11952	4.30144	2.12304	2.02608	0.042757	0.0964237	2	4	6	0	0	0	0	0	0	0
ENSG00000137561	2.75127	4.29999	1.19658	3.59357	0.00032618	0.00140838	5	11	9	1	0	2	0	0	1	0	TTPA
ENSG00000126838	1.82561	4.29967	1.69975	2.52958	0.0114199	0.031876	11	3	3	2	0	0	0	0	0	0	PZP
ENSG00000251555	1.24425	4.29964	2.25421	1.90738	0.0564712	0.121008	1	12	1	0	0	0	0	0	0	0
ENSG00000064042	58.5367	4.29964	1.1941	3.60074	0.000317315	0.00137405	145	122	287	1	2	8	2	26	26	0	LIMCH1
ENSG00000176289	1.58944	4.29365	1.61528	2.65815	0.007857	0.0230946	6	5	5	0	0	0	0	0	0	1
ENSG00000279375	3.09255	4.29274	1.52025	2.8237	0.00474731	0.0149095	0	11	19	0	0	0	0	1	1	1
ENSG00000226491	2.29644	4.29019	1.48239	2.8941	0.00380242	0.0123214	9	9	5	0	0	0	0	2	0	0
ENSG00000285877	2.20664	4.28807	1.40628	3.04922	0.00229439	0.00792219	4	14	4	0	1	0	0	0	1	0
ENSG00000284654	2.08907	4.28695	1.52837	2.80492	0.00503296	0.0157025	11	7	1	1	0	2	0	0	0	0
ENSG00000226555	1.09317	4.28604	2.17329	1.97215	0.048593	0.107048	2	7	3	0	0	0	0	0	0	0	AGKP1
ENSG00000257135	20.4618	4.2845	0.727822	5.88674	3.93883e-09	4.43158e-08	22	61	113	0	4	2	8	4	3	1
ENSG00000144712	135.719	4.28384	0.424083	10.1014	5.44508e-24	3.66769e-22	352	617	349	27	25	10	21	32	24	5	CAND2
ENSG00000149212	2067.21	4.27999	0.52058	8.22157	2.00848e-16	6.33897e-15	2069	6968	10660	615	186	83	213	421	578	138	SESN3
ENSG00000116574	32.4775	4.27906	0.773271	5.53371	3.13524e-08	3.01464e-07	99	157	52	8	2	0	6	6	19	1	RHOU
ENSG00000182985	2.04241	4.26821	2.07786	2.05414	0.0399626	0.091231	0	17	0	1	0	2	0	0	2	0	CADM1
ENSG00000109956	1.2183	4.26633	2.18751	1.95032	0.0511386	0.111713	10	2	1	0	0	0	0	0	0	0	B3GAT1
ENSG00000187010	5.21791	4.26565	1.04168	4.09499	4.22193e-05	0.000221807	26	13	10	3	1	1	0	1	0	0	RHD
ENSG00000100249	1.22676	4.264	2.11002	2.02084	0.0432966	0.0974859	1	3	9	0	0	0	0	0	0	0	C22orf31
ENSG00000273933	1.37129	4.26302	2.48509	1.71544	0.0862653	0.16981	8	7	0	0	0	0	0	0	0	0
ENSG00000291139	32.3947	4.2621	0.497329	8.56998	1.03501e-17	3.8562e-16	63	155	97	2	5	8	8	7	1	4	DPY19L2P2
ENSG00000230479	2.27575	4.26061	1.35372	3.14734	0.00164761	0.0059339	4	4	14	0	0	0	1	0	1	0
ENSG00000290544	3.15627	4.25581	1.25263	3.3975	0.00068004	0.0027062	11	15	5	1	0	0	0	0	0	2
ENSG00000135218	22.0995	4.25565	0.659829	6.44962	1.12129e-10	1.62058e-09	36	76	100	6	1	1	4	7	0	5	CD36
ENSG00000286579	2.2382	4.2538	1.3689	3.10747	0.00188699	0.00667578	12	7	3	0	0	1	1	0	0	0
ENSG00000132016	158.36	4.25341	0.325756	13.057	5.79398e-39	1.2568e-36	393	802	354	22	23	15	31	44	19	14	BRME1
ENSG00000214814	82.7176	4.25121	0.724114	5.87091	4.33401e-09	4.84002e-08	196	364	236	5	29	35	9	2	4	5	FER1L6
ENSG00000101825	7.63111	4.25023	0.955186	4.44964	8.60153e-06	5.20854e-05	6	52	17	0	2	0	4	1	1	1	MXRA5
ENSG00000132854	1.64601	4.24989	2.35416	1.80527	0.0710323	0.14565	15	0	0	1	0	1	0	0	0	0	KANK4
ENSG00000237807	32.4281	4.24951	0.643507	6.60367	4.01099e-11	6.16608e-10	52	141	120	1	10	4	0	9	7	4	LINC02984
ENSG00000228358	1.32474	4.24924	3.2837	1.29404	0.195651	0.322651	14	0	0	0	0	0	0	0	0	0	LINC02263
ENSG00000177822	25.9622	4.24288	0.817487	5.19015	2.10126e-07	1.73847e-06	64	69	103	14	0	9	0	10	4	0
ENSG00000231258	4.99231	4.24193	1.07737	3.93728	8.24098e-05	0.000405803	4	9	34	0	2	2	0	0	1	0
ENSG00000289983	1.19769	4.24185	2.10755	2.01269	0.0441476	0.0990101	7	5	1	0	0	0	0	0	0	0
ENSG00000202111	1.19769	4.24185	2.10755	2.01269	0.0441476	0.0990101	7	5	1	0	0	0	0	0	0	0	VTRNA1-2
ENSG00000288235	1.19769	4.24185	2.10755	2.01269	0.0441476	0.0990101	7	5	1	0	0	0	0	0	0	0	FAM106C
ENSG00000287978	14.4249	4.23915	0.582167	7.28168	3.29683e-13	6.77797e-12	29	40	65	3	1	3	2	1	7	1
ENSG00000250378	1.64062	4.237	1.61405	2.62507	0.00866313	0.0251656	5	9	3	0	0	0	1	0	0	0	LOC107986453
ENSG00000108984	172.792	4.2294	0.566176	7.47012	8.01224e-14	1.80688e-12	229	226	1191	4	17	43	32	34	18	16	MAP2K6
ENSG00000254038	1.52155	4.22926	2.16351	1.95481	0.0506053	0.110718	13	2	0	1	0	0	0	0	0	0
ENSG00000129757	245.046	4.22658	0.337678	12.5166	6.05939e-36	1.09223e-33	622	359	1332	48	24	37	34	38	29	45	CDKN1C
ENSG00000090382	7.88898	4.22644	0.848774	4.97947	6.37599e-07	4.83699e-06	32	16	26	3	2	0	0	2	2	0	LYZ
ENSG00000165757	9.66567	4.2228	0.792497	5.32847	9.90438e-08	8.68788e-07	12	36	44	0	1	3	3	0	3	1	JCAD
ENSG00000124215	519.31	4.22155	0.467284	9.03422	1.65175e-19	7.48288e-18	652	630	3651	50	87	58	96	60	62	81	CDH26
ENSG00000260281	1.40274	4.22114	1.69193	2.49487	0.0126003	0.0346755	6	5	3	0	0	0	0	0	1	0
ENSG00000187950	1.31787	4.21919	2.71213	1.55567	0.119786	0.220437	13	1	0	0	0	0	0	0	0	0	OVCH1
ENSG00000291129	29.9126	4.21914	0.674433	6.25584	3.95376e-10	5.2599e-09	154	108	28	5	2	8	10	1	2	3	PPIEL
ENSG00000287548	1.07752	4.21687	2.2886	1.84256	0.065394	0.136494	1	9	2	0	0	0	0	0	0	0
ENSG00000256115	1.41591	4.21642	1.68002	2.50974	0.0120821	0.0334617	4	5	5	1	0	0	0	0	0	0	LINC02443
ENSG00000141404	252.851	4.21607	0.526212	8.01211	1.12755e-15	3.27219e-14	790	1025	619	73	35	5	24	69	41	32	GNAL
ENSG00000236427	1.02793	4.2147	2.17536	1.93748	0.0526869	0.114451	4	3	4	0	0	0	0	0	0	0
ENSG00000186047	3.04879	4.21386	1.32607	3.1777	0.00148448	0.00542657	3	7	19	1	0	0	0	0	0	2	DLEU7
ENSG00000250548	2.29837	4.21267	1.53498	2.74445	0.00606128	0.0184367	9	8	2	2	0	0	0	0	3	0	LINC01303
ENSG00000234284	23.9836	4.21216	0.682947	6.16761	6.93288e-10	8.85058e-09	57	96	65	3	2	12	6	1	13	0	ZNF879
ENSG00000257262	1.03671	4.21047	2.18988	1.9227	0.0545178	0.1176	4	2	5	0	0	0	0	0	0	0
ENSG00000189419	17.471	4.20815	0.565338	7.44361	9.79712e-14	2.17491e-12	57	72	40	0	1	5	3	3	2	5	SPATA41
ENSG00000154639	916.849	4.2066	0.269772	15.5932	8.09794e-55	4.67851e-52	1456	3056	4222	156	111	108	154	151	213	121	CXADR
ENSG00000249335	1.02106	4.2056	2.17822	1.93075	0.0535138	0.115828	3	4	4	0	0	0	0	0	0	0
ENSG00000288009	7.85749	4.2052	0.854657	4.92034	8.63927e-07	6.39476e-06	17	24	34	0	0	0	1	3	2	3	LOC101929004
ENSG00000290474	8.6933	4.20497	0.770985	5.45402	4.92427e-08	4.54204e-07	28	19	35	1	1	0	2	2	4	0	GUSBP2
ENSG00000223883	1.14396	4.20331	2.16702	1.93967	0.0524199	0.114006	3	1	8	0	0	0	0	0	0	0	LINC01707
ENSG00000215004	1.43156	4.20272	1.68927	2.48789	0.0128505	0.0352768	5	3	6	1	0	0	0	0	0	0
ENSG00000134538	1.60781	4.20107	1.70833	2.45917	0.0139259	0.0377032	1	4	11	0	0	0	0	0	0	1	SLCO1B1
ENSG00000280207	1.02985	4.20064	2.17335	1.9328	0.0532609	0.115404	3	3	5	0	0	0	0	0	0	0
ENSG00000277245	1.02985	4.20064	2.17335	1.9328	0.0532609	0.115404	3	3	5	0	0	0	0	0	0	0
ENSG00000224752	1.59407	4.19928	1.73295	2.4232	0.0153843	0.0409928	11	2	3	0	0	0	1	0	0	0	VN1R21P
ENSG00000134201	1.02601	4.19899	2.18547	1.92132	0.0546912	0.117874	5	3	3	0	0	0	0	0	0	0	GSTM5
ENSG00000154188	2.00227	4.19483	1.93187	2.17139	0.029902	0.0717178	0	4	16	0	0	0	0	0	1	0	ANGPT1
ENSG00000187867	1.71768	4.1926	1.61513	2.59583	0.00943616	0.0270884	5	11	2	0	0	0	0	1	0	0	PALM3
ENSG00000197641	789.621	4.19213	0.298325	14.0522	7.46488e-45	2.17126e-42	1904	2345	3259	58	91	109	150	182	153	153	SERPINB13
ENSG00000279754	1.13709	4.19096	2.11943	1.9774	0.0479966	0.105998	2	2	8	0	0	0	0	0	0	0
ENSG00000177103	2.92712	4.19059	1.50564	2.78327	0.00538143	0.0166518	6	4	16	4	0	0	0	0	0	0	DSCAML1
ENSG00000267676	1.00733	4.18695	2.29256	1.82632	0.0678016	0.14042	1	6	4	0	0	0	0	0	0	0
ENSG00000287329	17.0148	4.18631	0.699068	5.98841	2.11897e-09	2.49826e-08	60	69	32	7	1	0	2	3	6	2
ENSG00000255052	5.51314	4.1847	0.93435	4.47872	7.50904e-06	4.58934e-05	10	14	27	0	0	3	0	1	2	1
ENSG00000231156	1.01611	4.18025	2.27265	1.83938	0.0658599	0.137276	1	5	5	0	0	0	0	0	0	0
ENSG00000260677	1.01611	4.18025	2.27265	1.83938	0.0658599	0.137276	1	5	5	0	0	0	0	0	0	0
ENSG00000175426	26.712	4.1769	0.592351	7.0514	1.77124e-12	3.28176e-11	42	136	77	11	2	5	5	2	2	5	PCSK1
ENSG00000259319	3.56845	4.17636	1.27178	3.28386	0.00102398	0.00391657	8	21	6	0	0	0	2	0	2	0
ENSG00000246090	84.551	4.17615	0.313808	13.308	2.08032e-40	5.02339e-38	295	236	269	23	10	10	11	17	12	14	LOC100507053
ENSG00000111885	507.325	4.17605	0.959319	4.35315	1.34198e-05	7.8102e-05	652	1009	2342	745	10	27	16	77	291	15	MAN1A1
ENSG00000183242	1.00541	4.17342	2.22958	1.87184	0.0612283	0.129243	2	6	3	0	0	0	0	0	0	0	WT1-AS
ENSG00000253973	1.37062	4.16928	1.80232	2.31329	0.0207069	0.0525754	2	10	2	0	0	1	0	0	0	0	NRIP3-DT
ENSG00000184709	3.14657	4.16871	1.43157	2.91198	0.0035914	0.0117192	9	17	5	0	3	0	0	0	0	0	LRRC26
ENSG00000169432	108.712	4.16774	0.432177	9.64359	5.2326e-22	3.03704e-20	324	291	413	12	18	9	7	28	15	37	SCN9A
ENSG00000089820	311.082	4.16548	0.260955	15.9624	2.33516e-57	1.6603e-54	1064	1196	732	20	49	50	92	66	29	48	ARHGAP4
ENSG00000289993	1.43101	4.16503	1.71866	2.42342	0.0153753	0.0409836	5	2	7	0	0	0	0	0	1	0
ENSG00000285715	0.998545	4.16493	2.31451	1.79949	0.0719413	0.147136	1	7	3	0	0	0	0	0	0	0
ENSG00000220305	1.47348	4.16476	2.0547	2.02695	0.0426678	0.0962989	6	9	0	1	0	0	0	0	0	0	HNRNPH1P1
ENSG00000249825	1.12367	4.16431	2.23605	1.86235	0.0625537	0.131542	9	2	1	0	0	0	0	0	0	0	THBS4-AS1
ENSG00000005102	3.50257	4.15818	1.16919	3.55646	0.00037589	0.00159875	5	11	17	1	0	0	0	0	1	2	MEOX1
ENSG00000151379	1.53035	4.15255	1.73947	2.38725	0.016975	0.044513	2	11	3	0	0	0	0	1	0	0	MSGN1
ENSG00000169918	29.6605	4.14964	0.448732	9.24749	2.29835e-20	1.12483e-18	96	120	69	3	8	5	4	9	0	5	OTUD7A
ENSG00000248359	1.43741	4.14896	2.05107	2.02283	0.0430911	0.0970916	1	1	13	0	0	0	0	0	0	0
ENSG00000139351	1.0241	4.1473	2.20528	1.88062	0.0600236	0.127151	6	3	2	0	0	0	0	0	0	0	SYCP3
ENSG00000165168	1.65931	4.14697	1.62005	2.55979	0.0104737	0.0296652	9	6	2	0	0	0	1	0	0	0	CYBB
ENSG00000139304	4.30794	4.14652	1.0243	4.04817	5.16201e-05	0.000266116	17	16	8	0	1	2	1	0	1	0	PTPRQ
ENSG00000127588	1.85886	4.14413	1.82738	2.2678	0.0233414	0.0582931	1	18	1	0	0	0	1	0	0	0	GNG13
ENSG00000145642	1.59567	4.14037	2.06621	2.00384	0.0450867	0.100728	0	4	12	0	0	0	0	1	0	0	SHISAL2B
ENSG00000133863	1.01723	4.1389	2.19241	1.88783	0.0590492	0.125523	5	4	2	0	0	0	0	0	0	0	TEX15
ENSG00000286447	5.99204	4.13503	1.06167	3.89484	9.82626e-05	0.00047581	9	18	30	0	1	0	0	4	2	0	LOC124909397
ENSG00000267259	2.53461	4.13447	1.24359	3.32462	0.000885383	0.00343108	9	10	5	1	0	0	0	0	1	1
ENSG00000164604	24.299	4.13339	0.489926	8.43676	3.26263e-17	1.13929e-15	57	58	113	5	1	3	4	8	7	1	GPR85
ENSG00000171385	24.5004	4.131	0.603588	6.84407	7.69719e-12	1.31784e-10	41	110	84	7	1	1	8	6	1	5	KCND3
ENSG00000244699	1.01036	4.13072	2.19574	1.88124	0.0599392	0.127014	4	5	2	0	0	0	0	0	0	0	EVA1CP5
ENSG00000116299	49.5514	4.13068	0.750771	5.50192	3.75678e-08	3.55616e-07	10	279	189	17	4	4	9	13	3	8	ELAPOR1
ENSG00000104327	513.071	4.13064	0.859507	4.80582	1.54118e-06	1.08882e-05	2495	815	1473	4	57	99	107	47	205	104	CALB1
ENSG00000291242	1.69418	4.12787	1.46131	2.82477	0.00473142	0.0148632	6	7	3	1	0	0	0	0	1	0
ENSG00000178573	214.5	4.12585	0.246318	16.7501	5.65745e-63	5.79232e-60	661	778	606	32	37	20	28	48	44	40	MAF
ENSG00000215548	19.7702	4.12487	0.601297	6.85995	6.88824e-12	1.18409e-10	45	65	77	3	4	2	8	2	0	5
ENSG00000115461	16.878	4.12439	3.02415	1.36382			3	11	13	0	0	0	0	4	0	140	IGFBP5
ENSG00000286705	4.56941	4.1232	1.04376	3.95034	7.8039e-05	0.000385913	6	22	15	0	0	2	1	0	2	1
ENSG00000146267	89.2158	4.12302	0.523895	7.86993	3.54852e-15	9.45139e-14	142	301	360	20	4	50	6	23	33	3	FAXC
ENSG00000142623	489.376	4.123	0.484982	8.50135	1.87399e-17	6.76539e-16	1285	1558	1722	17	196	62	83	77	41	167	PADI1
ENSG00000075461	1.0035	4.12272	2.21529	1.86103	0.0627398	0.131803	3	6	2	0	0	0	0	0	0	0	CACNG4
ENSG00000272459	3.25332	4.11929	1.07407	3.83521	0.000125457	0.000594006	6	6	18	1	0	1	1	0	1	0
ENSG00000274080	1.22325	4.11687	2.76938	1.48657	0.137129	0.244903	12	1	0	0	0	0	0	0	0	0
ENSG00000160191	86.498	4.11141	0.660982	6.22016	4.9666e-10	6.48266e-09	176	228	406	1	15	37	4	25	18	4	PDE9A
ENSG00000180787	66.3362	4.11122	0.432119	9.5141	1.83295e-21	9.98219e-20	163	262	206	2	16	14	18	12	3	16	ZFP3
ENSG00000187764	99.495	4.11067	0.367736	11.1783	5.20615e-29	5.55383e-27	234	418	299	7	32	16	15	22	13	12	SEMA4D
ENSG00000249082	58.5312	4.11001	0.361246	11.3773	5.42514e-30	6.25504e-28	184	246	131	4	16	3	8	13	8	17	EPIST
ENSG00000185155	1.04741	4.10918	2.2344	1.83905	0.0659079	0.137354	3	1	7	0	0	0	0	0	0	0	MIXL1
ENSG00000187672	1.34774	4.10862	2.5599	1.60499	0.108496	0.203881	2	0	12	0	0	0	0	0	0	0	ERC2
ENSG00000186648	9.47112	4.10785	0.779929	5.26696	1.38702e-07	1.18975e-06	51	40	3	1	0	0	3	3	1	1	CARMIL3
ENSG00000265158	1.67907	4.10608	1.52973	2.68418	0.00727074	0.021562	2	9	5	0	0	1	0	0	1	0
ENSG00000286050	1.67907	4.10608	1.52973	2.68418	0.00727074	0.021562	2	9	5	0	0	1	0	0	1	0
ENSG00000265656	1.21638	4.10545	2.6932	1.52437	0.127415	0.231365	11	2	0	0	0	0	0	0	0	0
ENSG00000235989	6.94264	4.1053	0.868824	4.72512	2.29974e-06	1.5672e-05	16	19	29	0	2	2	0	0	4	1	MORC2-AS1
ENSG00000290706	7.89553	4.10457	0.893087	4.59594	4.30808e-06	2.77268e-05	55	15	6	0	2	2	1	2	0	1	FAM238C
ENSG00000261695	0.953908	4.10305	2.94704	1.39226	0.163844	0.281511	6	0	4	0	0	0	0	0	0	0
ENSG00000290545	1.3224	4.10161	1.75357	2.33901	0.0193351	0.0496191	7	4	2	1	0	0	0	0	0	0	INTS4P1
ENSG00000263680	2.51376	4.10085	1.2585	3.25852	0.00111996	0.00423808	8	12	4	0	0	1	0	0	1	1
ENSG00000172955	17.7869	4.0985	0.51783	7.91476	2.4773e-15	6.79625e-14	55	69	45	5	4	2	2	3	3	2	ADH6
ENSG00000286965	11.3956	4.09796	1.06086	3.86287	0.000112062	0.000535939	12	8	87	0	0	2	3	2	0	5
ENSG00000134508	73.8284	4.09723	0.507779	8.06892	7.09243e-16	2.09145e-14	159	315	230	3	18	26	15	6	7	12	CABLES1
ENSG00000118094	4.33362	4.09715	1.19808	3.41975	0.00062678	0.00252078	7	36	1	1	1	0	0	1	1	0	TREH
ENSG00000258584	2.07437	4.09684	1.84403	2.22167	0.0263056	0.0644261	16	0	4	0	0	0	1	1	0	0	FAM181A-AS1
ENSG00000161594	1.04055	4.09657	2.1885	1.87186	0.0612262	0.129243	2	2	7	0	0	0	0	0	0	0	KLHL10
ENSG00000238098	13.6363	4.08313	0.781134	5.22718	1.72112e-07	1.45088e-06	22	49	56	0	4	1	7	1	1	5	ABCA17P
ENSG00000099721	0.940174	4.08234	2.27104	1.79756	0.0722464	0.147619	4	2	4	0	0	0	0	0	0	0	AMELY
ENSG00000158164	1.41919	4.08127	1.70912	2.38793	0.0169435	0.0444395	2	4	8	0	0	0	0	0	1	0	TMSB15A
ENSG00000288885	2.53167	4.07588	1.34172	3.03781	0.00238305	0.00819515	6	6	12	0	0	0	0	2	1	0
ENSG00000103381	104.063	4.07564	0.447049	9.11675	7.74141e-20	3.60271e-18	157	380	445	19	8	6	21	23	37	14	CPPED1
ENSG00000251463	1.02681	4.07026	2.83014	1.43819	0.150381	0.263118	0	4	7	0	0	0	0	0	0	0
ENSG00000259038	1.3724	4.06873	1.72234	2.36233	0.0181605	0.0471066	3	7	4	0	0	0	1	0	0	0
ENSG00000064651	3059.96	4.06808	0.223515	18.2005	5.11594e-74	8.72984e-71	5466	12162	11223	622	405	663	466	582	626	452	SLC12A2
ENSG00000143333	20.9552	4.06728	0.519435	7.83019	4.87134e-15	1.27797e-13	67	61	69	5	2	3	8	4	4	0	RGS16
ENSG00000145040	35.8204	4.06728	0.577561	7.04216	1.89278e-12	3.48794e-11	119	130	91	14	10	1	5	6	1	5	UCN2
ENSG00000120693	24.7024	4.06657	0.602803	6.7461	1.51874e-11	2.47446e-10	19	129	87	3	4	6	5	3	7	3	SMAD9
ENSG00000268442	0.948957	4.065	2.32426	1.74894	0.0803009	0.160351	4	1	5	0	0	0	0	0	0	0	HAVCR1P1
ENSG00000234614	72.608	4.05855	0.451087	8.99728	2.31389e-19	1.03542e-17	127	283	277	8	14	6	20	29	10	6
ENSG00000255029	2.19766	4.05827	1.6219	2.50218	0.0123432	0.0340779	2	7	11	0	0	3	0	0	0	0
ENSG00000287860	2.216	4.05755	1.55641	2.60699	0.00913429	0.0263379	5	11	1	4	0	1	0	0	1	0
ENSG00000187210	352.701	4.05656	0.329505	12.3111	7.89845e-35	1.27955e-32	411	1402	1518	73	47	60	61	49	75	65	GCNT1
ENSG00000130957	1.928	4.05608	1.4491	2.79903	0.00512557	0.0159603	4	12	3	0	0	0	0	0	1	1	FBP2
ENSG00000213809	7.77556	4.05501	0.94896	4.27311	1.92765e-05	0.000108631	41	20	9	1	1	2	1	0	6	1	KLRK1
ENSG00000094755	49.8725	4.05409	1.36672	2.96629	0.00301418	0.0100549	53	2	411	2	1	3	1	22	7	16	GABRP
ENSG00000259087	25.2898	4.0518	0.505889	8.00927	1.15392e-15	3.34114e-14	61	134	49	0	7	4	9	5	2	4
ENSG00000102935	1.31634	4.0489	1.83384	2.20788	0.0272527	0.0664153	1	6	6	1	0	0	0	0	0	0	ZNF423
ENSG00000172575	35.4109	4.04276	0.433351	9.32907	1.06801e-20	5.43477e-19	54	85	188	8	6	6	3	7	14	1	RASGRP1
ENSG00000267130	1.01531	4.03501	2.23851	1.80254	0.0714606	0.146387	6	4	1	0	0	0	0	0	0	0
ENSG00000232457	3.35767	4.03253	1.16514	3.46099	0.000538185	0.00220195	11	17	3	2	0	1	0	1	1	0
ENSG00000227705	1.52993	4.03125	1.80303	2.23582	0.0253635	0.0624779	9	2	3	0	0	0	0	0	2	0
ENSG00000152154	101.735	4.03091	1.05859	3.80783	0.000140192	0.000657208	25	30	930	6	16	10	10	1	11	13	TMEM178A
ENSG00000225342	1.32122	4.0305	1.73018	2.32953	0.019831	0.0506378	4	3	6	0	0	0	0	0	0	1
ENSG00000236391	0.928356	4.03045	2.33275	1.72777	0.0840298	0.166203	1	4	5	0	0	0	0	0	0	0
ENSG00000204044	0.903921	4.02865	3.006	1.3402	0.18018	0.302557	0	7	3	0	0	0	0	0	0	0	SLC12A5-AS1
ENSG00000085741	2.70463	4.02773	1.59346	2.52767	0.0114822	0.0320291	9	5	11	0	0	0	4	0	0	0	WNT11
ENSG00000101222	6.63848	4.02326	0.848116	4.74377	2.09782e-06	1.44072e-05	16	29	18	0	0	0	2	3	1	3	SPEF1
ENSG00000144230	0.929473	4.02248	2.27781	1.76594	0.0774052	0.155882	5	3	2	0	0	0	0	0	0	0	GPR17
ENSG00000249493	1.51625	4.02095	1.77091	2.27055	0.023174	0.0579428	11	2	2	0	1	0	0	0	0	0	ANKRD20A18P
ENSG00000102010	1.31902	4.01917	1.72271	2.33305	0.0196456	0.0502598	4	4	5	0	1	0	0	0	0	0	BMX
ENSG00000066629	9.53563	4.01825	0.928163	4.32925	1.49621e-05	8.60607e-05	2	22	65	1	0	3	0	2	3	2	EML1
ENSG00000077800	2.96219	4.01795	1.15545	3.47739	0.000506326	0.00208292	7	11	10	0	1	0	2	1	0	0	FKBP6
ENSG00000249379	14.6772	4.01601	0.836182	4.8028	1.56465e-06	1.10327e-05	100	25	12	4	3	1	2	3	5	0
ENSG00000212901	15.8243	4.01398	3.26206	1.23051	0.218508	0.350258	0	1	157	5	0	0	0	0	0	0	KRTAP3-1
ENSG00000289321	0.922606	4.01332	2.27208	1.76636	0.0773352	0.155778	4	4	2	0	0	0	0	0	0	0
ENSG00000288095	2.33594	4.01158	1.39367	2.87842	0.00399669	0.012863	1	11	10	1	0	0	1	0	1	0
ENSG00000262768	0.994712	4.01117	2.26931	1.76757	0.0771327	0.155456	3	7	1	0	0	0	0	0	0	0
ENSG00000249534	1.54274	4.01013	2.4637	1.62769	0.103591	0.19654	1	0	15	0	0	0	0	0	0	0	LINC01258
ENSG00000069535	312.348	4.00868	0.90035	4.45236	8.49313e-06	5.14776e-05	339	854	1713	2	80	45	64	134	62	24	MAOB
ENSG00000231829	2.34758	4.00539	1.25865	3.18228	0.00146119	0.0053519	7	5	10	0	1	0	1	1	0	0
ENSG00000205363	0.987845	4.00403	2.31233	1.7316	0.0833448	0.165219	2	8	1	0	0	0	0	0	0	0	INSYN1
ENSG00000234929	0.950874	4.00326	2.31208	1.73145	0.0833713	0.165219	3	1	6	0	0	0	0	0	0	0
ENSG00000178233	0.950874	4.00326	2.31208	1.73145	0.0833713	0.165219	3	1	6	0	0	0	0	0	0	0	TMEM151B
ENSG00000152092	0.97411	3.99998	3.00383	1.33163	0.182983	0.3062	0	10	1	0	0	0	0	0	0	0	ASTN1
ENSG00000229442	1.44934	3.99923	2.05516	1.94594	0.0516618	0.112643	12	0	1	0	0	1	0	0	1	0
ENSG00000279044	1.47006	3.99769	1.67641	2.38468	0.017094	0.0447654	7	6	2	0	0	0	1	0	0	0
ENSG00000165841	0.908872	3.99545	2.32266	1.72021	0.0853948	0.168473	2	6	2	0	0	0	0	0	0	0	CYP2C19
ENSG00000262921	0.908872	3.99545	2.32266	1.72021	0.0853948	0.168473	2	6	2	0	0	0	0	0	0	0
ENSG00000180998	22.3721	3.99459	0.574112	6.95786	3.45491e-12	6.1711e-11	46	57	97	14	2	8	4	3	3	0	GPR137C
ENSG00000253414	3.89331	3.99415	1.18583	3.36823	0.00075652	0.00298181	3	13	20	1	0	2	0	0	0	2	LINC01605
ENSG00000127329	8.32407	3.99369	0.774359	5.15742	2.50381e-07	2.04165e-06	30	21	25	1	0	4	3	1	3	0	PTPRB
ENSG00000184012	264.818	3.99239	0.480558	8.30782	9.74758e-17	3.21934e-15	626	1127	753	10	56	63	63	31	20	95	TMPRSS2
ENSG00000267456	1.46128	3.9923	1.67775	2.37955	0.0173336	0.0452957	6	7	2	0	0	0	0	1	0	0
ENSG00000156886	2.78205	3.99215	1.16485	3.42717	0.000609913	0.00246235	12	11	4	0	1	0	1	0	0	1	ITGAD
ENSG00000115596	1.99665	3.99202	1.93791	2.05996	0.0394019	0.090136	18	0	1	0	0	1	0	1	0	0	WNT6
ENSG00000254101	1.21788	3.98954	1.81222	2.20147	0.0277028	0.0672689	2	6	4	1	0	0	0	0	0	0	LINC02055
ENSG00000250802	12.2636	3.98878	0.646853	6.16643	6.98485e-10	8.91248e-09	47	42	27	1	2	1	8	2	1	1	ZBED3-AS1
ENSG00000277619	19.0548	3.98645	0.700689	5.68932	1.27547e-08	1.30797e-07	62	86	31	2	7	0	2	15	0	2
ENSG00000046653	21.6245	3.98215	0.563942	7.06128	1.64972e-12	3.07323e-11	43	42	116	2	6	4	2	3	3	6	GPM6B
ENSG00000177335	1.19894	3.98158	2.3158	1.71931	0.0855571	0.168728	0	8	4	0	0	1	0	0	0	0	LY6S-AS1
ENSG00000201134	1.31978	3.98143	1.75131	2.2734	0.0230019	0.0575721	3	2	8	0	0	0	1	0	0	0
ENSG00000178934	29.8415	3.98042	0.499735	7.96506	1.65139e-15	4.64494e-14	78	162	46	4	10	1	12	7	0	5	LGALS7
ENSG00000232079	1.311	3.97204	1.75202	2.26712	0.0233828	0.0583908	2	3	8	0	0	0	0	1	0	0	LINC01697
ENSG00000272502	1.0356	3.97171	2.80663	1.41512	0.157034	0.272209	0	3	8	0	0	0	0	0	0	0
ENSG00000270372	1.0356	3.97171	2.80663	1.41512	0.157034	0.272209	0	3	8	0	0	0	0	0	0	0
ENSG00000134802	253.493	3.9705	0.383714	10.3475	4.29351e-25	3.22278e-23	591	1272	558	23	49	41	25	84	59	39	SLC43A3
ENSG00000144847	2.94646	3.96738	1.23958	3.20059	0.00137148	0.00507142	6	5	16	0	1	0	1	0	0	2	IGSF11
ENSG00000102043	1.441	3.9669	1.86743	2.12426	0.0336482	0.079109	1	12	2	0	0	0	0	0	0	1	MTMR8
ENSG00000224361	1.99691	3.9652	1.39433	2.84381	0.00445782	0.0141461	6	11	3	0	0	0	1	1	0	0
ENSG00000079101	1.76346	3.96519	1.52995	2.59171	0.00954991	0.0273606	2	11	4	1	1	0	0	0	0	0	CLUL1
ENSG00000115297	47.7444	3.96343	0.377954	10.4865	9.9628e-26	7.94417e-24	146	246	69	4	11	5	11	16	6	5	TLX2
ENSG00000241635	22.6951	3.9629	0.600828	6.59574	4.23145e-11	6.48938e-10	98	77	40	0	6	2	3	6	9	2	UGT1A1
ENSG00000213318	0.930273	3.96227	2.93148	1.35163	0.176494	0.297775	0	4	6	0	0	0	0	0	0	0	RPS4Y1P1
ENSG00000166869	8.78194	3.96118	1.15893	3.41797	0.000630906	0.00253432	5	15	59	0	3	1	3	0	0	6	CHP2
ENSG00000277572	1.09429	3.95814	2.69829	1.46691	0.142402	0.252103	6	6	0	0	0	0	0	0	0	0
ENSG00000114948	373.233	3.95422	0.950574	4.15982	3.18498e-05	0.000171518	460	727	2297	10	9	102	73	168	81	12	ADAM23
ENSG00000269846	1.60246	3.95345	1.79135	2.20696	0.0273168	0.0665398	2	14	1	0	0	0	1	0	0	0
ENSG00000227155	1.60475	3.95325	1.71415	2.30624	0.0210971	0.0534285	2	6	7	0	0	0	0	0	2	0	LOC124902108
ENSG00000227300	64.1794	3.9532	0.590918	6.68993	2.23285e-11	3.55865e-10	133	434	65	1	22	12	19	5	5	8
ENSG00000198865	2.35297	3.95165	1.38139	2.86063	0.00422804	0.0135107	4	8	10	0	0	0	0	0	1	2	CCDC152
ENSG00000226320	1.15466	3.95163	2.69984	1.46365	0.143289	0.253219	2	0	10	0	0	0	0	0	0	0	LINC01811
ENSG00000262681	10.6414	3.95139	0.917621	4.30612	1.6614e-05	9.48799e-05	73	31	1	1	0	0	6	2	0	1
ENSG00000170579	5.24793	3.94915	1.22577	3.22176	0.00127404	0.004753	0	23	26	2	0	0	1	1	2	1	DLGAP1
ENSG00000281162	3.64323	3.94804	1.12657	3.50448	0.000457498	0.00190532	2	6	26	1	1	0	1	0	1	0
ENSG00000222640	1.22586	3.94502	1.8389	2.14531	0.0319278	0.0757529	7	4	1	1	0	0	0	0	0	0	RNU2-51P
ENSG00000168961	98.2792	3.94334	0.534213	7.38158	1.56416e-13	3.3729e-12	258	201	442	7	51	17	16	18	8	16	LGALS9
ENSG00000272541	1.72259	3.94162	1.50167	2.62482	0.00866945	0.0251791	6	2	8	0	1	0	0	0	0	1
ENSG00000233930	13.9289	3.94078	0.708628	5.56115	2.6801e-08	2.61931e-07	77	51	7	2	5	0	1	5	1	1	KRTAP5-AS1
ENSG00000290021	12.665	3.94033	0.921601	4.27552	1.90688e-05	0.00010765	71	41	7	5	3	0	1	3	4	0
ENSG00000214212	16.4572	3.92838	0.510334	7.69767	1.38566e-14	3.44679e-13	44	66	45	3	3	1	5	5	1	4	C19orf38
ENSG00000158008	1.30832	3.92788	1.7295	2.27111	0.0231404	0.057876	5	5	3	0	1	0	0	0	0	0	EXTL1
ENSG00000286839	1.68821	3.92718	1.46017	2.68953	0.0071553	0.0212665	4	4	8	0	0	0	0	1	0	1
ENSG00000289123	1.61266	3.92387	1.84302	2.12904	0.033251	0.0783479	5	7	2	0	0	3	0	0	0	0
ENSG00000272954	1.23248	3.92318	2.27268	1.72623	0.0843054	0.166683	10	2	0	0	0	1	0	0	0	0
ENSG00000279026	2.35376	3.923	1.28006	3.06469	0.00217895	0.00756953	11	5	6	0	0	0	1	0	1	1
ENSG00000188783	0.85545	3.91799	3.08502	1.27	0.204083		7	0	2	0	0	0	0	0	0	0	PRELP
ENSG00000226953	0.85545	3.91799	3.08502	1.27	0.204083		7	0	2	0	0	0	0	0	0	0	NCKAP5-AS2
ENSG00000200953	0.85545	3.91799	3.08502	1.27	0.204083		7	0	2	0	0	0	0	0	0	0
ENSG00000270299	0.85545	3.91799	3.08502	1.27	0.204083		7	0	2	0	0	0	0	0	0	0
ENSG00000215218	2.94993	3.91433	1.48947	2.62801	0.00858862	0.0249893	6	22	2	0	0	0	0	3	0	0	UBE2QL1
ENSG00000243069	2.34687	3.9134	1.33039	2.94154	0.00326588	0.0107793	2	8	12	0	0	1	0	1	0	1	ARHGEF26-AS1
ENSG00000127129	1.14092	3.91321	2.70409	1.44715	0.147856	0.259755	0	2	10	0	0	0	0	0	0	0	EDN2
ENSG00000165300	32.9542	3.91204	0.549102	7.12444	1.04506e-12	1.99772e-11	61	95	150	0	8	11	9	3	6	6	SLITRK5
ENSG00000139438	51.6025	3.90798	0.539768	7.24011	4.48321e-13	9.03562e-12	98	191	189	21	7	13	17	8	2	3	FAM222A
ENSG00000188732	51.0133	3.90774	0.38564	10.1331	3.93871e-24	2.71009e-22	113	128	231	4	13	11	7	13	12	7	FAM221A
ENSG00000144649	1.04087	3.90669	3.29127	1.18699	0.235233	0.370868	11	0	0	0	0	0	0	0	0	0	GASK1A
ENSG00000135838	403.003	3.906	0.375654	10.3979	2.53531e-25	1.94877e-23	1285	1118	1336	30	79	100	118	50	47	116	NPL
ENSG00000289609	4.69078	3.90399	0.92162	4.23601	2.27526e-05	0.000126362	20	15	9	2	1	0	1	1	0	1	LOC124901321
ENSG00000167183	8.86178	3.90399	0.773819	5.04509	4.533e-07	3.52772e-06	26	23	33	2	1	3	5	1	0	0	PRR15L
ENSG00000223823	0.848583	3.90361	2.45536	1.58984	0.111872		6	1	2	0	0	0	0	0	0	0	LINC01342
ENSG00000258611	0.848583	3.90361	2.45536	1.58984	0.111872		6	1	2	0	0	0	0	0	0	0
ENSG00000267800	0.848583	3.90361	2.45536	1.58984	0.111872		6	1	2	0	0	0	0	0	0	0
ENSG00000258692	0.913822	3.9028	2.31804	1.68366	0.0922468	0.179228	4	5	1	0	0	0	0	0	0	0
ENSG00000150051	6.69824	3.90108	1.02425	3.80871	0.000139693	0.00065511	3	44	17	1	2	1	0	3	2	0	MKX
ENSG00000106565	0.952791	3.90067	2.306	1.69153	0.0907356	0.176829	2	1	7	0	0	0	0	0	0	0	TMEM176B
ENSG00000168748	0.952791	3.90067	2.306	1.69153	0.0907356	0.176829	2	1	7	0	0	0	0	0	0	0	CA7
ENSG00000224593	1.21749	3.90025	1.82177	2.14092	0.0322807	0.0764202	6	2	4	0	0	0	1	0	0	0
ENSG00000145794	3.60606	3.8992	1.22979	3.17062	0.00152115	0.00554557	3	19	12	0	2	0	2	0	1	0	MEGF10
ENSG00000103546	22.9001	3.89773	0.845645	4.60918	4.04254e-06	2.61692e-05	161	38	10	10	1	3	5	1	6	6	SLC6A2
ENSG00000120457	9.77387	3.89605	1.06461	3.6596	0.00025261	0.00111769	2	15	75	0	4	2	0	2	1	1	KCNJ5
ENSG00000285624	0.823031	3.89572	2.44953	1.5904	0.111746		1	5	3	0	0	0	0	0	0	0
ENSG00000238151	0.823031	3.89572	2.44953	1.5904	0.111746		1	5	3	0	0	0	0	0	0	0
ENSG00000212916	13.4305	3.89562	0.785167	4.96152	6.99438e-07	5.25626e-06	31	35	58	0	2	8	5	1	0	2	MAP10
ENSG00000203909	0.831815	3.89497	2.42633	1.60529	0.10843		1	4	4	0	0	0	0	0	0	0	DPPA5
ENSG00000253326	2.17207	3.89494	1.52712	2.55051	0.0107566	0.0303157	17	2	2	0	1	0	1	0	0	0
ENSG00000231683	7.80735	3.89131	1.31237	2.9651	0.00302588	0.0100873	53	4	13	1	0	0	0	5	6	0	KILH
ENSG00000270035	1.5509	3.89045	2.40912	1.61489	0.106335	0.200557	8	4	0	0	0	4	0	0	0	0
ENSG00000268879	198.994	3.88746	0.672902	5.77716	7.59713e-09	8.14647e-08	1550	407	10	2	50	9	30	24	9	34
ENSG00000289291	2.26781	3.88697	1.40566	2.76523	0.00568828	0.0174766	1	6	14	0	1	0	1	0	0	1
ENSG00000130988	5.87213	3.88517	0.926111	4.19514	2.72698e-05	0.000149049	12	16	26	1	0	0	0	1	3	3	RGN
ENSG00000101265	3.01257	3.88296	1.2922	3.00493	0.00265645	0.00901187	14	8	6	0	3	0	0	1	0	0	RASSF2
ENSG00000159708	0.834849	3.88254	2.36436	1.64211	0.100567		4	3	2	0	0	0	0	0	0	0	LRRC36
ENSG00000234450	1.40784	3.87975	1.76029	2.20404	0.0275213	0.0669042	4	6	3	0	0	0	0	0	2	0	RPL26P23
ENSG00000241720	0.893221	3.87836	2.46063	1.57617	0.114987	0.213323	1	8	1	0	0	0	0	0	0	0
ENSG00000255366	0.893221	3.87836	2.46063	1.57617	0.114987	0.213323	1	8	1	0	0	0	0	0	0	0
ENSG00000264269	0.893221	3.87836	2.46063	1.57617	0.114987	0.213323	1	8	1	0	0	0	0	0	0	0	DYM-AS1
ENSG00000231324	1.20903	3.87808	1.78323	2.17475	0.0296488	0.0712038	3	5	4	0	0	0	0	0	0	1
ENSG00000261268	5.21396	3.87716	0.974958	3.97674	6.98655e-05	0.000350436	5	12	31	0	0	2	1	2	2	0
ENSG00000198216	10.5477	3.87418	0.914623	4.23583	2.27711e-05	0.000126431	13	8	75	0	0	7	0	1	2	3	CACNA1E
ENSG00000140600	51.7363	3.87414	0.490351	7.90074	2.77248e-15	7.53665e-14	73	226	185	12	5	7	10	23	11	4	SH3GL3
ENSG00000239542	1.02713	3.87375	2.83652	1.36567	0.172042	0.291876	9	2	0	0	0	0	0	0	0	0	RN7SL399P
ENSG00000232535	0.827982	3.87235	2.36908	1.63453	0.102147		3	4	2	0	0	0	0	0	0	0
ENSG00000268833	0.827982	3.87235	2.36908	1.63453	0.102147		3	4	2	0	0	0	0	0	0	0
ENSG00000152804	30.3376	3.87127	0.5487	7.05535	1.72164e-12	3.20255e-11	57	77	138	3	4	23	3	4	5	4	HHEX
ENSG00000167216	63.9716	3.87068	0.355379	10.8917	1.26258e-27	1.21038e-25	129	261	208	8	14	5	18	19	12	13	KATNAL2
ENSG00000289407	4.21822	3.87052	0.978134	3.95705	7.58812e-05	0.000376625	11	13	15	0	0	2	1	2	1	0
ENSG00000251244	0.939056	3.86943	2.90638	1.33136	0.183072	0.306317	0	3	7	0	0	0	0	0	0	0
ENSG00000229891	5.74665	3.86696	1.09296	3.53807	0.000403066	0.00170077	31	17	5	0	2	1	1	0	4	0	LINC01315
ENSG00000134709	378.248	3.86362	1.01083	3.82223	0.000132248	0.000622706	511	1242	1748	14	41	206	71	6	21	143	HOOK1
ENSG00000183734	44.6516	3.86183	0.595881	6.48087	9.11953e-11	1.33844e-09	191	164	61	5	12	2	35	5	0	7	ASCL2
ENSG00000239830	2.55318	3.86065	1.26997	3.03995	0.00236614	0.00814246	7	11	5	2	0	1	0	0	0	1	RPS4XP22
ENSG00000165349	0.840599	3.85476	2.40729	1.60128	0.109314		1	3	5	0	0	0	0	0	0	0	SLC7A3
ENSG00000155918	38.6966	3.85423	0.593332	6.49591	8.25306e-11	1.21857e-09	47	61	249	5	11	2	7	6	7	10	RAET1L
ENSG00000172828	29.1727	3.85301	0.526732	7.31493	2.57507e-13	5.37614e-12	108	130	39	3	8	8	9	2	4	3	CES3
ENSG00000224272	0.814247	3.85225	2.47899	1.55396	0.120194		1	6	2	0	0	0	0	0	0	0	LOC124905349
ENSG00000109265	22.4303	3.85091	0.496747	7.75226	9.02706e-15	2.30366e-13	39	70	98	1	5	7	5	5	6	2	CRACD
ENSG00000158220	21.3224	3.85078	0.558971	6.88906	5.61609e-12	9.75233e-11	80	84	35	2	6	5	3	3	8	2	ESYT3
ENSG00000265750	12.2027	3.84874	0.61566	6.25141	4.06764e-10	5.39738e-09	39	33	40	0	3	5	1	2	3	3
ENSG00000236654	5.3016	3.8459	0.947478	4.05909	4.92635e-05	0.000255305	10	6	32	3	1	1	1	1	0	0
ENSG00000169885	7.97498	3.84531	0.913841	4.20785	2.57811e-05	0.000141741	47	30	1	1	1	0	2	1	2	1	CALML6
ENSG00000228451	47.5773	3.84428	0.422994	9.08826	1.00637e-19	4.63292e-18	74	157	210	5	7	9	10	17	8	10	SDAD1P1
ENSG00000017427	1.34279	3.84424	2.57554	1.49259	0.135544	0.242529	0	1	13	0	0	0	0	0	0	0	IGF1
ENSG00000050030	0.833732	3.839	3.04865	1.25925	0.207941		0	4	5	0	0	0	0	0	0	0	NEXMIF
ENSG00000088992	1.59518	3.83893	1.71522	2.23816	0.0252105	0.0622025	4	2	9	0	0	0	0	2	0	0	TESC
ENSG00000119283	0.999662	3.83517	2.78994	1.37464	0.169242	0.288371	5	6	0	0	0	0	0	0	0	0	TRIM67
ENSG00000286611	0.999662	3.83517	2.78994	1.37464	0.169242	0.288371	5	6	0	0	0	0	0	0	0	0
ENSG00000263893	5.21708	3.83397	1.12395	3.41116	0.000646861	0.00258987	3	12	33	0	1	1	2	0	0	3
ENSG00000165325	2.03604	3.83361	1.66273	2.3056	0.0211327	0.0535081	1	1	18	1	0	0	0	0	0	0	DEUP1
ENSG00000147036	22.2393	3.83346	0.601301	6.37529	1.82621e-10	2.57385e-09	46	41	116	1	4	9	7	0	5	4	LANCL3
ENSG00000288808	1.59854	3.82747	1.50214	2.54801	0.0108341	0.0305204	6	3	6	0	0	0	1	0	0	1
ENSG00000167037	2.19832	3.82744	1.28543	2.97755	0.00290564	0.00973084	6	5	9	1	1	0	0	0	0	1	SGSM1
ENSG00000226409	0.992795	3.82643	2.80482	1.36423	0.172494	0.292367	4	7	0	0	0	0	0	0	0	0	LOC102723341
ENSG00000145103	212.949	3.82543	0.432062	8.85389	8.45172e-19	3.55806e-17	463	733	726	11	94	24	56	67	20	79	ILDR1
ENSG00000163520	417.61	3.82276	0.445291	8.58487	9.09392e-18	3.39807e-16	630	1530	1707	47	115	121	130	45	40	82	FBLN2
ENSG00000253525	2.65959	3.82224	1.23595	3.09256	0.00198438	0.00696164	8	5	11	0	2	0	1	0	0	1
ENSG00000185873	9.14972	3.82108	1.33127	2.87025	0.00410151	0.0131474	0	16	68	0	1	8	1	0	0	1	TMPRSS11B
ENSG00000251576	1.60196	3.82045	1.47663	2.58728	0.00967371	0.0276688	5	6	4	1	0	0	0	0	0	1	LINC01267
ENSG00000120885	625.281	3.81858	0.33551	11.3814	5.17592e-30	6.02195e-28	3104	2099	708	22	194	82	162	130	56	152	CLU
ENSG00000130055	48.6902	3.81781	0.545009	7.00504	2.46914e-12	4.48546e-11	95	244	118	1	22	12	12	6	4	11	GDPD2
ENSG00000130768	64.9924	3.81757	0.400021	9.54341	1.3821e-21	7.59146e-20	160	271	175	13	12	6	26	8	6	21	SMPDL3B
ENSG00000177788	131.901	3.81581	0.247725	15.4034	1.55177e-53	7.94384e-51	461	381	372	23	26	23	34	28	35	18	RAB4A-AS1
ENSG00000255650	3.95781	3.81577	1.42325	2.68102	0.00733974	0.0217415	19	5	10	5	0	0	2	0	0	0	FAM222A-AS1
ENSG00000225742	4.05242	3.81551	1.10983	3.43793	0.000586181	0.00237537	11	9	17	1	0	0	3	0	0	2
ENSG00000172572	1.22356	3.81543	2.24189	1.70188	0.0887775	0.173687	0	4	8	0	0	0	0	0	0	1	PDE3A
ENSG00000170558	74.7169	3.81499	1.448	2.63465	0.00842233	0.0245729	42	295	344	3	1	46	1	45	20	0	CDH2
ENSG00000138798	52.8373	3.81368	0.376522	10.1287	4.12094e-24	2.81279e-22	180	171	138	8	10	7	15	16	16	3	EGF
ENSG00000227702	1.58452	3.80983	1.49965	2.54049	0.0110698	0.0311023	3	6	6	0	1	0	1	0	0	0
ENSG00000153898	4.32938	3.80929	1.00909	3.77496	0.000160033	0.000741528	8	12	16	1	0	3	0	0	4	1	MCOLN2
ENSG00000196872	206.548	3.80778	1.02098	3.72952	0.000191842	0.000872027	537	734	624	0	91	57	43	24	12	79	CRACDL
ENSG00000111319	2694.67	3.80515	0.466428	8.15807	3.40406e-16	1.04223e-14	5898	9542	9034	123	1315	425	672	505	277	929	SCNN1A
ENSG00000183690	29.7457	3.80497	0.672824	5.65522	1.55642e-08	1.57463e-07	28	67	180	2	2	1	6	10	14	4	EFHC2
ENSG00000206172	2.40471	3.80401	1.66883	2.27944	0.0226409	0.0567765	2	19	3	0	0	0	0	3	0	0	HBA1
ENSG00000166165	1454.33	3.80194	0.428406	8.8746	7.01845e-19	2.98909e-17	2296	5738	5436	174	326	373	644	200	160	214	CKB
ENSG00000038295	11.851	3.79983	0.816404	4.65435	3.25005e-06	2.14846e-05	32	53	23	9	3	0	1	1	2	2	TLL1
ENSG00000136367	39.4442	3.79629	0.429152	8.84603	9.06904e-19	3.7992e-17	101	166	101	10	8	6	16	10	3	3	ZFHX2
ENSG00000227802	3.92034	3.79546	1.55852	2.4353	0.0148793	0.0398671	12	20	2	0	0	6	0	2	0	0	DNAJB3
ENSG00000286519	1.64786	3.795	1.67017	2.27222	0.0230731	0.0577188	3	3	9	2	0	0	0	0	0	0
ENSG00000182853	5.02959	3.79459	1.22495	3.09774	0.00195	0.00685702	4	8	31	0	1	0	2	2	0	5	VMO1
ENSG00000136694	18.4546	3.79355	0.903159	4.20031	2.66551e-05	0.000146001	4	144	30	2	2	7	6	1	1	6	IL36A
ENSG00000286750	2.1585	3.79342	1.81826	2.08629	0.0369522	0.0855104	0	11	9	0	2	1	0	0	0	0
ENSG00000280969	0.85625	3.78781	2.39356	1.5825	0.113536		2	1	6	0	0	0	0	0	0	0	RPS4Y2
ENSG00000289691	3.90006	3.78724	1.00613	3.76418	0.000167098	0.0007705	18	9	8	1	1	1	1	0	2	0
ENSG00000044524	12.821	3.78554	1.09877	3.44525	0.000570529	0.00231724	0	27	93	1	1	1	2	5	5	0	EPHA3
ENSG00000286548	4.00814	3.78331	1.01098	3.74224	0.000182389	0.000834095	11	10	15	0	1	0	2	3	0	1
ENSG00000121690	130.686	3.77754	0.249653	15.1311	1.00919e-51	4.78358e-49	236	374	569	31	19	45	17	27	41	18	DEPDC7
ENSG00000187824	10.1469	3.77674	0.644603	5.85902	4.65615e-09	5.1682e-08	26	40	28	1	4	1	5	2	1	1	TMEM220
ENSG00000267409	1.116	3.77582	1.83082	2.06236	0.0391732	0.0896769	4	3	4	0	0	0	1	0	0	0
ENSG00000216921	3.41042	3.77581	1.26835	2.97694	0.00291145	0.00974773	17	14	2	1	0	0	3	0	0	0	FAM240C
ENSG00000112530	4.85777	3.77454	1.19793	3.1509	0.00162768	0.00587452	3	17	25	0	0	1	0	4	2	0	PACRG
ENSG00000260846	0.946241	3.77162	3.29477	1.14473	0.252322	0.390923	10	0	0	0	0	0	0	0	0	0
ENSG00000246465	2.38539	3.76954	1.74985	2.15421	0.0312235	0.0743094	4	4	13	0	0	0	0	0	0	4	LOC124903670
ENSG00000267053	4.04652	3.76668	1.13726	3.31207	0.000926086	0.00357366	15	18	5	0	0	0	3	0	0	3
ENSG00000183779	384.905	3.76652	0.307422	12.2519	1.6403e-34	2.56007e-32	942	1730	917	104	60	53	100	119	48	69	ZNF703
ENSG00000280248	0.819198	3.76472	2.41775	1.55712	0.119442		3	5	1	0	0	0	0	0	0	0
ENSG00000134323	1.0605	3.76459	2.39402	1.5725	0.115835	0.214627	6	0	4	0	0	0	0	0	1	0	MYCN
ENSG00000244694	68.7729	3.76393	0.554374	6.78951	1.12511e-11	1.87367e-10	90	130	405	33	2	6	14	6	14	18	PTCHD4
ENSG00000242574	7.54683	3.75961	0.91048	4.12926	3.63932e-05	0.000193623	10	50	12	2	2	0	3	4	0	0	HLA-DMB
ENSG00000260288	0.749009	3.75717	2.46517	1.5241	0.127483		3	2	3	0	0	0	0	0	0	0	LOC101929408
ENSG00000105509	1.50646	3.75688	1.52498	2.46355	0.0137567	0.0373203	6	3	5	0	0	0	0	1	1	0	HAS1
ENSG00000186377	52.5082	3.75007	0.539752	6.94775	3.71147e-12	6.61091e-11	46	191	236	31	9	7	4	11	12	7	CYP4X1
ENSG00000258920	6.94229	3.74822	0.769576	4.8705	1.11315e-06	8.05927e-06	20	29	15	1	2	3	1	0	1	2	FOXN3-AS1
ENSG00000285082	0.753959	3.74678	2.543	1.47337	0.140651		5	1	2	0	0	0	0	0	0	0
ENSG00000274492	0.753959	3.74678	2.543	1.47337	0.140651		5	1	2	0	0	0	0	0	0	0
ENSG00000241439	0.805464	3.74622	2.53377	1.47851	0.13927		1	7	1	0	0	0	0	0	0	0
ENSG00000227811	2.36139	3.74531	1.27873	2.92892	0.00340143	0.0111634	7	9	5	2	0	0	1	0	1	0	INKA2-AS1
ENSG00000104870	268.891	3.74479	0.312582	11.9802	4.5132e-33	6.41777e-31	517	1126	843	60	64	38	95	49	42	47	FCGRT
ENSG00000127831	0.742142	3.74454	2.47056	1.51566	0.129605		2	3	3	0	0	0	0	0	0	0	VIL1
ENSG00000249244	9.96483	3.7441	0.773327	4.84155	1.2883e-06	9.2239e-06	13	27	51	2	5	0	2	1	2	2
ENSG00000279186	1.44801	3.74389	1.77141	2.11351	0.034557	0.0808889	1	2	11	1	0	0	0	0	0	0
ENSG00000006210	311.757	3.74321	0.911818	4.10522	4.03929e-05	0.000212955	462	1141	1112	2	254	34	127	52	38	97	CX3CL1
ENSG00000100918	360.691	3.74119	0.279149	13.4021	5.87763e-41	1.44657e-38	953	1342	1029	73	108	37	66	98	51	96	REC8
ENSG00000100583	26.6259	3.74089	0.522929	7.15373	8.44524e-13	1.63761e-11	58	74	111	3	6	11	4	10	1	4	SAMD15
ENSG00000278891	0.757793	3.74022	2.50361	1.49393	0.135194		3	1	4	0	0	0	0	0	0	0
ENSG00000287591	2.12078	3.73853	1.27907	2.92284	0.00346855	0.0113618	4	4	11	1	1	0	0	0	1	0	LOC124901447
ENSG00000101746	1.35141	3.73747	2.16744	1.72437	0.0846412	0.167218	2	0	11	0	0	0	0	0	0	1	NOL4
ENSG00000232354	3.96555	3.73644	1.20995	3.0881	0.0020144	0.00705633	28	9	1	1	2	0	0	0	0	1
ENSG00000234740	0.747092	3.73488	2.48154	1.50507	0.132307		4	2	2	0	0	0	0	0	0	0
ENSG00000206181	0.747092	3.73488	2.48154	1.50507	0.132307		4	2	2	0	0	0	0	0	0	0	ELOA2
ENSG00000140092	1.59947	3.73401	1.55373	2.40326	0.0162498	0.0429193	10	3	2	0	0	1	0	1	0	0	FBLN5
ENSG00000234800	1.50555	3.73366	1.51474	2.46488	0.0137058	0.0372097	3	4	7	0	1	0	1	0	0	0
ENSG00000181031	12.6055	3.73232	0.719809	5.18515	2.1584e-07	1.78153e-06	27	61	30	1	1	1	4	8	4	0	RPH3AL
ENSG00000196734	0.735274	3.73166	2.53609	1.47142	0.141178		1	4	3	0	0	0	0	0	0	0	LCE1B
ENSG00000279032	0.735274	3.73166	2.53609	1.47142	0.141178		1	4	3	0	0	0	0	0	0	0
ENSG00000163331	9.94403	3.72983	1.09535	3.40516	0.000661255	0.00264048	33	52	8	1	1	0	0	6	7	0	DAPL1
ENSG00000183153	8.07672	3.72754	0.784928	4.7489	2.04527e-06	1.40804e-05	14	45	17	2	0	0	3	3	1	3	GJD3
ENSG00000182463	1298.31	3.72594	0.349083	10.6735	1.35417e-26	1.18298e-24	2103	5240	4571	277	175	162	292	426	438	203	TSHZ2
ENSG00000285919	0.740225	3.72322	2.47053	1.50705	0.131798		3	3	2	0	0	0	0	0	0	0
ENSG00000226935	0.740225	3.72322	2.47053	1.50705	0.131798		3	3	2	0	0	0	0	0	0	0	LINC00161
ENSG00000184055	0.94784	3.72315	2.88577	1.29018	0.19699	0.324192	0	2	8	0	0	0	0	0	0	0
ENSG00000114270	3919.07	3.72244	0.416393	8.93974	3.90092e-19	1.70973e-17	14806	16028	5844	589	1078	93	953	1380	547	923	COL7A1
ENSG00000129295	13.4646	3.71967	0.564305	6.5916	4.35097e-11	6.6488e-10	33	46	44	4	5	3	2	4	1	1	DNAAF11
ENSG00000154252	1.57938	3.71833	1.69405	2.19493	0.0281685	0.0681863	4	7	4	0	0	0	0	0	0	2	GAL3ST2
ENSG00000163424	0.728407	3.71744	3.2168	1.15563	0.247831		0	5	3	0	0	0	0	0	0	0	TEX55
ENSG00000232445	17.1147	3.71344	0.465972	7.96924	1.59649e-15	4.51035e-14	46	45	64	4	2	5	4	5	3	3
ENSG00000171346	15588.9	3.71325	0.255171	14.552	5.67271e-48	2.16714e-45	49398	71098	25697	1691	3522	1291	4644	3791	3048	4181	KRT15
ENSG00000134072	14.8521	3.7124	0.600869	6.17839	6.47577e-10	8.32098e-09	48	54	35	1	2	6	1	7	1	4	CAMK1
ENSG00000178395	0.744058	3.71161	2.51371	1.47655	0.139797		1	3	4	0	0	0	0	0	0	0	CCDC185
ENSG00000273792	0.744058	3.71161	2.51371	1.47655	0.139797		1	3	4	0	0	0	0	0	0	0
ENSG00000286470	0.744058	3.71161	2.51371	1.47655	0.139797		1	3	4	0	0	0	0	0	0	0
ENSG00000289509	0.733358	3.7116	2.49304	1.48879	0.136544		2	4	2	0	0	0	0	0	0	0
ENSG00000290072	0.911905	3.70936	2.88571	1.28542	0.198644	0.326222	5	5	0	0	0	0	0	0	0	0
ENSG00000233215	0.911905	3.70936	2.88571	1.28542	0.198644	0.326222	5	5	0	0	0	0	0	0	0	0	LINC01687
ENSG00000146215	7.03365	3.70907	1.06871	3.47061	0.000519277	0.00213243	47	11	7	1	1	2	0	0	0	5	CRIP3
ENSG00000163273	1.15657	3.7073	2.71295	1.36652	0.171776	0.291545	1	0	11	0	0	0	0	0	0	0	NPPC
ENSG00000215912	8.05295	3.70675	0.721071	5.14062	2.73832e-07	2.21427e-06	31	32	12	1	1	1	1	5	0	3	TTC34
ENSG00000107249	15.0792	3.70241	0.617359	5.99718	2.00773e-09	2.37038e-08	23	41	67	3	2	6	4	1	11	0	GLIS3
ENSG00000148942	0.72649	3.69998	2.56606	1.44189	0.149334		1	5	2	0	0	0	0	0	0	0	SLC5A12
ENSG00000236849	0.905038	3.69953	2.89744	1.27683	0.201663	0.330058	4	6	0	0	0	0	0	0	0	0	LINC01474
ENSG00000150656	0.905038	3.69953	2.89744	1.27683	0.201663	0.330058	4	6	0	0	0	0	0	0	0	0	CNDP1
ENSG00000267795	35.3867	3.69771	0.57235	6.46058	1.04306e-10	1.5178e-09	103	108	110	2	4	20	7	5	3	13	SMIM22
ENSG00000254605	2.91203	3.69684	1.78223	2.07428	0.0380531	0.0876141	4	1	18	0	1	0	0	0	0	6
ENSG00000250049	0.737191	3.69502	3.18658	1.15956	0.24623		0	4	4	0	0	0	0	0	0	0
ENSG00000233643	0.737191	3.69502	3.18658	1.15956	0.24623		0	4	4	0	0	0	0	0	0	0
ENSG00000255882	2.83676	3.69379	1.18543	3.11598	0.00183334	0.00651029	3	6	17	0	0	1	1	1	0	1
ENSG00000156284	2.13529	3.69372	1.37393	2.68844	0.00717872	0.0213188	10	6	4	0	0	0	2	0	0	1	CLDN8
ENSG00000164100	1.48807	3.69162	1.51281	2.44024	0.0146776	0.0394298	5	6	3	0	0	1	1	0	0	0	NDST3
ENSG00000196793	19.5283	3.69051	0.627966	5.87692	4.17959e-09	4.67778e-08	49	61	63	6	5	11	1	0	3	6	ZNF239
ENSG00000259462	0.898171	3.69	2.92114	1.2632	0.206516	0.336194	3	7	0	0	0	0	0	0	0	0	CPEB1-AS1
ENSG00000266786	2.06821	3.68996	1.40385	2.62847	0.00857705	0.0249674	5	8	6	0	2	0	0	0	0	1
ENSG00000197587	0.719623	3.68895	3.25079	1.13479	0.256465		0	6	2	0	0	0	0	0	0	0	DMBX1
ENSG00000162571	10.1378	3.68761	0.818365	4.50607	6.60404e-06	4.08203e-05	55	15	20	7	1	1	3	1	1	2	TTLL10
ENSG00000249684	7.45034	3.68753	0.779264	4.73207	2.22241e-06	1.52017e-05	19	34	16	1	2	2	0	2	0	4
ENSG00000115423	4.10641	3.68719	1.19675	3.08101	0.00206301	0.00720689	9	11	17	0	1	1	0	5	0	0	DNAH6
ENSG00000257048	1.48449	3.68601	1.52324	2.41985	0.015527	0.0412897	4	7	3	1	0	0	0	1	0	0
ENSG00000279064	0.891304	3.68087	2.96217	1.24263	0.214006	0.344943	2	8	0	0	0	0	0	0	0	0
ENSG00000287238	1.00668	3.68042	1.98956	1.84986	0.0643333	0.134675	2	7	1	0	0	0	0	0	1	0
ENSG00000114790	137.569	3.67919	0.51096	7.20054	5.99739e-13	1.18815e-11	289	478	466	9	27	87	34	27	31	11	ARHGEF26
ENSG00000286285	2.69197	3.67741	1.50621	2.4415	0.0146262	0.039329	0	4	21	0	1	0	0	0	1	1
ENSG00000183943	857.645	3.67679	0.320464	11.4733	1.7958e-30	2.17045e-28	1492	2321	3959	131	218	201	253	189	114	191	PRKX
ENSG00000248673	1.46747	3.67637	1.59109	2.3106	0.0208549	0.0528987	2	9	3	0	0	1	1	0	0	0	LINC01331
ENSG00000114638	2.12683	3.67628	1.28598	2.85873	0.00425341	0.0135814	3	4	12	1	1	1	0	0	0	0	UPK1B
ENSG00000178199	4.95143	3.67612	1.00225	3.66789	0.000244562	0.0010864	17	21	7	0	1	2	2	0	3	0	ZC3H12D
ENSG00000152078	79.1492	3.6759	0.568433	6.46672	1.00155e-10	1.46239e-09	121	294	279	42	4	27	12	32	25	2	TLCD4
ENSG00000069482	10.2171	3.67537	0.992235	3.70413	0.000212117	0.000956377	12	17	63	0	3	1	1	9	2	0	GAL
ENSG00000233926	4.2497	3.67461	0.996013	3.68932	0.000224852	0.00100829	8	16	13	1	0	3	0	2	2	0	TLE1-DT
ENSG00000287090	1.9931	3.67443	1.31348	2.79747	0.0051504	0.0160221	6	5	7	1	1	0	1	0	0	0	LOC340090
ENSG00000009765	0.884437	3.67265	3.04196	1.20733	0.227306	0.361098	1	9	0	0	0	0	0	0	0	0	IYD
ENSG00000183018	53.2651	3.66436	0.594507	6.1637	7.10643e-10	9.04506e-09	346	85	56	11	10	17	16	7	3	11	SPNS2
ENSG00000196155	470.447	3.66421	0.163087	22.4678	8.57654e-112	7.31751e-108	1547	1750	1031	82	113	72	129	116	65	131	PLEKHG4
ENSG00000104941	1.96729	3.66078	1.66671	2.19641	0.028063	0.0679693	5	7	6	0	0	0	0	0	0	3	RSPH6A
ENSG00000176563	38.3212	3.66006	0.442244	8.27612	1.27259e-16	4.14417e-15	68	185	101	9	6	5	13	8	4	14	CNTD1
ENSG00000286615	1.44429	3.65947	1.66245	2.20126	0.0277178	0.067293	8	1	4	0	1	0	0	0	1	0	LOC105379199
ENSG00000271367	0.759709	3.65824	2.49605	1.46561	0.142755		2	1	5	0	0	0	0	0	0	0
ENSG00000110324	2.21335	3.65728	1.36027	2.68865	0.00717421	0.0213079	11	3	5	2	0	0	1	0	1	0	IL10RA
ENSG00000135063	8.47239	3.6561	0.789676	4.62987	3.65896e-06	2.38976e-05	13	30	34	4	3	0	3	2	1	0	ENTREP1
ENSG00000214960	36.0581	3.6559	0.506303	7.22077	5.16937e-13	1.03452e-11	42	79	206	6	6	14	7	12	4	3	CRPPA
ENSG00000262576	15.7759	3.65429	0.760919	4.80246	1.56725e-06	1.1045e-05	11	79	55	3	0	1	6	3	7	5	PCDHGA4
ENSG00000152926	233.929	3.65406	0.412909	8.84956	8.78626e-19	3.69283e-17	686	1042	409	89	40	54	60	24	39	60	ZNF117
ENSG00000120471	175.143	3.65396	0.550771	6.63426	3.26135e-11	5.07154e-10	409	479	694	69	22	4	24	62	38	51	TP53AIP1
ENSG00000237356	6.15347	3.65218	1.117	3.26962	0.00107691	0.00408969	7	7	41	0	1	0	0	2	6	0
ENSG00000213760	6.19523	3.6516	0.961529	3.7977	0.000146046	0.000682899	13	31	12	5	2	0	0	1	1	1	ATP6V1G2
ENSG00000147526	391.91	3.6505	0.231463	15.7715	4.89079e-56	2.98059e-53	958	1512	1089	117	62	86	101	98	88	70	TACC1
ENSG00000117115	65.25	3.65035	0.577255	6.32363	2.55485e-10	3.50263e-09	123	321	156	1	38	15	15	9	7	17	PADI2
ENSG00000289914	0.745175	3.64266	2.52639	1.44184	0.149347		5	2	1	0	0	0	0	0	0	0
ENSG00000148584	0.745175	3.64266	2.52639	1.44184	0.149347		5	2	1	0	0	0	0	0	0	0	A1CF
ENSG00000289128	0.745175	3.64266	2.52639	1.44184	0.149347		5	2	1	0	0	0	0	0	0	0
ENSG00000230758	2.14916	3.64238	1.28576	2.83287	0.00461322	0.0145544	10	7	3	0	0	1	1	0	0	1	SNAP23P1
ENSG00000260763	0.752842	3.64135	2.50066	1.45616	0.14535		1	2	5	0	0	0	0	0	0	0	LOC124901168
ENSG00000220771	0.752842	3.64135	2.50066	1.45616	0.14535		1	2	5	0	0	0	0	0	0	0	BOLA2P3
ENSG00000175264	3.08743	3.64077	1.16792	3.11731	0.00182508	0.00648456	18	5	5	0	0	0	2	1	0	2	CHST1
ENSG00000155428	48.0884	3.64068	0.344281	10.5748	3.90208e-26	3.30154e-24	132	242	75	6	10	3	17	16	7	14	TRIM74
ENSG00000162068	9.48301	3.63873	1.12311	3.23988	0.0011958	0.00449636	17	61	12	0	7	4	0	2	0	0	NTN3
ENSG00000197993	4.97459	3.63515	0.982005	3.70176	0.00021411	0.000964681	6	18	21	0	1	2	0	3	2	0	KEL
ENSG00000265148	11.5527	3.63361	0.662506	5.48465	4.14292e-08	3.88433e-07	22	31	51	1	1	3	0	4	4	5	TSPOAP1-AS1
ENSG00000062524	10.466	3.6334	0.830346	4.37577	1.21005e-05	7.10538e-05	20	61	17	2	6	0	0	1	3	3	LTK
ENSG00000171772	10.2184	3.63321	0.705518	5.1497	2.609e-07	2.11664e-06	34	25	32	1	2	1	8	2	0	4	SYCE1
ENSG00000166831	9.19982	3.63137	0.986009	3.6829	0.0002306	0.00103153	13	32	21	20	0	2	1	1	3	1	RBPMS2
ENSG00000250075	0.738308	3.63112	2.50797	1.44783	0.147664		4	3	1	0	0	0	0	0	0	0	LOC101927237
ENSG00000286782	0.738308	3.63112	2.50797	1.44783	0.147664		4	3	1	0	0	0	0	0	0	0
ENSG00000071282	91.8037	3.63064	0.291523	12.454	1.32935e-35	2.34663e-33	206	311	316	10	23	23	24	27	16	22	LMCD1
ENSG00000274973	1.51957	3.6304	2.73257	1.32857	0.18399	0.307564	15	0	0	0	0	0	0	0	0	1
ENSG00000290242	2.17993	3.62832	1.38372	2.62215	0.00873772	0.0253543	5	13	3	0	0	0	2	0	0	1
ENSG00000286934	0.745975	3.62253	3.1571	1.14742	0.251207		0	3	5	0	0	0	0	0	0	0
ENSG00000140835	7.76235	3.62052	1.09157	3.3168	0.000910532	0.00352006	25	2	41	0	2	7	1	1	0	1	CHST4
ENSG00000285581	0.731441	3.61988	2.51405	1.43986	0.149907		3	4	1	0	0	0	0	0	0	0
ENSG00000092009	0.731441	3.61988	2.51405	1.43986	0.149907		3	4	1	0	0	0	0	0	0	0	CMA1
ENSG00000261054	0.731441	3.61988	2.51405	1.43986	0.149907		3	4	1	0	0	0	0	0	0	0
ENSG00000270959	53.2099	3.61931	0.479233	7.55229	4.27687e-14	9.95188e-13	90	228	168	10	11	12	8	31	4	10	LPP-AS2
ENSG00000233491	0.966425	3.61916	2.01886	1.79267	0.0730252	0.148901	5	1	3	1	0	0	0	0	0	0	LOC100128317
ENSG00000237614	1.04505	3.61713	1.90689	1.89688	0.057844	0.123464	5	2	3	0	1	0	0	0	0	0
ENSG00000289635	3.84271	3.61471	1.06089	3.40724	0.000656242	0.00262169	3	7	24	0	1	2	0	1	2	0
ENSG00000187510	5.78869	3.61339	0.992616	3.64027	0.000272352	0.00119594	23	2	26	0	2	3	1	1	1	1	PLEKHG7
ENSG00000290541	42.3008	3.61185	2.29806	1.57169	0.116022	0.214837	196	160	18	36	0	0	0	33	9	0	CYP4F29P
ENSG00000107518	2.03347	3.61115	1.88709	1.91361	0.0556704	0.119632	0	6	12	0	0	0	2	2	0	0	ATRNL1
ENSG00000128408	105.173	3.61006	0.974963	3.70276	0.000213264	0.000961039	204	409	343	0	20	56	30	26	6	30	RIBC2
ENSG00000267128	4.79216	3.60715	0.907055	3.97677	6.98586e-05	0.000350436	14	21	9	0	0	0	2	2	1	3	RNF157-AS1
ENSG00000206762	0.84475	3.60634	3.09112	1.16668	0.243341		8	1	0	0	0	0	0	0	0	0	RNU6-418P
ENSG00000149735	1.03132	3.59987	1.88142	1.91338	0.055699	0.119664	3	4	3	0	1	0	0	0	0	0	GPHA2
ENSG00000182759	7.01333	3.59892	1.00629	3.57643	0.000348317	0.00149264	25	29	11	3	0	0	2	6	0	0	MAFA
ENSG00000232303	2.12445	3.59868	1.99373	1.805	0.0710751	0.145714	10	7	0	4	0	0	0	0	0	1	DFFBP1
ENSG00000260572	2.46392	3.59865	1.17006	3.07561	0.00210069	0.00732552	7	7	8	1	0	1	1	0	0	1
ENSG00000197888	0.717707	3.59825	2.62061	1.37306	0.169734		1	6	1	0	0	0	0	0	0	0	UGT2B17
ENSG00000125878	0.717707	3.59825	2.62061	1.37306	0.169734		1	6	1	0	0	0	0	0	0	0	TCF15
ENSG00000091513	10.5956	3.59717	0.934541	3.84913	0.000118537	0.000563746	13	18	63	1	3	2	0	4	0	7	TF
ENSG00000286856	2.0556	3.59615	1.49694	2.40234	0.0162907	0.0430229	2	15	3	0	0	0	1	2	0	0
ENSG00000141519	55.4952	3.5955	0.394625	9.11119	8.14811e-20	3.7851e-18	273	171	68	6	8	6	11	18	8	25	CCDC40
ENSG00000199047	0.837883	3.59353	3.02784	1.18683	0.235296		7	2	0	0	0	0	0	0	0	0	MIR378A
ENSG00000165131	1.02445	3.5911	1.91166	1.87853	0.0603092	0.127661	2	5	3	0	1	0	0	0	0	0	LLCFC1
ENSG00000288526	1.39179	3.58811	1.56633	2.29077	0.0219768	0.0553441	3	7	3	1	0	0	1	0	0	0
ENSG00000112175	1.05316	3.58716	2.797	1.2825	0.199666	0.327464	0	1	10	0	0	0	0	0	0	0	BMP5
ENSG00000214357	84.2345	3.58602	0.484792	7.39703	1.39266e-13	3.03892e-12	204	388	182	3	27	31	20	29	13	10	NEURL1B
ENSG00000255568	3.61423	3.58566	1.16151	3.08707	0.00202143	0.0070761	9	8	15	1	3	0	2	0	0	0	BRWD1-AS2
ENSG00000178531	65.1736	3.5843	0.402511	8.90485	5.34578e-19	2.30743e-17	223	157	204	19	8	13	19	15	5	26	CTXN1
ENSG00000104219	195.704	3.58399	0.487462	7.35234	1.94767e-13	4.13371e-12	266	551	883	121	10	36	17	32	74	57	ZDHHC2
ENSG00000236922	0.668119	3.58363	3.29993	1.08597	0.277492		4	0	3	0	0	0	0	0	0	0
ENSG00000258323	0.668119	3.58363	3.29993	1.08597	0.277492		4	0	3	0	0	0	0	0	0	0
ENSG00000164690	113.594	3.5833	0.341728	10.4858	1.00351e-25	7.97701e-24	237	261	515	30	31	32	25	10	22	28	SHH
ENSG00000184305	65.3435	3.58248	0.620382	5.77464	7.71183e-09	8.25018e-08	128	233	229	1	21	35	19	12	5	12	CCSER1
ENSG00000110002	65.528	3.58185	0.516455	6.93544	4.04957e-12	7.18078e-11	163	69	351	17	12	15	4	13	11	26	VWA5A
ENSG00000255362	0.831016	3.58171	3.00377	1.19241	0.233102		6	3	0	0	0	0	0	0	0	0	LINC02761
ENSG00000290581	2.73464	3.58128	1.32467	2.70353	0.0068608	0.0205175	18	5	2	0	0	0	0	1	2	1
ENSG00000224885	2.27538	3.5812	1.47905	2.42128	0.0154659	0.0411632	3	8	9	0	3	0	0	0	0	1
ENSG00000170961	198.222	3.5808	0.470937	7.60357	2.88081e-14	6.85928e-13	293	637	822	119	19	37	17	61	39	44	HAS2
ENSG00000241233	0.666202	3.58065	3.29956	1.08519	0.277836		5	0	2	0	0	0	0	0	0	0	KRTAP5-8
ENSG00000286480	1.81273	3.57932	1.33606	2.67901	0.00738407	0.0218627	5	4	7	1	0	1	0	1	0	0
ENSG00000291132	11.8039	3.57911	0.752023	4.75931	1.94256e-06	1.34456e-05	53	30	23	0	3	6	0	5	3	2	MTMR9LP
ENSG00000247199	9.79635	3.57894	0.660817	5.41593	6.09714e-08	5.52825e-07	22	41	26	2	0	4	4	2	1	3	FBXO38-DT
ENSG00000234695	1.77628	3.57878	1.50244	2.38197	0.0172203	0.0450364	3	4	9	0	0	0	0	2	0	1	TFPI2-DT
ENSG00000115935	4.93249	3.57767	1.15872	3.08759	0.00201786	0.00706652	4	4	37	1	3	0	1	0	1	0	WIPF1
ENSG00000272347	5.0023	3.57683	0.91857	3.89391	9.86392e-05	0.000477362	10	27	9	0	1	2	2	0	2	1
ENSG00000233685	0.824148	3.57033	2.99787	1.19096	0.23367		5	4	0	0	0	0	0	0	0	0	OR6L1P
ENSG00000270705	0.824148	3.57033	2.99787	1.19096	0.23367		5	4	0	0	0	0	0	0	0	0
ENSG00000230102	1.40385	3.56859	1.62537	2.19555	0.0281239	0.0680977	1	5	7	0	0	0	1	0	1	0	LINC02028
ENSG00000182330	0.661252	3.56854	2.62849	1.35764	0.174579		3	1	3	0	0	0	0	0	0	0	PRAMEF8
ENSG00000290888	0.661252	3.56854	2.62849	1.35764	0.174579		3	1	3	0	0	0	0	0	0	0
ENSG00000248973	0.661252	3.56854	2.62849	1.35764	0.174579		3	1	3	0	0	0	0	0	0	0	LOC107986400
ENSG00000156127	0.661252	3.56854	2.62849	1.35764	0.174579		3	1	3	0	0	0	0	0	0	0	BATF
ENSG00000228835	0.661252	3.56854	2.62849	1.35764	0.174579		3	1	3	0	0	0	0	0	0	0
ENSG00000286540	1.24605	3.56839	1.8532	1.92553	0.0541632	0.117042	2	5	4	2	0	0	0	0	0	0
ENSG00000273382	15.9855	3.56757	0.628974	5.67205	1.411e-08	1.4366e-07	32	84	30	3	5	8	3	4	2	1
ENSG00000196132	5.70062	3.56602	1.0936	3.26081	0.00111096	0.00420778	5	4	43	2	0	0	0	1	1	3	MYT1
ENSG00000272004	0.659335	3.56526	2.65006	1.34535	0.178511		4	1	2	0	0	0	0	0	0	0
ENSG00000164694	2.07504	3.56523	1.63047	2.18662	0.0287701	0.0694057	1	11	6	3	0	0	1	0	0	0	FNDC1
ENSG00000224728	4.64928	3.56491	1.11957	3.18417	0.0014517	0.00532346	23	13	5	4	1	0	0	2	1	0
ENSG00000225356	5.68465	3.56452	1.12018	3.18211	0.00146209	0.00535387	3	6	38	2	0	8	1	0	0	0
ENSG00000168243	67.6749	3.56441	0.429283	8.30316	1.01377e-16	3.34387e-15	148	127	329	6	10	16	10	28	20	18	GNG4
ENSG00000014257	59.2488	3.56363	0.503112	7.08318	1.4088e-12	2.6398e-11	77	297	162	8	7	24	14	24	19	6	ACP3
ENSG00000157833	85.0932	3.56319	0.394786	9.02563	1.78669e-19	8.06565e-18	225	287	247	23	18	24	31	20	26	3	GAREM2
ENSG00000181804	56.3047	3.56057	0.496891	7.16569	7.73933e-13	1.51103e-11	119	251	142	1	14	4	23	14	18	21	SLC9A9
ENSG00000229536	1.39667	3.55974	1.54442	2.30489	0.0211725	0.0535877	5	4	4	0	0	0	0	1	0	1	LINC02572
ENSG00000227953	0.817281	3.55924	3.00546	1.18426	0.236312		4	5	0	0	0	0	0	0	0	0
ENSG00000242953	1.17549	3.55855	1.84994	1.9236	0.0544045	0.117395	4	7	1	0	0	0	0	1	0	0
ENSG00000288846	0.961474	3.55718	1.94062	1.83301	0.0668008	0.138809	3	2	4	1	0	0	0	0	0	0	LOC124901013
ENSG00000205710	17.1873	3.55693	0.599743	5.93076	3.01539e-09	3.46262e-08	39	71	46	0	5	5	2	11	2	4	C17orf107
ENSG00000143494	9.74332	3.55675	0.760647	4.67595	2.92594e-06	1.95337e-05	48	11	27	0	2	5	2	2	2	3	VASH2
ENSG00000163380	0.654385	3.55355	2.59273	1.37058	0.170505		2	2	3	0	0	0	0	0	0	0	LMOD3
ENSG00000235934	2.61527	3.55168	1.68586	2.10674	0.0351398	0.0820207	5	11	7	0	0	0	0	0	0	5
ENSG00000183154	0.652468	3.55164	2.5998	1.36612	0.171901		3	2	2	0	0	0	0	0	0	0	LOC102723701
ENSG00000148541	0.652468	3.55164	2.5998	1.36612	0.171901		3	2	2	0	0	0	0	0	0	0	FAM13C
ENSG00000100206	57.5137	3.55012	0.53152	6.67918	2.40283e-11	3.80117e-10	44	178	295	10	9	15	7	27	19	5	DMC1
ENSG00000214319	1.36888	3.54982	1.78293	1.991	0.0464807	0.103247	3	6	4	0	0	0	0	2	0	0	CXADRP1
ENSG00000189316	0.810414	3.54839	3.02624	1.17254	0.24098		3	6	0	0	0	0	0	0	0	0	LOC441239
ENSG00000254706	3.30189	3.54838	1.23806	2.86608	0.00415592	0.0133068	5	16	8	0	2	3	0	0	1	0
ENSG00000215458	71.1808	3.54638	0.269242	13.1717	1.27673e-39	2.91779e-37	246	278	127	8	18	11	30	24	10	14	AATBC
ENSG00000236384	3.03223	3.54599	1.1555	3.0688	0.00214923	0.00747849	10	13	5	1	0	0	1	3	0	0	LINC00479
ENSG00000248890	2.08612	3.54504	1.31687	2.69203	0.00710196	0.0211227	5	8	5	0	0	2	0	0	1	1	HHIP-AS1
ENSG00000278090	0.960675	3.54277	2.50323	1.41528	0.156987	0.272184	8	1	0	1	0	0	0	0	0	0
ENSG00000267892	11.6379	3.54268	0.588041	6.02454	1.69591e-09	2.03173e-08	28	47	30	5	4	1	3	2	2	2
ENSG00000165197	2.50291	3.54263	1.21989	2.90406	0.00368354	0.0119794	12	7	4	0	0	0	1	2	1	0	VEGFD
ENSG00000280594	24.4767	3.54171	0.437845	8.08895	6.0183e-16	1.7933e-14	82	57	78	6	7	3	5	7	10	3	BTG3-AS1
ENSG00000180385	8.30496	3.5406	0.85397	4.14604	3.3827e-05	0.000181023	44	24	7	4	2	0	2	1	3	1
ENSG00000129682	8.16779	3.54025	2.16488	1.63531	0.101984	0.194094	21	22	23	0	0	0	0	5	15	0	FGF13
ENSG00000139865	24.1367	3.53981	0.431996	8.19407	2.52538e-16	7.88288e-15	81	72	64	5	8	1	6	10	6	4	TTC6
ENSG00000124440	2.12435	3.53967	1.38634	2.55326	0.010672	0.0301204	6	11	3	0	2	0	1	0	0	0	HIF3A
ENSG00000234262	0.647517	3.53824	2.64194	1.33926	0.180486		1	3	3	0	0	0	0	0	0	0
ENSG00000164434	0.647517	3.53824	2.64194	1.33926	0.180486		1	3	3	0	0	0	0	0	0	0	FABP7
ENSG00000172243	51.5138	3.53808	0.447673	7.90326	2.71695e-15	7.40608e-14	222	179	70	14	6	8	13	8	8	22	CLEC7A
ENSG00000234215	0.645601	3.53808	2.60692	1.35718	0.174723		2	3	2	0	0	0	0	0	0	0	CT66
ENSG00000235268	0.645601	3.53808	2.60692	1.35718	0.174723		2	3	2	0	0	0	0	0	0	0	KDM4E
ENSG00000188816	0.645601	3.53808	2.60692	1.35718	0.174723		2	3	2	0	0	0	0	0	0	0	HMX2
ENSG00000284730	0.645601	3.53808	2.60692	1.35718	0.174723		2	3	2	0	0	0	0	0	0	0	TMDD1
ENSG00000288560	0.803547	3.53787	3.06496	1.1543	0.248379		2	7	0	0	0	0	0	0	0	0
ENSG00000171954	1.41089	3.53564	2.77505	1.27408	0.202635	0.331394	14	0	0	0	0	0	0	1	0	0	CYP4F22
ENSG00000279742	1.02441	3.53322	1.93877	1.8224	0.0683937	0.14144	6	2	2	0	0	0	1	0	0	0
ENSG00000150551	1.80283	3.53213	1.37124	2.57586	0.00999898	0.028461	2	6	8	1	0	1	1	0	0	0	LYPD1
ENSG00000149972	0.768493	3.53127	3.117	1.13291	0.257254		2	0	6	0	0	0	0	0	0	0	CNTN5
ENSG00000271390	0.768493	3.53127	3.117	1.13291	0.257254		2	0	6	0	0	0	0	0	0	0
ENSG00000162618	0.761937	3.53086	3.20059	1.10319	0.269945		0	0	7	0	0	0	0	1	0	0	ADGRL4
ENSG00000132915	1.86299	3.5292	1.45262	2.42954	0.015118	0.0404051	4	8	5	0	2	0	0	1	0	0	PDE6A
ENSG00000232679	1.79888	3.52757	1.68163	2.09771	0.0359304	0.0835308	5	12	1	0	0	0	2	0	0	0
ENSG00000166257	3.15423	3.52753	1.45635	2.42217	0.0154282	0.0410841	7	11	3	8	0	2	1	0	0	0	SCN3B
ENSG00000147117	3.74496	3.52748	1.19377	2.9549	0.00312766	0.0103828	1	27	7	0	2	1	1	1	1	0	ZNF157
ENSG00000111879	29.1992	3.52574	0.650819	5.41739	6.0476e-08	5.48916e-07	46	85	109	34	2	6	1	7	8	5	FAM184A
ENSG00000261419	0.944472	3.5256	2.43417	1.44838	0.147512	0.259285	7	2	0	0	0	0	0	0	1	0
ENSG00000115138	1.13932	3.52515	1.92491	1.83134	0.0670499	0.139178	1	1	9	0	0	0	1	0	0	0	POMC
ENSG00000264566	0.638734	3.52441	2.67145	1.31929	0.187073		1	4	2	0	0	0	0	0	0	0	MIR23C
ENSG00000266473	1.13718	3.52396	1.90688	1.84802	0.0645996	0.135155	3	5	2	0	0	2	0	0	0	0
ENSG00000234350	2.87165	3.52361	1.12241	3.13934	0.0016933	0.00607623	7	5	13	1	0	0	0	1	2	1	ERICH2-DT
ENSG00000174672	19.4108	3.52332	0.558906	6.30397	2.90123e-10	3.9458e-09	75	79	23	6	2	4	7	3	5	4	BRSK2
ENSG00000263146	0.670036	3.52318	3.29067	1.07066	0.284324		3	0	4	0	0	0	0	0	0	0
ENSG00000142149	5.83326	3.52291	1.18117	2.98257	0.00285841	0.00959674	5	20	25	0	1	1	0	2	0	8	HUNK
ENSG00000289121	4.16475	3.52134	0.990693	3.55442	0.000378813	0.00160905	6	21	11	0	0	1	1	1	1	3
ENSG00000204128	1.15839	3.52093	1.88309	1.86976	0.0615172	0.129714	1	2	8	1	0	0	0	0	0	0	C2orf72
ENSG00000253194	2.12279	3.52042	1.68852	2.08492	0.0370768	0.085752	12	3	2	0	0	4	1	0	0	0
ENSG00000273056	1.57873	3.5204	1.7765	1.98165	0.0475187	0.105152	5	5	1	4	0	0	0	0	1	0
ENSG00000085552	275.881	3.5196	0.423032	8.31995	8.80029e-17	2.92916e-15	825	1315	409	46	50	18	65	174	52	40	IGSF9
ENSG00000197479	3.94485	3.51533	1.1798	2.97959	0.00288634	0.00967242	5	19	12	0	0	0	1	4	2	0	PCDHB11
ENSG00000266129	1.45139	3.51396	1.56673	2.24286	0.0249058	0.0615932	3	5	4	2	0	1	0	0	0	0	SRP68P1
ENSG00000255445	1.63366	3.51338	1.80578	1.94563	0.0516995	0.112679	4	12	0	1	0	0	0	1	0	0
ENSG00000101443	142.803	3.51225	0.459691	7.64047	2.16436e-14	5.23236e-13	434	341	493	6	35	51	38	61	35	18	WFDC2
ENSG00000163958	1.47546	3.51157	1.56749	2.24025	0.0250749	0.0619274	6	7	1	0	0	1	0	1	0	0	ZDHHC19
ENSG00000134986	12.9258	3.50985	0.670919	5.2314	1.6823e-07	1.42065e-06	43	21	50	5	2	0	3	7	4	1	NREP
ENSG00000204934	13.9178	3.5093	0.561641	6.24828	4.14985e-10	5.48655e-09	33	66	28	4	4	0	3	5	2	5	ATP6V0E2-AS1
ENSG00000253474	0.761626	3.50904	2.51941	1.3928	0.163681		1	1	6	0	0	0	0	0	0	0
ENSG00000289384	0.761626	3.50904	2.51941	1.3928	0.163681		1	1	6	0	0	0	0	0	0	0
ENSG00000256155	2.3935	3.50888	1.39082	2.52288	0.0116398	0.0324121	7	6	8	2	0	0	0	0	0	2
ENSG00000214290	16.7793	3.50679	0.721655	4.85937	1.17762e-06	8.49801e-06	91	42	20	2	2	1	0	10	5	6	POU2AF3
ENSG00000256188	0.663168	3.50592	2.61845	1.33893	0.180594		2	1	4	0	0	0	0	0	0	0	TAS2R30
ENSG00000106484	250.164	3.50559	0.296771	11.8124	3.36665e-32	4.60818e-30	406	586	1230	77	67	59	48	50	48	53	MEST
ENSG00000143627	3.28829	3.50479	1.68189	2.08384	0.0371744	0.0859645	16	12	0	0	0	0	1	0	5	1	PKLR
ENSG00000109738	50.1765	3.50463	0.370331	9.46353	2.97727e-21	1.60097e-19	80	164	203	13	6	14	9	18	11	14	GLRB
ENSG00000138100	2.04374	3.50193	1.26573	2.76672	0.00566237	0.0174118	8	8	3	0	1	0	1	0	0	1	TRIM54
ENSG00000227630	3.9931	3.50003	0.975563	3.58771	0.000333601	0.00143776	11	8	16	0	3	1	1	1	0	1	LINC01132
ENSG00000090539	1.00908	3.50002	1.93961	1.80449	0.0711544	0.145865	2	6	2	0	0	0	0	0	0	1	CHRD
ENSG00000221826	1.6695	3.49946	1.52976	2.28758	0.0221618	0.0557606	4	8	3	0	0	0	0	1	2	0	PSG3
ENSG00000279347	3.11474	3.49841	1.21774	2.87288	0.00406754	0.0130565	9	12	6	3	0	1	0	2	0	0
ENSG00000165568	33.6275	3.49828	0.387604	9.0254	1.79034e-19	8.06789e-18	120	102	79	5	13	7	7	13	2	10	AKR1E2
ENSG00000261420	1.54565	3.49814	1.59599	2.19183	0.028392	0.0686494	4	5	3	0	0	3	0	0	1	0
ENSG00000261150	1177.33	3.49807	0.493327	7.09077	1.33364e-12	2.5063e-11	3226	5628	1959	104	513	350	426	155	66	255	EPPK1
ENSG00000246898	14.1904	3.49764	0.663013	5.27537	1.32485e-07	1.14178e-06	16	44	66	2	1	8	1	6	2	4
ENSG00000159618	3.22122	3.49726	1.16452	3.00317	0.00267182	0.00906039	6	13	10	0	0	1	3	2	0	0	ADGRG5
ENSG00000227470	4.12879	3.49595	0.973629	3.59064	0.00032987	0.00142288	5	13	19	0	1	0	1	2	2	1	RPL39P16
ENSG00000256751	47.5086	3.49572	0.504207	6.93311	4.11698e-12	7.28756e-11	54	208	164	2	12	10	22	15	9	15	PLBD1-AS1
ENSG00000287284	1.84861	3.49516	1.32194	2.64397	0.00819408	0.0239808	5	5	4	1	0	2	0	0	2	0
ENSG00000117461	292.491	3.49477	0.24102	14.4999	1.21287e-47	4.43494e-45	877	943	772	89	50	96	59	85	61	69	PIK3R3
ENSG00000267404	1.77216	3.49457	1.45628	2.39966	0.0164104	0.0432586	6	5	5	0	1	0	2	0	0	0
ENSG00000005108	2.45983	3.49148	1.40614	2.48302	0.0130272	0.0356587	15	2	2	3	1	1	0	0	1	0	THSD7A
ENSG00000167807	1.72789	3.48958	1.67262	2.08629	0.0369523	0.0855104	8	8	1	0	0	0	0	2	0	0
ENSG00000274569	0.938569	3.4893	2.03628	1.71356	0.0866093	0.170396	5	1	3	0	0	0	1	0	0	0
ENSG00000233765	28.2575	3.48837	0.530058	6.5811	4.66981e-11	7.08527e-10	58	153	46	0	14	1	9	10	6	10
ENSG00000197140	11.8823	3.48816	0.586293	5.94952	2.68935e-09	3.11478e-08	27	29	49	2	4	1	2	2	5	4	ADAM32
ENSG00000241186	0.656301	3.48815	2.62471	1.32896	0.18386		1	2	4	0	0	0	0	0	0	0	CRIPTO
ENSG00000177455	0.656301	3.48815	2.62471	1.32896	0.18386		1	2	4	0	0	0	0	0	0	0	CD19
ENSG00000288079	1.17879	3.48596	2.50257	1.39295	0.163635	0.28127	6	3	0	3	0	0	0	0	0	0
ENSG00000196218	316.267	3.48509	0.373229	9.33767	9.84757e-21	5.03111e-19	1119	1226	533	29	81	70	106	133	72	31	RYR1
ENSG00000279472	1.34224	3.48414	1.58214	2.20217	0.0276535	0.0671779	2	4	6	1	1	0	0	0	0	0
ENSG00000106025	71.1298	3.48016	0.399992	8.70058	3.30189e-18	1.30828e-16	108	252	268	11	22	22	16	12	33	9	TSPAN12
ENSG00000183971	21.7822	3.47783	0.529442	6.56885	5.07049e-11	7.65689e-10	90	86	24	1	4	3	14	2	3	8	NPW
ENSG00000288928	8.89383	3.47655	0.827153	4.20303	2.63366e-05	0.00014438	36	22	21	1	5	0	1	3	5	0
ENSG00000291150	22.7872	3.47564	0.454816	7.64186	2.1411e-14	5.18483e-13	56	97	53	1	8	3	9	6	7	5	LSP1P5
ENSG00000268649	1.10147	3.47324	1.88801	1.83963	0.0658222	0.137231	6	4	1	0	0	0	0	1	0	0
ENSG00000231160	41.5767	3.4717	0.519427	6.68371	2.32964e-11	3.6991e-10	92	85	187	5	22	10	10	13	3	10
ENSG00000261713	1.94001	3.47164	1.40199	2.47623	0.0132779	0.0362401	8	7	3	0	1	0	0	2	0	0	SSTR5-AS1
ENSG00000169064	1.1539	3.47097	1.64376	2.1116	0.0347205	0.08119	4	3	3	1	0	0	0	0	1	0	ZBBX
ENSG00000234174	1.056	3.47091	2.39162	1.45128	0.146703	0.258061	5	4	0	2	0	0	0	0	0	0
ENSG00000230303	1.056	3.47091	2.39162	1.45128	0.146703	0.258061	5	4	0	2	0	0	0	0	0	0
ENSG00000197921	2.84709	3.47045	1.22898	2.82384	0.00474518	0.0149046	4	19	3	1	0	2	1	1	0	0	HES5
ENSG00000115665	0.931741	3.47034	2.46745	1.40645	0.159591	0.275616	0	5	4	0	1	0	0	0	0	0	SLC5A7
ENSG00000184414	2.6956	3.47022	1.21371	2.85918	0.00424732	0.0135639	8	14	3	0	2	0	0	0	1	1
ENSG00000111700	159.601	3.46902	1.00372	3.45616	0.00054794	0.00223685	130	393	879	2	45	43	22	14	28	120	SLCO1B3
ENSG00000231920	0.650551	3.46847	2.64025	1.31369	0.188951		4	2	1	0	0	0	0	0	0	0	NEBL-AS1
ENSG00000289097	0.649434	3.46801	3.30466	1.04943	0.293981		0	3	4	0	0	0	0	0	0	0
ENSG00000082175	0.649434	3.46801	3.30466	1.04943	0.293981		0	3	4	0	0	0	0	0	0	0	PGR
ENSG00000256923	0.649434	3.46801	3.30466	1.04943	0.293981		0	3	4	0	0	0	0	0	0	0
ENSG00000289453	0.649434	3.46801	3.30466	1.04943	0.293981		0	3	4	0	0	0	0	0	0	0
ENSG00000275395	130.691	3.46787	0.424649	8.16643	3.17639e-16	9.78375e-15	621	248	279	15	58	24	44	35	6	51	FCGBP
ENSG00000157613	59.2128	3.46318	1.22092	2.83652	0.00456075	0.0144227	284	57	152	0	56	14	20	3	1	30	CREB3L1
ENSG00000176153	1030.58	3.46093	0.320977	10.7825	4.16474e-27	3.75354e-25	2969	2719	3369	88	325	168	478	344	226	264	GPX2
ENSG00000214650	2.55389	3.45996	1.33404	2.5936	0.00949782	0.0272388	16	5	2	0	1	0	1	0	2	0	LOC105370047
ENSG00000260230	1.34405	3.45996	2.16772	1.59613	0.11046	0.206798	0	2	11	0	0	0	0	0	1	0	FRRS1L
ENSG00000162738	228.878	3.45988	1.00197	3.45309	0.000554198	0.00225916	771	666	561	0	87	24	174	95	54	21	VANGL2
ENSG00000244040	1.66784	3.45875	2.35615	1.46796	0.142114	0.251664	0	8	4	5	0	0	0	0	0	0	IL12A-AS1
ENSG00000130700	0.756993	3.45617	3.30432	1.04596	0.295582		8	0	0	0	0	0	0	0	0	0	GATA5
ENSG00000224963	0.643684	3.45547	2.63228	1.31273	0.189275		3	3	1	0	0	0	0	0	0	0
ENSG00000262185	0.643684	3.45547	2.63228	1.31273	0.189275		3	3	1	0	0	0	0	0	0	0	LINC02861
ENSG00000273321	0.643684	3.45547	2.63228	1.31273	0.189275		3	3	1	0	0	0	0	0	0	0
ENSG00000248690	18.6869	3.45393	0.575853	5.99794	1.99837e-09	2.36151e-08	31	57	78	4	4	1	4	12	5	3	LOC124906789
ENSG00000197410	11.247	3.44833	1.10813	3.11183	0.0018593	0.00658787	60	3	34	5	0	0	0	6	4	5	DCHS2
ENSG00000183145	22.2191	3.4433	0.482394	7.13794	9.47428e-13	1.82471e-11	39	50	105	2	5	8	2	7	11	4	RIPPLY3
ENSG00000185339	195.644	3.44329	0.439741	7.83027	4.86826e-15	1.27797e-13	456	595	673	8	79	59	56	60	30	61	TCN2
ENSG00000227200	0.636817	3.44267	2.65529	1.29653	0.194792		2	4	1	0	0	0	0	0	0	0
ENSG00000088386	28.0281	3.43888	0.589981	5.8288	5.58275e-09	6.08068e-08	54	84	110	1	11	7	7	15	8	1	SLC15A1
ENSG00000270074	1.43307	3.43825	2.18287	1.57511	0.115232	0.213699	0	4	9	0	0	0	0	0	2	0
ENSG00000248780	1.96923	3.43534	1.47575	2.32786	0.0199194	0.0508381	3	1	13	2	0	1	0	0	0	0
ENSG00000186603	51.9813	3.43386	0.559034	6.14248	8.12411e-10	1.02234e-08	103	218	137	6	17	37	7	14	7	7	HPDL
ENSG00000136999	17.4235	3.43335	0.610285	5.62581	1.84641e-08	1.84756e-07	39	83	36	2	3	1	14	4	5	2	CCN3
ENSG00000236345	68.8428	3.43333	0.533988	6.42959	1.27945e-10	1.82852e-09	65	53	489	46	6	14	7	5	9	13	SCAT8
ENSG00000276710	4.79183	3.43056	0.994135	3.45079	0.000558939	0.00227667	11	17	14	1	1	0	0	3	4	0	CSPG4P10
ENSG00000006740	1.4195	3.43013	1.61532	2.1235	0.0337119	0.0792297	1	3	9	0	0	0	0	1	1	0	ARHGAP44
ENSG00000178947	194.354	3.42887	0.456409	7.51271	5.79173e-14	1.32598e-12	257	531	888	28	65	21	88	90	27	68	SMIM10L2A
ENSG00000286451	5.06858	3.42862	0.882241	3.88627	0.000101798	0.00049135	8	15	22	0	1	2	3	2	1	0
ENSG00000283427	0.743259	3.42803	3.15058	1.08806	0.276568		6	2	0	0	0	0	0	0	0	0
ENSG00000189229	0.743259	3.42803	3.15058	1.08806	0.276568		6	2	0	0	0	0	0	0	0	0
ENSG00000205669	0.743259	3.42803	3.15058	1.08806	0.276568		6	2	0	0	0	0	0	0	0	0	ACOT6
ENSG00000185988	0.743259	3.42803	3.15058	1.08806	0.276568		6	2	0	0	0	0	0	0	0	0	PLK5
ENSG00000277287	54.6925	3.42534	0.332259	10.3093	6.3984e-25	4.69265e-23	179	235	83	10	17	11	22	12	8	11
ENSG00000279570	0.851764	3.42443	2.08332	1.64374	0.10023		5	2	1	0	0	0	0	0	1	0
ENSG00000197872	5.97515	3.42411	1.058	3.23641	0.00121043	0.00454551	10	25	18	0	1	0	1	8	2	0	CYRIA
ENSG00000047457	216.148	3.42218	0.629662	5.43495	5.48127e-08	5.02502e-07	472	555	871	2	81	69	38	112	56	32	CP
ENSG00000198010	1.8776	3.42193	1.58162	2.16355	0.0304987	0.0729643	13	2	2	0	0	0	0	2	1	0	DLGAP2
ENSG00000251163	0.855598	3.42018	2.01891	1.69407	0.090252		3	2	3	0	0	0	0	0	1	0	PRELID3BP4
ENSG00000170956	0.855598	3.42018	2.01891	1.69407	0.090252		3	2	3	0	0	0	0	0	1	0	CEACAM3
ENSG00000164116	212.238	3.4199	0.648507	5.27349	1.33856e-07	1.15204e-06	383	373	1102	4	71	89	62	27	26	84	GUCY1A1
ENSG00000178809	54.5685	3.41929	0.39355	8.68834	3.6779e-18	1.44607e-16	110	209	163	24	17	8	8	14	13	13	TRIM73
ENSG00000288940	1.28678	3.41825	2.02994	1.68391	0.0921985	0.179148	0	10	2	1	0	0	0	0	0	1
ENSG00000138823	10.2544	3.41669	0.849225	4.02331	5.73868e-05	0.000293188	8	31	50	0	2	1	4	3	2	8	MTTP
ENSG00000274214	0.736391	3.41508	3.13242	1.09024	0.275609		5	3	0	0	0	0	0	0	0	0
ENSG00000280119	0.842415	3.41393	2.10514	1.62171	0.104866		1	5	2	1	0	0	0	0	0	0	LOC285097
ENSG00000115194	1.69025	3.41166	1.50594	2.26547	0.0234837	0.0586256	5	4	6	0	0	1	2	0	0	0	SLC30A3
ENSG00000262410	2.65116	3.41035	1.26239	2.70151	0.00690264	0.0206257	8	9	6	0	1	3	0	1	0	0
ENSG00000261040	14.3998	3.41011	0.640226	5.32641	1.00172e-07	8.77781e-07	59	43	24	2	1	7	6	4	6	1	WFDC21P
ENSG00000286271	11.9167	3.40951	0.569499	5.98686	2.13926e-09	2.51985e-08	22	56	29	3	4	2	4	3	2	3
ENSG00000229619	19.9906	3.40939	0.543144	6.27712	3.44891e-10	4.63891e-09	24	62	88	9	7	3	2	5	8	2	MBNL1-AS1
ENSG00000132744	4.29813	3.40873	1.10686	3.07965	0.00207245	0.00723393	19	7	10	0	0	5	1	2	1	0	ACY3
ENSG00000150556	52.8039	3.4082	0.468519	7.27441	3.47934e-13	7.12457e-12	90	178	198	5	14	24	10	9	9	22	LYPD6B
ENSG00000176399	65.7935	3.40782	0.544168	6.26244	3.79008e-10	5.06056e-09	100	153	326	3	18	15	6	21	24	26	DMRTA1
ENSG00000286181	2.29038	3.40659	1.20442	2.8284	0.00467811	0.0147265	9	6	5	1	1	0	0	0	1	1
ENSG00000284428	1.10477	3.40573	3.18057	1.07079	0.284263	0.427523	8	0	0	3	0	0	0	0	0	0
ENSG00000241535	1.62574	3.40541	1.40763	2.41925	0.0155525	0.0413506	7	4	3	1	0	0	0	0	1	1
ENSG00000064787	90.7951	3.40527	0.638317	5.33476	9.56714e-08	8.41225e-07	579	152	88	1	36	26	24	11	10	32	BCAS1
ENSG00000251188	0.866951	3.4032	2.99532	1.13617	0.255885		1	0	8	0	0	0	0	0	0	0
ENSG00000288062	3.88629	3.40313	1.13899	2.98786	0.00280939	0.00945428	1	14	19	3	0	0	1	1	1	1	LOC101929748
ENSG00000290783	1.16643	3.40286	2.16167	1.57418	0.115446	0.21405	7	1	1	0	0	0	0	0	3	0	ADAM20P1
ENSG00000285852	0.729524	3.40246	3.13387	1.08571	0.277609		4	4	0	0	0	0	0	0	0	0	LOC124902388
ENSG00000267417	0.729524	3.40246	3.13387	1.08571	0.277609		4	4	0	0	0	0	0	0	0	0
ENSG00000224660	49.3657	3.4019	0.529654	6.42288	1.33718e-10	1.90889e-09	232	159	50	18	7	17	10	14	4	14	SH3BP5-AS1
ENSG00000159450	21.2028	3.399	0.85809	3.96112	7.45976e-05	0.000370974	96	87	10	3	1	12	5	1	1	11	TCHH
ENSG00000289931	1.49465	3.39893	1.74485	1.94797	0.0514183	0.112257	7	5	2	0	0	0	0	0	0	2
ENSG00000286028	1.66916	3.39871	1.74522	1.94744	0.0514819	0.112329	2	3	9	3	0	0	0	0	0	0	MIR34BHG
ENSG00000141431	1.35507	3.39807	2.26187	1.50233	0.133013	0.239194	2	0	10	0	0	0	0	0	0	2	ASXL3
ENSG00000252950	2.47529	3.3973	1.28491	2.64401	0.00819311	0.0239806	3	9	8	0	0	2	1	0	3	0	RNA5SP490
ENSG00000268536	0.922918	3.39415	1.96356	1.72857	0.0838869	0.165971	4	3	2	0	0	0	1	0	0	0	LOC124904620
ENSG00000271427	0.935057	3.39414	1.9558	1.73542	0.0826661	0.164139	4	3	2	0	0	0	0	0	0	1
ENSG00000246859	18.684	3.39387	0.618028	5.49145	3.98651e-08	3.75005e-07	64	33	56	12	1	6	8	1	11	2	STARD4-AS1
ENSG00000163806	17.8184	3.39172	0.802414	4.2269	2.36936e-05	0.000131127	88	52	15	6	6	10	7	0	3	1	SPDYA
ENSG00000215874	0.722657	3.39005	3.15055	1.07602	0.281918		3	5	0	0	0	0	0	0	0	0	CAPNS1P1
ENSG00000289552	0.722657	3.39005	3.15055	1.07602	0.281918		3	5	0	0	0	0	0	0	0	0
ENSG00000289229	0.722657	3.39005	3.15055	1.07602	0.281918		3	5	0	0	0	0	0	0	0	0
ENSG00000256650	0.722657	3.39005	3.15055	1.07602	0.281918		3	5	0	0	0	0	0	0	0	0
ENSG00000162444	10.9652	3.38981	0.776754	4.36407	1.27665e-05	7.46052e-05	27	47	20	11	1	1	2	2	2	3	RBP7
ENSG00000267605	1.39317	3.38787	2.00523	1.68952	0.0911203	0.177416	5	3	2	4	0	0	0	0	0	0
ENSG00000171931	2.62571	3.38687	1.32717	2.55195	0.0107121	0.0302099	14	1	7	2	1	1	1	0	0	0	FBXW10
ENSG00000057149	2222.36	3.38676	0.540354	6.26768	3.66476e-10	4.90089e-09	1035	3513	15398	164	363	718	529	344	574	548	SERPINB3
ENSG00000130477	2.44739	3.38614	1.44805	2.33841	0.0193657	0.0496779	10	6	2	2	1	4	0	0	0	0	UNC13A
ENSG00000288850	2.93493	3.38589	1.10837	3.05482	0.00225192	0.00779342	12	9	5	2	1	0	1	0	0	1
ENSG00000253123	1.22723	3.38578	2.311	1.46507	0.142902	0.252727	0	4	7	0	0	0	0	0	0	2	LOC100507403
ENSG00000183317	4.88678	3.38557	1.21986	2.77539	0.00551363	0.017017	23	18	3	0	6	0	0	0	0	2	EPHA10
ENSG00000243537	0.834996	3.38543	2.55824	1.32334	0.185721		0	5	3	0	0	0	0	0	1	0	RPL32P20
ENSG00000124766	2375.21	3.3819	0.529675	6.38487			4906	4760	10597	2093	429	246	345	459	320	504	SOX4
ENSG00000185615	2.29657	3.3812	1.37415	2.46058	0.0138713	0.0375834	13	2	5	0	2	0	1	0	1	0	PDIA2
ENSG00000259251	1.22484	3.37806	1.69909	1.98816	0.0467945	0.103854	1	6	4	0	1	1	0	0	0	0
ENSG00000287968	0.71579	3.37789	3.18652	1.06006	0.28912		2	6	0	0	0	0	0	0	0	0
ENSG00000278952	6.19727	3.37655	0.75918	4.44762	8.68251e-06	5.25136e-05	21	21	13	1	2	3	3	1	0	1
ENSG00000232724	1.19033	3.37454	1.70126	1.98355	0.047306	0.104761	1	5	5	0	0	0	1	1	0	0	TRIM80P
ENSG00000241098	0.860083	3.37248	3.00009	1.12413	0.260959		0	1	8	0	0	0	0	0	0	0	LINC01994
ENSG00000231291	0.665085	3.36714	2.63919	1.27582	0.202018		1	1	5	0	0	0	0	0	0	0
ENSG00000170364	118.946	3.36691	0.350194	9.6144	6.95121e-22	3.96265e-20	178	392	475	27	28	28	44	34	17	40	SETMAR
ENSG00000244383	0.571578	3.36637	3.30675	1.01803	0.308664		4	0	2	0	0	0	0	0	0	0	FAM3D-AS1
ENSG00000227383	0.571578	3.36637	3.30675	1.01803	0.308664		4	0	2	0	0	0	0	0	0	0
ENSG00000229875	0.708923	3.36625	3.2618	1.03202	0.302062		1	7	0	0	0	0	0	0	0	0
ENSG00000215262	1.87103	3.36609	1.6948	1.98613	0.0470193	0.104308	2	2	12	3	0	0	0	0	0	0	KCNU1
ENSG00000236252	2.10203	3.36369	1.61302	2.08534	0.0370384	0.0856866	16	1	2	0	1	0	0	0	0	2	LOC101928381
ENSG00000123700	39.3774	3.36197	0.472246	7.11911	1.08629e-12	2.06913e-11	68	145	131	11	13	14	7	2	10	15	KCNJ2
ENSG00000236283	1.20062	3.36025	1.72309	1.95013	0.0511607	0.111752	1	7	3	1	0	0	0	1	0	0
ENSG00000158089	109.697	3.36019	0.67312	4.99196	5.97688e-07	4.55581e-06	207	304	398	80	3	23	3	56	57	17	GALNT14
ENSG00000049768	4.24704	3.35787	0.918781	3.6547	0.000257484	0.00113768	10	14	13	1	1	3	2	1	0	0	FOXP3
ENSG00000213468	49.651	3.35457	0.366401	9.15545	5.41313e-20	2.55165e-18	167	147	123	10	12	9	6	27	12	15	FIRRE
ENSG00000231170	1.05681	3.35083	1.95849	1.71093	0.0870947	0.171075	4	2	3	0	0	0	0	0	2	0
ENSG00000288702	0.564711	3.34933	2.78463	1.20279	0.229058		3	1	2	0	0	0	0	0	0	0	UGT1A3
ENSG00000237510	0.564711	3.34933	2.78463	1.20279	0.229058		3	1	2	0	0	0	0	0	0	0	GPAT2P1
ENSG00000244411	0.564711	3.34933	2.78463	1.20279	0.229058		3	1	2	0	0	0	0	0	0	0	KRTAP5-7
ENSG00000289886	0.999974	3.34854	1.9405	1.72561	0.0844184	0.166855	4	5	1	0	0	0	0	1	0	0
ENSG00000168878	0.972175	3.34698	1.98238	1.68836	0.0913415	0.177782	2	1	6	1	0	0	0	0	0	0	SFTPB
ENSG00000188959	7.82373	3.34496	0.871957	3.83615	0.000124978	0.000592066	16	6	46	3	4	0	1	2	1	2	C9orf152
ENSG00000225826	0.658218	3.34273	3.28966	1.01613	0.309566		0	2	5	0	0	0	0	0	0	0	LINC00626
ENSG00000276842	0.658218	3.34273	3.28966	1.01613	0.309566		0	2	5	0	0	0	0	0	0	0
ENSG00000235806	1.52921	3.34169	1.86043	1.79619	0.0724643	0.147946	0	3	11	1	0	0	1	0	0	0
ENSG00000205221	0.573495	3.33902	3.30857	1.00921	0.312876		3	0	3	0	0	0	0	0	0	0	VIT
ENSG00000114248	0.573495	3.33902	3.30857	1.00921	0.312876		3	0	3	0	0	0	0	0	0	0	LRRC31
ENSG00000287998	0.573495	3.33902	3.30857	1.00921	0.312876		3	0	3	0	0	0	0	0	0	0
ENSG00000130294	6.8037	3.33799	0.838647	3.9802	6.88561e-05	0.000345916	22	15	20	2	2	6	0	3	1	0	KIF1A
ENSG00000289340	2.76377	3.33757	1.177	2.83566	0.00457306	0.0144523	2	6	16	1	0	0	1	1	2	0
ENSG00000290846	33.4148	3.33694	0.442933	7.53373	4.93107e-14	1.13913e-12	58	111	121	19	5	7	11	8	5	8	LOC107985911
ENSG00000180626	45.3976	3.33671	0.491259	6.79216	1.10469e-11	1.84206e-10	80	144	173	7	15	12	2	22	11	15	ZNF594
ENSG00000019991	3.09783	3.33596	1.25273	2.66296	0.00774576	0.0227811	5	6	15	4	0	0	0	1	0	1	HGF
ENSG00000228804	0.557844	3.33307	2.75323	1.21061	0.226046		2	2	2	0	0	0	0	0	0	0	LOC100131635
ENSG00000285000	0.557844	3.33307	2.75323	1.21061	0.226046		2	2	2	0	0	0	0	0	0	0
ENSG00000250420	0.557844	3.33307	2.75323	1.21061	0.226046		2	2	2	0	0	0	0	0	0	0
ENSG00000176595	27.0731	3.33228	0.463236	7.19348	6.3161e-13	1.24647e-11	51	56	128	4	7	13	10	6	4	5	KBTBD11
ENSG00000204791	20.4921	3.32789	0.517168	6.43483	1.23612e-10	1.77651e-09	66	87	31	3	4	4	14	10	1	2
ENSG00000170298	23.6661	3.32377	0.459086	7.23998	4.48736e-13	9.03687e-12	55	69	82	6	5	6	3	7	4	13	LGALS9B
ENSG00000167080	6.64488	3.32184	1.45484	2.28331	0.0224123	0.0562747	5	41	14	0	0	0	0	8	5	0	B4GALNT2
ENSG00000230126	0.566628	3.32051	2.76893	1.1992	0.230449		2	1	3	0	0	0	0	0	0	0	FGF12-AS2
ENSG00000179698	49.8001	3.31994	0.334945	9.9119	3.69549e-23	2.39467e-21	193	189	62	7	14	3	26	14	4	24	WDR97
ENSG00000110811	48.2111	3.3199	0.674583	4.92142	8.592e-07	6.36161e-06	54	225	131	42	2	7	5	20	13	13	P3H3
ENSG00000129514	679.873	3.3179	0.445361	7.44992	9.33998e-14	2.08609e-12	1355	2011	2547	36	282	207	181	261	186	138	FOXA1
ENSG00000175544	47.6418	3.31759	0.65634	5.05468	4.31123e-07	3.3705e-06	180	172	68	0	28	10	21	2	4	24	CABP4
ENSG00000171722	0.957832	3.31734	2.47211	1.34191	0.179626	0.301866	5	3	0	0	0	2	0	0	0	0	SPATA46
ENSG00000158258	10.4722	3.31715	0.833704	3.97881	6.92616e-05	0.00034768	18	11	60	0	4	2	4	7	1	3	CLSTN2
ENSG00000116329	0.550977	3.31664	2.80279	1.18334	0.236676		1	3	2	0	0	0	0	0	0	0	OPRD1
ENSG00000249364	0.550977	3.31664	2.80279	1.18334	0.236676		1	3	2	0	0	0	0	0	0	0	LINC02997
ENSG00000289826	0.550977	3.31664	2.80279	1.18334	0.236676		1	3	2	0	0	0	0	0	0	0
ENSG00000232732	1.06861	3.31636	1.92968	1.7186	0.0856864	0.168931	3	3	3	2	0	0	0	0	0	0	LOC101927687
ENSG00000229867	13.2665	3.31579	0.645029	5.14052	2.73972e-07	2.21427e-06	19	40	57	1	3	6	4	8	2	1	STEAP3-AS1
ENSG00000156298	60.3475	3.31444	0.334959	9.89505	4.37371e-23	2.80575e-21	260	192	86	8	15	9	25	18	17	15	TSPAN7
ENSG00000227620	1.52447	3.31318	1.40954	2.35053	0.0187466	0.0484097	5	3	5	0	0	1	1	0	1	0	ALG1L8P
ENSG00000284540	1.42829	3.31272	1.62387	2.04002	0.041348	0.0937333	1	2	10	0	0	0	0	1	1	0
ENSG00000263142	2.25567	3.31243	1.25502	2.63934	0.0083068	0.024269	8	8	4	0	2	1	0	1	0	0	LRRC37A17P
ENSG00000240322	1.72437	3.31118	2.0095	1.64776	0.0994022	0.190214	6	8	0	3	1	0	0	0	0	0	RN7SL481P
ENSG00000203985	1.39288	3.30939	1.56893	2.10933	0.0349159	0.0815649	4	7	2	0	1	0	0	0	0	1	LDLRAD1
ENSG00000102837	0.976219	3.30826	2.21116	1.49616	0.134611	0.241282	7	0	1	0	0	1	0	0	1	0	OLFM4
ENSG00000143429	1.25333	3.30656	1.95589	1.69057	0.0909193	0.177119	7	1	3	0	2	0	0	0	0	0	LSP1P4
ENSG00000237846	2.8091	3.30622	1.29687	2.54937	0.0107917	0.0304077	14	8	3	0	3	0	0	2	0	0
ENSG00000128000	134.185	3.30377	0.334463	9.87783	5.1944e-23	3.30736e-21	261	472	438	29	47	34	45	32	16	52	ZNF780B
ENSG00000236641	1.06169	3.30231	2.54092	1.29965	0.19372	0.320066	4	4	0	0	0	3	0	0	0	0
ENSG00000222345	1.19682	3.30186	2.23341	1.4784	0.139302	0.247902	8	0	0	1	0	1	0	0	2	0	SNORD19C
ENSG00000174080	272.436	3.30185	0.304573	10.8409	2.20244e-27	2.07256e-25	516	1366	553	53	78	55	105	111	55	51	CTSF
ENSG00000271947	0.55976	3.30159	2.77751	1.18869	0.234563		1	2	3	0	0	0	0	0	0	0
ENSG00000215088	0.55976	3.30159	2.77751	1.18869	0.234563		1	2	3	0	0	0	0	0	0	0	RPS5P3
ENSG00000125998	145.978	3.3013	0.588153	5.613	1.98845e-08	1.97887e-07	373	460	438	11	58	66	63	12	9	57	FAM83C
ENSG00000250510	1.73051	3.30063	1.54899	2.13083	0.0331035	0.0780761	3	11	2	1	0	0	0	2	0	0	GPR162
ENSG00000170271	136.346	3.30026	0.431946	7.64044	2.16482e-14	5.23236e-13	292	567	333	28	36	40	15	72	55	19	FAXDC2
ENSG00000164266	0.544109	3.29936	3.30925	0.997013	0.318758		0	4	2	0	0	0	0	0	0	0	SPINK1
ENSG00000272154	0.544109	3.29936	3.30925	0.997013	0.318758		0	4	2	0	0	0	0	0	0	0
ENSG00000197251	0.544109	3.29936	3.30925	0.997013	0.318758		0	4	2	0	0	0	0	0	0	0	LINC00336
ENSG00000249786	0.967435	3.29919	2.17413	1.51748	0.129146	0.233811	7	1	0	0	0	1	0	0	1	0
ENSG00000196420	11.9935	3.299	0.702268	4.69764	2.63188e-06	1.77464e-05	20	62	25	2	5	0	1	3	5	6	S100A5
ENSG00000231965	0.569661	3.29893	3.30893	0.996978	0.318775		5	0	1	0	0	0	0	0	0	0	RPL17P29
ENSG00000157703	4.13556	3.29805	1.14625	2.87726	0.00401151	0.0128993	16	16	5	0	4	2	0	1	0	0	SVOPL
ENSG00000091972	1.44506	3.29759	2.40404	1.37169	0.170161	0.289514	0	0	12	0	0	0	0	1	0	2	CD200
ENSG00000261143	1.16031	3.29642	2.27526	1.44881	0.14739	0.259107	0	2	9	1	0	0	0	0	0	0	ADAMTS7P3
ENSG00000273209	1.51243	3.29537	1.45244	2.26885	0.0232775	0.058162	2	7	4	1	0	0	0	0	1	1
ENSG00000174640	25.8739	3.29449	0.883393	3.72936	0.000191968	0.000872292	19	87	115	27	1	0	9	8	3	3	SLCO2A1
ENSG00000242908	6.74094	3.29375	0.835429	3.94258	8.06083e-05	0.00039762	6	39	15	1	1	2	4	1	3	1
ENSG00000288032	0.772791	3.29246	2.64421	1.24516	0.213073		5	0	2	0	0	0	0	0	1	0
ENSG00000224479	0.776923	3.29238	2.63991	1.24716	0.212341		5	0	2	0	0	1	0	0	0	0
ENSG00000196570	2.39702	3.29127	1.61823	2.03387	0.0419644	0.0949373	1	11	9	1	0	0	4	0	0	0	PFN3
ENSG00000279129	1.07816	3.28861	2.19772	1.49637	0.134557	0.241229	7	1	0	0	0	2	0	0	1	0
ENSG00000285771	0.8352	3.28587	2.55937	1.28386	0.19919		0	5	3	0	1	0	0	0	0	0
ENSG00000232977	3.57369	3.28417	1.37054	2.39626	0.0165633	0.0436031	0	5	27	1	2	1	1	0	0	0	LINC00327
ENSG00000262519	1.04968	3.28255	1.76351	1.86138	0.0626909	0.131718	1	5	3	1	0	1	0	0	0	0
ENSG00000278934	0.552893	3.2807	3.31088	0.990885	0.321742		0	3	3	0	0	0	0	0	0	0
ENSG00000206557	0.552893	3.2807	3.31088	0.990885	0.321742		0	3	3	0	0	0	0	0	0	0	TRIM71
ENSG00000254733	0.552893	3.2807	3.31088	0.990885	0.321742		0	3	3	0	0	0	0	0	0	0
ENSG00000267046	0.552893	3.2807	3.31088	0.990885	0.321742		0	3	3	0	0	0	0	0	0	0
ENSG00000287165	0.562794	3.28068	2.82801	1.16007	0.246022		4	1	1	0	0	0	0	0	0	0
ENSG00000287327	0.562794	3.28068	2.82801	1.16007	0.246022		4	1	1	0	0	0	0	0	0	0
ENSG00000291250	7.19898	3.27943	0.755974	4.33803	1.43768e-05	8.31049e-05	22	23	18	2	0	3	4	4	0	1
ENSG00000197558	17.0347	3.27727	0.681072	4.81193	1.49479e-06	1.05956e-05	67	62	22	1	3	2	10	16	2	0	SSPOP
ENSG00000215277	1.5095	3.27593	1.56459	2.09379	0.0362789	0.0842109	3	3	7	0	0	0	0	1	0	2	RNF212B
ENSG00000204661	2.59904	3.27592	1.19155	2.7493	0.00597227	0.018207	7	11	5	1	0	0	0	2	0	2	C5orf60
ENSG00000173077	5.48204	3.27491	0.980985	3.33839	0.000842669	0.00328745	9	12	26	2	0	0	2	3	0	4	DELEC1
ENSG00000263740	38.2335	3.27366	0.956402	3.42289	0.000619591	0.00249592	2	198	38	21	7	35	3	5	83	4	RN7SL4P
[truncated: 60,702 more rows]

## Sheet: TableS4b
Table S4b｜Gene set enrichment analysis (HPV+ vs. TP53R248Q mutant PDTO)
pathway	pval	padj	log2err	ES	NES	size
BLANCO_MELO_RESPIRATORY_SYNCYTIAL_VIRUS_INFECTION_A594_CELLS_UP	6.83285e-28	1.67671e-23	1.37274	-0.669069	-2.74778	224
SENESE_HDAC1_AND_HDAC2_TARGETS_UP	4.19994e-23	2.57656e-19	1.24623	-0.665973	-2.63604	188
SENESE_HDAC2_TARGETS_UP	6.86993e-15	1.29678e-11	0.996986	-0.683747	-2.51848	105
FLETCHER_PBMC_BCG_10W_INFANT_BCG_STIMULATED_VS_UNSTIMULATED_10W_UP	1.65595e-13	2.25752e-10	0.943632	-0.703407	-2.50077	85
GHANDHI_BYSTANDER_IRRADIATION_UP	1.39648e-11	1.10543e-08	0.875325	-0.733085	-2.45864	63
GAURNIER_PSMD4_TARGETS	2.0911e-10	1.09178e-07	0.826657	-0.818741	-2.4517	33
CHARAFE_BREAST_CANCER_LUMINAL_VS_MESENCHYMAL_DN	1.47029e-25	1.80398e-21	1.31101	-0.554802	-2.43834	418
HALLMARK_TNFA_SIGNALING_VIA_NFKB	9.01001e-16	2.00997e-12	1.01754	-0.616855	-2.41173	174
RICKMAN_TUMOR_DIFFERENTIATED_WELL_VS_MODERATELY_DN	1.29631e-11	1.06034e-08	0.875325	-0.668263	-2.39491	90
BLANCO_MELO_COVID19_BRONCHIAL_EPITHELIAL_CELLS_SARS_COV_2_INFECTION_UP	3.93809e-13	4.60175e-10	0.932595	-0.639603	-2.3848	116
HUANG_DASATINIB_SENSITIVITY_UP	3.72555e-11	2.61204e-08	0.851339	-0.682881	-2.3779	79
FLETCHER_PBMC_BCG_10W_INFANT_PPD_STIMULATED_VS_UNSTIMULATED_10W_UP	2.69532e-10	1.34981e-07	0.814036	-0.720689	-2.37557	58
BLANCO_MELO_HUMAN_PARAINFLUENZA_VIRUS_3_INFECTION_A594_CELLS_UP	3.46982e-14	5.6764e-11	0.965328	-0.616798	-2.36571	155
ZHANG_RESPONSE_TO_IKK_INHIBITOR_AND_TNF_UP	7.61077e-16	1.86761e-12	1.02767	-0.590013	-2.34902	196
BLANCO_MELO_BETA_INTERFERON_TREATED_BRONCHIAL_EPITHELIAL_CELLS_UP	6.39351e-19	2.24129e-15	1.12391	-0.54847	-2.3432	302
HINATA_NFKB_TARGETS_FIBROBLAST_UP	5.83796e-10	2.60469e-07	0.801216	-0.693837	-2.34246	65
GHANDHI_DIRECT_IRRADIATION_UP	2.2531e-10	1.15185e-07	0.826657	-0.671067	-2.33777	78
BASSO_CD40_SIGNALING_UP	1.85382e-10	1.01091e-07	0.826657	-0.673009	-2.32654	75
CHARAFE_BREAST_CANCER_LUMINAL_VS_BASAL_DN	2.48025e-22	1.01438e-18	1.22105	-0.527377	-2.32512	435
BLANCO_MELO_COVID19_SARS_COV_2_INFECTION_CALU3_CELLS_UP	1.06973e-14	1.875e-11	0.986546	-0.567684	-2.31055	216
BMI1_DN_MEL18_DN.V1_UP	1.63682e-10	9.1286e-08	0.826657	-0.624898	-2.2956	103
XU_HGF_SIGNALING_NOT_VIA_AKT1_48HR_UP	8.07048e-08	1.44556e-05	0.704976	-0.780836	-2.29411	31
chr13q14	3.75924e-09	1.1531e-06	0.761461	-0.679191	-2.29302	65
PHONG_TNF_TARGETS_UP	7.11743e-09	1.85803e-06	0.761461	-0.694853	-2.29041	58
KEGG_HEMATOPOIETIC_CELL_LINEAGE	3.27912e-07	4.59807e-05	0.674963	-0.78844	-2.26548	27
KRAS.DF.V1_UP	6.74901e-13	7.52791e-10	0.921426	-0.577549	-2.25037	171
TRAVAGLINI_LUNG_OLR1_CLASSICAL_MONOCYTE_CELL	4.13673e-25	3.38371e-21	1.29512	-0.492895	-2.2408	596
WANG_METHYLATED_IN_BREAST_CANCER	2.34363e-07	3.49817e-05	0.690132	-0.750606	-2.24036	34
HALLMARK_COMPLEMENT	3.94034e-11	2.68589e-08	0.851339	-0.585758	-2.2376	134
PATEL_SKIN_OF_BODY_ZOSTAVAX_AGE_70_93YO_VZV_CHALLENGE_6HR_UP	8.56232e-14	1.23595e-10	0.954542	-0.542887	-2.2347	230
ALTEMEIER_RESPONSE_TO_LPS_WITH_MECHANICAL_VENTILATION	6.5917e-08	1.27365e-05	0.704976	-0.654233	-2.20876	65
GSE9988_LOW_LPS_VS_VEHICLE_TREATED_MONOCYTE_UP	9.72949e-11	5.9688e-08	0.839089	-0.578458	-2.20436	144
GSE9316_IL6_KO_VS_IFNG_KO_INVIVO_EXPANDED_CD4_TCELL_DN	1.50601e-11	1.15487e-08	0.863415	-0.566058	-2.20026	159
GOBP_CELLULAR_RESPONSE_TO_MOLECULE_OF_BACTERIAL_ORIGIN	6.30426e-10	2.71404e-07	0.801216	-0.588577	-2.19455	116
HALLMARK_ALLOGRAFT_REJECTION	5.16392e-09	1.49999e-06	0.761461	-0.596914	-2.1928	103
WP_NETWORK_MAP_OF_SARSCOV2_SIGNALING_PATHWAY	1.32595e-09	5.00578e-07	0.788187	-0.585129	-2.19175	123
KRAS.LUNG_UP.V1_UP	1.19184e-07	2.03067e-05	0.704976	-0.674263	-2.18271	55
KRAS.LUNG.BREAST_UP.V1_UP	1.86444e-07	2.93279e-05	0.690132	-0.645913	-2.17932	66
GARCIA_PINERES_PBMC_HPV_16_L1_VLP_AGE_18_25YO_STIMULATED_VS_UNSTIMULATED_0DY_VACCINATION_INDEPENDENT_UP	2.90197e-11	2.15792e-08	0.863415	-0.557629	-2.17498	165
MURARO_PANCREAS_MESENCHYMAL_STROMAL_CELL	1.70589e-22	8.37216e-19	1.2295	-0.482128	-2.16741	570
SENESE_HDAC1_TARGETS_UP	4.51762e-17	1.23175e-13	1.06721	-0.493654	-2.16359	396
XU_HGF_SIGNALING_NOT_VIA_AKT1_6HR	2.64624e-06	0.000240504	0.627257	-0.764003	-2.15581	25
DURANTE_ADULT_OLFACTORY_NEUROEPITHELIUM_MONOCYTES	4.4788e-07	6.03875e-05	0.674963	-0.905584	-2.15492	12
KRAS.600.LUNG.BREAST_UP.V1_UP	9.29025e-09	2.30276e-06	0.74774	-0.582735	-2.15022	108
GNF2_PTX3	7.09068e-06	0.000550627	0.610527	-0.755571	-2.14952	26
TIAN_TNF_SIGNALING_VIA_NFKB	5.94822e-06	0.000483323	0.610527	-0.769114	-2.14356	23
BILD_HRAS_ONCOGENIC_SIGNATURE	1.84954e-12	1.81544e-09	0.898671	-0.518648	-2.13934	232
LINDSTEDT_DENDRITIC_CELL_MATURATION_A	2.32768e-06	0.000218847	0.627257	-0.682628	-2.13689	43
HINATA_NFKB_TARGETS_KERATINOCYTE_UP	1.40373e-07	2.32744e-05	0.690132	-0.622633	-2.13688	72
GNF2_STAT6	2.0637e-07	3.14542e-05	0.690132	-0.627474	-2.13296	70
PATEL_SKIN_OF_BODY_ZOSTAVAX_AGE_70_93YO_VZV_CHALLENGE_6HR_TOP_30_DEG_UP	7.76358e-07	9.31385e-05	0.659444	-0.91593	-2.13293	11
GSE24634_IL4_VS_CTRL_TREATED_NAIVE_CD4_TCELL_DAY3_DN	4.12328e-10	1.98394e-07	0.814036	-0.560478	-2.13216	139
WP_CYTOKINES_AND_INFLAMMATORY_RESPONSE	1.18475e-06	0.000128639	0.643552	-0.895935	-2.13196	12
HALLMARK_INTERFERON_GAMMA_RESPONSE	3.59624e-10	1.76496e-07	0.814036	-0.559722	-2.13112	153
GRAHAM_CML_QUIESCENT_VS_CML_DIVIDING_UP	3.06433e-06	0.000275442	0.627257	-0.871493	-2.13073	14
SANA_TNF_SIGNALING_UP	1.58717e-07	2.59651e-05	0.690132	-0.625608	-2.12862	69
WP_ALLOGRAFT_REJECTION	3.70059e-06	0.000325467	0.627257	-0.698329	-2.12558	38
GSE9988_LPS_VS_VEHICLE_TREATED_MONOCYTE_UP	2.80239e-09	9.29294e-07	0.774939	-0.556598	-2.12336	137
GSE9988_LOW_LPS_VS_CTRL_TREATED_MONOCYTE_UP	7.77635e-10	3.1804e-07	0.801216	-0.558092	-2.11959	143
GSE22886_DAY1_VS_DAY7_MONOCYTE_IN_CULTURE_UP	6.16105e-10	2.69975e-07	0.801216	-0.543074	-2.11642	162
GSE2706_UNSTIM_VS_2H_LPS_DC_DN	7.02713e-09	1.85418e-06	0.761461	-0.557436	-2.11507	131
KUROZUMI_RESPONSE_TO_ONCOCYTIC_VIRUS	5.41451e-06	0.00045006	0.610527	-0.848544	-2.11357	15
AMIT_EGF_RESPONSE_480_HELA	8.85422e-10	3.56187e-07	0.801216	-0.550763	-2.11244	155
LIANG_SILENCED_BY_METHYLATION_2	5.13255e-06	0.000429856	0.610527	-0.674069	-2.11009	43
GNF2_VAV1	2.14357e-05	0.00136272	0.57561	-0.722999	-2.10862	28
REACTOME_NON_INTEGRIN_MEMBRANE_ECM_INTERACTIONS	5.31423e-06	0.000443557	0.610527	-0.673396	-2.10798	43
HALLMARK_IL6_JAK_STAT3_SIGNALING	1.27479e-06	0.000136009	0.643552	-0.662865	-2.10712	51
KEGG_ECM_RECEPTOR_INTERACTION	1.92639e-06	0.000189086	0.627257	-0.65943	-2.10273	49
REACTOME_INTERLEUKIN_10_SIGNALING	3.4863e-05	0.00197121	0.557332	-0.761558	-2.09925	22
FOROUTAN_TGFB_EMT_UP	7.46384e-10	3.10433e-07	0.801216	-0.539301	-2.09625	159
GSE37533_UNTREATED_VS_PIOGLIZATONE_TREATED_CD4_TCELL_PPARG1_AND_FOXP3_TRASDUCED_UP	2.96746e-09	9.51642e-07	0.774939	-0.537761	-2.09576	161
WP_MIRNAS_INVOLVEMENT_IN_THE_IMMUNE_RESPONSE_IN_SEPSIS	3.20047e-05	0.00186105	0.557332	-0.729262	-2.09543	27
GSE41176_UNSTIM_VS_ANTI_IGM_STIM_BCELL_1H_UP	1.69565e-09	6.11906e-07	0.788187	-0.549825	-2.09426	142
FAN_EMBRYONIC_CTX_BIG_GROUPS_BRAIN_IMMUNE	4.83967e-08	9.81493e-06	0.719513	-0.577806	-2.09142	100
HIRSCH_CELLULAR_TRANSFORMATION_SIGNATURE_UP	4.64132e-11	3.0782e-08	0.851339	-0.512389	-2.09056	220
GNF2_HLA_C	5.42882e-06	0.00045006	0.610527	-0.681263	-2.08925	40
DURANTE_ADULT_OLFACTORY_NEUROEPITHELIUM_DENDRITIC_CELLS	1.24342e-06	0.000133242	0.643552	-0.633172	-2.08709	58
WP_MONOAMINE_TRANSPORT	6.20784e-06	0.000497824	0.610527	-0.829848	-2.08625	16
KIM_LRRC3B_TARGETS	2.79812e-05	0.00169257	0.57561	-0.733062	-2.08549	26
HALLMARK_EPITHELIAL_MESENCHYMAL_TRANSITION	2.35589e-09	8.14242e-07	0.774939	-0.547445	-2.08519	142
SEKI_INFLAMMATORY_RESPONSE_LPS_UP	1.38828e-06	0.000144966	0.643552	-0.632028	-2.08332	58
GNF2_ICAM3	2.99681e-05	0.00177201	0.57561	-0.731927	-2.08226	26
MODULE_128	1.99444e-06	0.000192683	0.627257	-0.641925	-2.07803	55
LINDGREN_BLADDER_CANCER_HIGH_RECURRENCE	1.23164e-05	0.000876039	0.593325	-0.681919	-2.07563	38
GSE9988_ANTI_TREM1_VS_LPS_MONOCYTE_DN	2.98612e-09	9.51642e-07	0.774939	-0.544907	-2.07552	142
PID_IL23_PATHWAY	3.2303e-05	0.00186943	0.557332	-0.784688	-2.07507	19
GNF2_EIF3S6	7.31682e-08	1.34998e-05	0.704976	-0.555424	-2.07389	114
FOROUTAN_PRODRANK_TGFB_EMT_UP	5.25742e-09	1.49999e-06	0.761461	-0.537094	-2.06945	156
GOBP_ANTIGEN_PROCESSING_AND_PRESENTATION_OF_ENDOGENOUS_ANTIGEN	3.74202e-05	0.00206806	0.557332	-0.782064	-2.06813	19
MODULE_170	2.84673e-06	0.000256823	0.627257	-0.632328	-2.06574	57
MODULE_312	1.21416e-05	0.000866109	0.593325	-0.659087	-2.06319	43
GNF2_CD53	8.13684e-06	0.000620093	0.593325	-0.651739	-2.06065	48
DESCARTES_FETAL_LUNG_MYELOID_CELLS	6.43256e-05	0.00302972	0.538434	-0.716916	-2.05996	27
PEDERSEN_TARGETS_OF_611CTF_ISOFORM_OF_ERBB2	1.1015e-06	0.000121756	0.643552	-0.607474	-2.05799	68
GRAHAM_CML_QUIESCENT_VS_NORMAL_DIVIDING_UP	2.18713e-05	0.00138325	0.57561	-0.673134	-2.05761	39
CROMER_TUMORIGENESIS_UP	2.22452e-05	0.00140328	0.57561	-0.672859	-2.05677	39
GSE30971_CTRL_VS_LPS_STIM_MACROPHAGE_WBP7_HET_2H_UP	5.25624e-09	1.49999e-06	0.761461	-0.536901	-2.05599	154
DORSEY_GAB2_TARGETS	5.85286e-05	0.00285508	0.557332	-0.776519	-2.05347	19
WP_LTF_DANGER_SIGNAL_RESPONSE_PATHWAY	1.1856e-05	0.000848208	0.593325	-0.862524	-2.05245	12
WP_OVERVIEW_OF_PROINFLAMMATORY_AND_PROFIBROTIC_MEDIATORS	2.09499e-05	0.00133878	0.57561	-0.691461	-2.05218	32
WORSCHECH_TUMOR_REJECTION_UP	5.34114e-05	0.0027024	0.557332	-0.735607	-2.05017	23
WP_RAS_AND_BRADYKININ_PATHWAYS_IN_COVID19	3.24404e-05	0.00186943	0.557332	-0.822894	-2.04968	15
RICKMAN_HEAD_AND_NECK_CANCER_C	3.25219e-06	0.000288106	0.627257	-0.616247	-2.04907	61
BIOCARTA_INFLAM_PATHWAY	2.51651e-05	0.00156336	0.57561	-0.879568	-2.04826	11
HP_ATROPHIC_SCARS	5.14199e-05	0.00262873	0.557332	-0.697522	-2.04782	30
REACTOME_MET_ACTIVATES_PTK2_SIGNALING	1.72661e-05	0.00115763	0.57561	-0.767841	-2.04766	20
MORF_ACTG1	4.63094e-08	9.46989e-06	0.719513	-0.535511	-2.04469	133
WINZEN_DEGRADED_VIA_KHSRP	1.31623e-06	0.000139219	0.643552	-0.586836	-2.04434	78
GSE2706_UNSTIM_VS_8H_R848_DC_DN	3.18439e-08	6.79493e-06	0.719513	-0.535057	-2.04118	137
GSE9988_LPS_VS_CTRL_TREATED_MONOCYTE_UP	1.97476e-08	4.40533e-06	0.733762	-0.533414	-2.04022	141
GALINDO_IMMUNE_RESPONSE_TO_ENTEROTOXIN	1.82997e-06	0.000181805	0.643552	-0.601892	-2.03907	68
MORF_TPT1	5.76356e-07	7.48317e-05	0.659444	-0.562225	-2.03892	99
WP_EBOLA_VIRUS_INFECTION_IN_HOST	5.03163e-07	6.71039e-05	0.659444	-0.562714	-2.03293	98
HINATA_NFKB_IMMU_INF	2.02324e-05	0.00130466	0.57561	-0.854076	-2.03235	12
WP_EBSTEINBARR_VIRUS_LMP1_SIGNALING	0.00014337	0.0057113	0.518848	-0.736976	-2.03148	22
GSE36888_UNTREATED_VS_IL2_TREATED_STAT5_AB_KNOCKIN_TCELL_2H_UP	1.81816e-09	6.46605e-07	0.788187	-0.523717	-2.03117	160
PID_INTEGRIN3_PATHWAY	4.91893e-05	0.00254117	0.557332	-0.693447	-2.03102	29
GNF2_PTPN6	3.9879e-05	0.00216983	0.557332	-0.666456	-2.02856	38
WP_MIRNA_TARGETS_IN_ECM_AND_MEMBRANE_RECEPTORS	5.42689e-05	0.00272242	0.557332	-0.814413	-2.02855	15
BLANCO_MELO_COVID19_SARS_COV_2_INFECTION_A594_CELLS_UP	6.05509e-06	0.000487166	0.610527	-0.625743	-2.02564	55
GOBP_POSITIVE_REGULATION_OF_EXTRINSIC_APOPTOTIC_SIGNALING_PATHWAY	1.46976e-05	0.00100744	0.593325	-0.649441	-2.02356	42
GSE2706_UNSTIM_VS_2H_LPS_AND_R848_DC_DN	5.14908e-08	1.03568e-05	0.719513	-0.530418	-2.02349	137
GSE2706_R848_VS_R848_AND_LPS_2H_STIM_DC_DN	1.99696e-07	3.08198e-05	0.690132	-0.541103	-2.0218	117
DASU_IL6_SIGNALING_UP	1.44901e-05	0.000998799	0.593325	-0.636004	-2.02173	51
GSE18281_CORTICAL_VS_MEDULLARY_THYMOCYTE_UP	1.02537e-08	2.46682e-06	0.74774	-0.515656	-2.01962	164
GOBP_ANTIGEN_PROCESSING_AND_PRESENTATION_OF_ENDOGENOUS_PEPTIDE_ANTIGEN	3.42474e-05	0.00194536	0.557332	-0.788844	-2.01863	17
AMIT_EGF_RESPONSE_480_MCF10A	3.09271e-05	0.00181995	0.557332	-0.657957	-2.01778	40
GOCC_ENDOCYTIC_VESICLE_LUMEN	5.89587e-05	0.00285508	0.557332	-0.866296	-2.01735	11
chr13q12	1.70529e-05	0.00114647	0.57561	-0.634535	-2.01706	51
GNF2_CDH11	0.000109949	0.00464375	0.538434	-0.74122	-2.01462	21
FULLER_PBMC_F_TULARENSIS_VACCINE_LVS_AGE_22_54YO_48HR_UP	4.12046e-05	0.00222971	0.557332	-0.71372	-2.01393	25
GSE25123_CTRL_VS_ROSIGLITAZONE_STIM_PPARG_KO_MACROPHAGE_UP	2.12445e-07	3.19827e-05	0.690132	-0.539951	-2.01324	116
GSE42021_CD24HI_VS_CD24INT_TREG_THYMUS_DN	4.35723e-09	1.30393e-06	0.761461	-0.511916	-2.01107	179
MODULE_522	0.000156455	0.00610375	0.518848	-0.698911	-2.00822	27
GOCC_ER_TO_GOLGI_TRANSPORT_VESICLE_MEMBRANE	2.11806e-05	0.00135	0.57561	-0.633132	-2.00773	47
THEILGAARD_NEUTROPHIL_AT_SKIN_WOUND_UP	1.35297e-05	0.000948587	0.593325	-0.594321	-2.00525	66
AMIT_EGF_RESPONSE_120_MCF10A	2.80037e-05	0.00169257	0.57561	-0.651105	-2.00232	41
GOBP_NEGATIVE_REGULATION_OF_COAGULATION	0.000140827	0.00562872	0.518848	-0.710835	-2.00101	24
GSE2706_UNSTIM_VS_2H_R848_DC_DN	1.64281e-07	2.63498e-05	0.690132	-0.524006	-2.00076	133
PETROVA_ENDOTHELIUM_LYMPHATIC_VS_BLOOD_DN	1.64281e-07	2.63498e-05	0.690132	-0.523668	-1.99947	133
KEGG_GRAFT_VERSUS_HOST_DISEASE	2.91129e-05	0.00173398	0.57561	-0.830555	-1.99856	13
HP_URINARY_RETENTION	0.000283057	0.00930963	0.498493	-0.724725	-1.99772	22
HALLMARK_COAGULATION	5.61107e-06	0.000462047	0.610527	-0.569856	-1.99763	82
GNF2_CDH3	0.000189106	0.00696852	0.518848	-0.694803	-1.99642	27
TRAVAGLINI_LUNG_EREG_DENDRITIC_CELL	4.58744e-14	7.0357e-11	0.965328	-0.449663	-1.99381	449
GNF2_MMP1	0.000177002	0.00670286	0.518848	-0.708102	-1.99331	24
VERHAAK_GLIOBLASTOMA_MESENCHYMAL	7.50526e-09	1.91845e-06	0.74774	-0.511211	-1.99189	171
KRAS.600_UP.V1_UP	5.59968e-07	7.34815e-05	0.659444	-0.536005	-1.98962	110
KEGG_NOD_LIKE_RECEPTOR_SIGNALING_PATHWAY	3.35512e-05	0.00191387	0.557332	-0.627062	-1.98848	47
LIEN_BREAST_CARCINOMA_METAPLASTIC_VS_DUCTAL_UP	1.48e-05	0.00101164	0.593325	-0.603243	-1.98844	58
GNF2_INPP5D	6.19119e-05	0.00292728	0.538434	-0.652496	-1.98638	36
WP_PROSTAGLANDIN_SIGNALING	9.38442e-05	0.00409758	0.538434	-0.789243	-1.98417	16
REACTOME_ANTIGEN_PRESENTATION_FOLDING_ASSEMBLY_AND_PEPTIDE_LOADING_OF_CLASS_I_MHC	7.61909e-05	0.00345591	0.538434	-0.702583	-1.9825	25
GCM_TPT1	1.63355e-05	0.00111041	0.57561	-0.587119	-1.98217	65
HP_PSORIASIFORM_DERMATITIS	9.63301e-05	0.0041838	0.538434	-0.787621	-1.98009	16
WP_THYMIC_STROMAL_LYMPHOPOIETIN_TSLP_SIGNALING_PATHWAY	9.1127e-05	0.0040437	0.538434	-0.649812	-1.97944	37
MATSUMIYA_PBMC_MODIFIED_VACCINIA_ANKARA_VACCINE_AGE_18_55YO_2DY_UP	3.57787e-05	0.00200909	0.557332	-0.634798	-1.97794	42
chr12q23	3.5463e-05	0.00199593	0.557332	-0.622137	-1.97765	51
GSE26343_UNSTIM_VS_LPS_STIM_NFAT5_KO_MACROPHAGE_DN	3.61706e-08	7.58625e-06	0.719513	-0.518534	-1.97727	152
SCHUETZ_BREAST_CANCER_DUCTAL_INVASIVE_UP	6.40356e-09	1.73357e-06	0.761461	-0.495032	-1.97642	200
GSE45365_NK_CELL_VS_CD11B_DC_DN	7.25072e-08	1.34998e-05	0.704976	-0.510774	-1.97638	158
GSE1432_CTRL_VS_IFNG_6H_MICROGLIA_DN	1.00914e-08	2.4518e-06	0.74774	-0.509591	-1.97638	160
GOBP_ANTIGEN_PROCESSING_AND_PRESENTATION_OF_PEPTIDE_ANTIGEN_VIA_MHC_CLASS_I	0.000244184	0.00840398	0.498493	-0.701933	-1.97595	24
KEGG_LEISHMANIA_INFECTION	6.08476e-05	0.00289368	0.557332	-0.63112	-1.97565	43
LI_PBMC_MENACTRA_AGE_18_45YO_CORRELATED_WITH_ANTI_DT_ANTIBODY_3DY_NEGATIVE	0.000267757	0.00900066	0.498493	-0.758799	-1.97481	18
GOCC_MHC_PROTEIN_COMPLEX	0.000176907	0.00670286	0.518848	-0.807632	-1.9746	14
GSE36888_UNTREATED_VS_IL2_TREATED_TCELL_17H_DN	8.84948e-08	1.56228e-05	0.704976	-0.516909	-1.97389	150
LI_PBMC_MENACTRA_AGE_18_45YO_ANTI_POLYSACCHARIDE_ANTIBODY_CORRELATION_PROFILE_3DY_UP	0.000158378	0.0061397	0.518848	-0.84731	-1.97314	11
BMI1_DN.V1_UP	1.00998e-06	0.000115369	0.643552	-0.532693	-1.97182	109
BLANCO_MELO_COVID19_SARS_COV_2_INFECTION_A594_ACE2_EXPRESSING_CELLS_UP	8.7106e-12	7.63391e-09	0.875325	-0.455179	-1.97065	350
GSE9988_ANTI_TREM1_VS_LOW_LPS_MONOCYTE_DN	2.35217e-07	3.49817e-05	0.690132	-0.516374	-1.96991	137
GSE360_L_MAJOR_VS_B_MALAYI_HIGH_DOSE_MAC_UP	3.16025e-07	4.49259e-05	0.674963	-0.523625	-1.96922	124
MODULE_79	1.90993e-05	0.00124981	0.57561	-0.602319	-1.9677	57
GSE3565_CTRL_VS_LPS_INJECTED_DUSP1_KO_SPLENOCYTES_UP	6.63631e-07	8.3086e-05	0.659444	-0.525041	-1.96667	123
REACTOME_SYNDECAN_INTERACTIONS	0.000471757	0.0134768	0.498493	-0.713167	-1.96586	22
SINGH_KRAS_DEPENDENCY_SIGNATURE	0.000153046	0.00602294	0.518848	-0.737088	-1.96565	20
WIEDERSCHAIN_TARGETS_OF_BMI1_AND_PCGF2	5.9954e-05	0.00287346	0.557332	-0.621477	-1.96497	48
REACTOME_ECM_PROTEOGLYCANS	0.000132059	0.0053475	0.518848	-0.64515	-1.96371	38
GNF2_MSN	0.000314205	0.0100004	0.498493	-0.704476	-1.96341	23
KEGG_FOCAL_ADHESION	2.02614e-07	3.10746e-05	0.690132	-0.513256	-1.96312	141
REACTOME_MET_PROMOTES_CELL_MOTILITY	0.000182998	0.00685585	0.518848	-0.668142	-1.96301	31
GOBP_NEUTROPHIL_MIGRATION	2.86574e-05	0.00172359	0.57561	-0.614473	-1.96133	52
PID_UPA_UPAR_PATHWAY	0.000274709	0.00915907	0.498493	-0.720918	-1.95944	21
GOBP_ACUTE_PHASE_RESPONSE	0.000140838	0.00562872	0.518848	-0.765663	-1.95931	17
HP_FRAGILE_SKIN	0.000160335	0.00620578	0.518848	-0.668648	-1.95839	29
GSE21360_SECONDARY_VS_QUATERNARY_MEMORY_CD8_TCELL_UP	3.93161e-07	5.38982e-05	0.674963	-0.515771	-1.95698	131
GSE9988_ANTI_TREM1_VS_ANTI_TREM1_AND_LPS_MONOCYTE_DN	2.8187e-07	4.06872e-05	0.674963	-0.512867	-1.95685	135
GALE_APL_WITH_FLT3_MUTATED_DN	0.000278155	0.00921141	0.498493	-0.784664	-1.95445	15
GOBP_ANTIGEN_PROCESSING_AND_PRESENTATION_OF_PEPTIDE_ANTIGEN	0.000121577	0.00502252	0.538434	-0.638896	-1.95295	39
LENAOUR_DENDRITIC_CELL_MATURATION_DN	7.26831e-06	0.000560871	0.610527	-0.549244	-1.95268	85
KEGG_JAK_STAT_SIGNALING_PATHWAY	5.63092e-06	0.000462131	0.610527	-0.560709	-1.95248	79
chr12q22	0.00045962	0.0132691	0.498493	-0.737496	-1.95027	19
GOBP_RESPONSE_TO_MOLECULE_OF_BACTERIAL_ORIGIN	2.95747e-08	6.36609e-06	0.733762	-0.492054	-1.94985	185
LI_PBMC_MENOMUNE_A_C_Y_W_135_AGE_18_45YO_3DY_UP	0.0001448	0.00575892	0.518848	-0.81928	-1.94955	12
LIANG_SILENCED_BY_METHYLATION_UP	0.000346593	0.0107932	0.498493	-0.71611	-1.94637	21
GSE42088_UNINF_VS_LEISHMANIA_INF_DC_2H_UP	1.75991e-08	3.99874e-06	0.733762	-0.497984	-1.94459	169
GOBP_HEMOSTASIS	3.73794e-07	5.1531e-05	0.674963	-0.509826	-1.9444	136
chr10q26	2.88236e-05	0.00172666	0.57561	-0.584016	-1.9419	61
WP_PHOTODYNAMIC_THERAPYINDUCED_NFKB_SURVIVAL_SIGNALING	0.000489454	0.0137847	0.477271	-0.675436	-1.94077	27
GNF2_ITGB2	0.000150084	0.00592107	0.518848	-0.653905	-1.94072	32
MCMURRAY_TP53_HRAS_COOPERATION_RESPONSE_UP	0.000231084	0.00812404	0.518848	-0.770674	-1.93748	16
GSE1740_UNSTIM_VS_IFNA_STIMULATED_MCSF_DERIVED_MACROPHAGE_DN	7.32679e-07	8.95668e-05	0.659444	-0.507375	-1.93726	133
WP_PROLACTIN_SIGNALING_PATHWAY	5.88267e-05	0.00285508	0.557332	-0.573797	-1.936	66
REACTOME_ENDOSOMAL_VACUOLAR_PATHWAY	0.000410655	0.0121942	0.498493	-0.83077	-1.93462	11
ZWANG_CLASS_2_TRANSIENTLY_INDUCED_BY_EGF	0.000201318	0.0072971	0.518848	-0.634778	-1.93364	37
GOBP_POSITIVE_REGULATION_OF_T_CELL_MEDIATED_IMMUNITY	0.000285964	0.00933147	0.498493	-0.645676	-1.93346	33
NEWMAN_ERCC6_TARGETS_UP	0.000621075	0.0162653	0.477271	-0.730575	-1.93197	19
FURUKAWA_DUSP6_TARGETS_PCI35_DN	2.68859e-05	0.00165352	0.57561	-0.574666	-1.93187	64
MODULE_300	0.000814918	0.0195095	0.477271	-0.700442	-1.93078	22
SCHOEN_NFKB_SIGNALING	0.00054801	0.0149418	0.477271	-0.691446	-1.92709	23
HALLMARK_INTERFERON_ALPHA_RESPONSE	9.38477e-06	0.000699979	0.593325	-0.537896	-1.92668	89
GOBP_NEGATIVE_REGULATION_OF_WOUND_HEALING	0.000196187	0.00715338	0.518848	-0.631975	-1.92391	36
GOBP_POSITIVE_REGULATION_OF_LIPID_BIOSYNTHETIC_PROCESS	0.000114445	0.00477615	0.538434	-0.60495	-1.92302	51
GOCC_CELL_SUBSTRATE_JUNCTION	7.71549e-11	4.85463e-08	0.839089	-0.438211	-1.92111	371
GOCC_PROTEIN_COMPLEX_INVOLVED_IN_CELL_ADHESION	0.000343792	0.0107332	0.498493	-0.719709	-1.9193	20
HALLMARK_INFLAMMATORY_RESPONSE	3.95082e-06	0.00034137	0.610527	-0.513548	-1.91884	117
PETROVA_PROX1_TARGETS_DN	0.00015344	0.00602444	0.518848	-0.612748	-1.91814	43
GNF2_SELL	0.000283832	0.00931143	0.498493	-0.629829	-1.91708	38
WP_INTERACTIONS_BETWEEN_IMMUNE_CELLS_AND_MICRORNAS_IN_TUMOR_MICROENVIRONMENT	0.000224123	0.00793617	0.518848	-0.796473	-1.91655	13
WU_HBX_TARGETS_2_DN	0.00029103	0.00944656	0.498493	-0.805369	-1.91645	12
MODULE_46	1.30571e-07	2.17965e-05	0.690132	-0.4912	-1.91622	170
GOBP_ACUTE_INFLAMMATORY_RESPONSE	0.000164059	0.00632001	0.518848	-0.608585	-1.91562	44
GOBP_CELLULAR_RESPONSE_TO_BIOTIC_STIMULUS	7.4076e-07	8.95668e-05	0.659444	-0.500817	-1.91554	141
MORF_NPM1	6.49476e-07	8.17307e-05	0.659444	-0.495055	-1.91508	157
BILANGES_SERUM_AND_RAPAMYCIN_SENSITIVE_GENES	4.2851e-05	0.00227602	0.557332	-0.570761	-1.91423	63
GSE42021_TCONV_PLN_VS_CD24HI_TCONV_THYMUS_UP	5.85958e-08	1.15952e-05	0.719513	-0.487466	-1.91421	178
GOBP_NEGATIVE_REGULATION_OF_ENDOTHELIAL_CELL_PROLIFERATION	0.000735894	0.0182405	0.477271	-0.686727	-1.91394	23
GOBP_CELLULAR_RESPONSE_TO_ZINC_ION	0.000600713	0.0159017	0.477271	-0.821754	-1.91362	11
GOBP_POSITIVE_REGULATION_OF_STEROID_METABOLIC_PROCESS	0.000384114	0.01168	0.498493	-0.760831	-1.91274	16
BERTUCCI_MEDULLARY_VS_DUCTAL_BREAST_CANCER_UP	9.11516e-08	1.59769e-05	0.704976	-0.490163	-1.91265	173
GOCC_ENDOCYTIC_VESICLE	2.54151e-08	5.51913e-06	0.733762	-0.462973	-1.91133	233
LI_PBMC_MENOMUNE_A_C_Y_W_135_AGE_18_45YO_CORRELATED_WITH_ANTIBODY_RESPONSE_3DY_POSITIVE	0.000708957	0.0177703	0.477271	-0.665186	-1.91132	27
GAO_LARGE_INTESTINE_ADULT_CI_MESENCHYMAL_CELLS	1.7573e-07	2.78209e-05	0.690132	-0.489663	-1.91116	168
ANASTASSIOU_MULTICANCER_INVASIVENESS_SIGNATURE	0.000580046	0.0154883	0.477271	-0.650745	-1.91049	30
REACTOME_SIGNALING_BY_INTERLEUKINS	2.50316e-09	8.53125e-07	0.774939	-0.445411	-1.90923	308
ICHIBA_GRAFT_VERSUS_HOST_DISEASE_35D_UP	1.68233e-05	0.00113414	0.57561	-0.550252	-1.90898	77
GOMF_CYTOKINE_RECEPTOR_BINDING	1.37589e-06	0.000144286	0.643552	-0.506615	-1.90874	125
GOBP_NEGATIVE_REGULATION_OF_INTERFERON_GAMMA_PRODUCTION	0.000404198	0.0121255	0.498493	-0.759206	-1.90865	16
RAGHAVACHARI_PLATELET_SPECIFIC_GENES	5.97253e-05	0.00287346	0.557332	-0.589236	-1.90746	55
chr10q22	3.07868e-05	0.00181605	0.557332	-0.561014	-1.90705	70
KEGG_CYTOSOLIC_DNA_SENSING_PATHWAY	0.000421486	0.0124463	0.498493	-0.636827	-1.90697	33
ISSAEVA_MLL2_TARGETS	0.000276386	0.00919001	0.498493	-0.603381	-1.90638	45
GSE1432_CTRL_VS_IFNG_24H_MICROGLIA_DN	8.30695e-07	9.84755e-05	0.659444	-0.492481	-1.90513	157
FOURNIER_ACINAR_DEVELOPMENT_LATE_2	6.90552e-09	1.8419e-06	0.761461	-0.449867	-1.90423	272
BCAT_BILD_ET_AL_DN	0.000186213	0.00690255	0.518848	-0.607911	-1.90299	43
KEGG_ALLOGRAFT_REJECTION	0.00037418	0.0114346	0.498493	-0.799376	-1.90219	12
GOBP_RESPONSE_TO_MURAMYL_DIPEPTIDE	0.000449388	0.0130349	0.498493	-0.756412	-1.90163	16
FULLER_PBMC_F_TULARENSIS_VACCINE_LVS_AGE_22_54YO_18HR_UP	0.00080896	0.0194428	0.477271	-0.682261	-1.90149	23
JECHLINGER_EPITHELIAL_TO_MESENCHYMAL_TRANSITION_UP	0.000211354	0.00756497	0.518848	-0.603662	-1.90012	44
HAN_JNK_SINGALING_UP	0.000813762	0.0195009	0.477271	-0.651335	-1.89961	28
QI_PLASMACYTOMA_UP	4.74921e-07	6.36836e-05	0.674963	-0.498886	-1.89949	153
GSE32986_CURDLAN_HIGHDOSE_VS_GMCSF_AND_CURDLAN_HIGHDOSE_STIM_DC_DN	7.01886e-07	8.74294e-05	0.659444	-0.49739	-1.89936	150
KOBAYASHI_EGFR_SIGNALING_6HR_DN	0.000896921	0.0209017	0.477271	-0.729653	-1.89896	18
WP_MIR5093P_ALTERATION_OF_YAP1ECM_AXIS	0.00106398	0.0233324	0.45506	-0.761641	-1.89711	15
GSE360_L_DONOVANI_VS_B_MALAYI_HIGH_DOSE_DC_UP	1.43704e-06	0.000149422	0.643552	-0.496975	-1.8959	137
GOBP_ASTROCYTE_DEVELOPMENT	0.000504053	0.0140877	0.477271	-0.710859	-1.8957	20
GOBP_POSITIVE_REGULATION_OF_FOCAL_ADHESION_ASSEMBLY	0.000675969	0.017136	0.477271	-0.696251	-1.8924	21
GSE8384_CTRL_VS_B_ABORTUS_4H_MAC_CELL_LINE_DN	3.53196e-07	4.89665e-05	0.674963	-0.484399	-1.89168	167
GOBP_REGULATION_OF_POSITIVE_CHEMOTAXIS	0.00088397	0.0206391	0.477271	-0.81226	-1.89151	11
GOBP_POSITIVE_REGULATION_OF_NATURAL_KILLER_CELL_ACTIVATION	0.000600465	0.0159017	0.477271	-0.751945	-1.8904	16
BIOCARTA_INTEGRIN_PATHWAY	0.000526069	0.0145804	0.477271	-0.645426	-1.89037	29
MEL18_DN.V1_UP	9.92489e-06	0.000731372	0.593325	-0.512063	-1.89022	106
XU_HGF_TARGETS_INDUCED_BY_AKT1_48HR_UP	0.000411076	0.0121942	0.498493	-0.785251	-1.88955	13
LEE_LIVER_CANCER_HEPATOBLAST	0.0011833	0.0251185	0.45506	-0.758586	-1.8895	15
GSE42021_TREG_PLN_VS_CD24INT_TREG_THYMUS_DN	1.13674e-07	1.95066e-05	0.704976	-0.482564	-1.8891	177
NAKAYAMA_SOFT_TISSUE_TUMORS_PCA1_UP	0.000531577	0.0146566	0.477271	-0.644672	-1.88817	29
GOCC_LUMENAL_SIDE_OF_ENDOPLASMIC_RETICULUM_MEMBRANE	0.00120633	0.025497	0.45506	-0.713688	-1.88731	19
MODULE_131	0.00122731	0.0258071	0.45506	-0.713631	-1.88716	19
MODULE_254	9.31158e-05	0.00408359	0.538434	-0.591736	-1.88715	50
GNF2_CD48	0.000787401	0.0191687	0.477271	-0.663102	-1.88646	26
GSE13484_UNSTIM_VS_3H_YF17D_VACCINE_STIM_PBMC_DN	4.07228e-07	5.52098e-05	0.674963	-0.485065	-1.88544	159
AMIT_EGF_RESPONSE_240_MCF10A	0.000748209	0.0184155	0.477271	-0.693394	-1.88463	21
GNF2_SERPINB5	0.000968762	0.0219505	0.477271	-0.646024	-1.88412	28
GNF2_TPT1	0.00040635	0.0121307	0.498493	-0.618904	-1.88412	36
GSE25088_IL4_VS_IL4_AND_ROSIGLITAZONE_STIM_STAT6_KO_MACROPHAGE_DAY10_DN	7.95299e-07	9.47371e-05	0.659444	-0.491856	-1.8835	154
GSE9988_ANTI_TREM1_AND_LPS_VS_VEHICLE_TREATED_MONOCYTES_UP	6.41218e-07	8.11075e-05	0.659444	-0.492467	-1.88206	149
MENON_FETAL_KIDNEY_10_IMMUNE_CELLS	5.75012e-05	0.00282204	0.557332	-0.555484	-1.88185	68
WP_FOCAL_ADHESION	6.15363e-07	7.90596e-05	0.659444	-0.494215	-1.88149	147
chr13q34	0.000495122	0.0138855	0.477271	-0.665872	-1.87891	25
GOBP_LIPID_EXPORT_FROM_CELL	0.00118464	0.0251252	0.45506	-0.721724	-1.87832	18
TSUNODA_CISPLATIN_RESISTANCE_UP	0.000489845	0.0137847	0.477271	-0.780421	-1.87793	13
GSE18281_SUBCAPSULAR_VS_CENTRAL_CORTICAL_REGION_OF_THYMUS_DN	1.01871e-06	0.000115732	0.643552	-0.490274	-1.87744	154
GOBP_NEGATIVE_REGULATION_OF_MEIOTIC_CELL_CYCLE	0.0011092	0.024026	0.45506	-0.806123	-1.87722	11
DESCARTES_MAIN_FETAL_MEGAKARYOCYTES	1.04614e-05	0.000761761	0.593325	-0.510809	-1.8772	104
GCM_NPM1	1.99519e-05	0.00129182	0.57561	-0.502586	-1.87711	111
GOBP_REGULATION_OF_T_CELL_MEDIATED_IMMUNITY	0.000260697	0.00883598	0.498493	-0.599547	-1.87681	43
GOBP_APOPTOTIC_CELL_CLEARANCE	0.000622026	0.0162728	0.477271	-0.626401	-1.87575	33
GSE36826_WT_VS_IL1R_KO_SKIN_STAPH_AUREUS_INF_DN	3.33277e-07	4.64675e-05	0.674963	-0.48069	-1.87574	166
GSE30971_CTRL_VS_LPS_STIM_MACROPHAGE_WBP7_KO_2H_UP	1.98971e-06	0.000192683	0.627257	-0.490374	-1.8756	141
HP_LIMB_PAIN	0.000526749	0.0145804	0.477271	-0.615955	-1.87514	36
REACTOME_SIGNALING_BY_LEPTIN	0.00105192	0.0231507	0.45506	-0.824332	-1.87506	10
chr2p16	0.000928588	0.0213758	0.477271	-0.658252	-1.87266	26
LINDGREN_BLADDER_CANCER_CLUSTER_2B	3.30676e-08	6.99523e-06	0.719513	-0.450858	-1.87195	241
MODULE_45	1.96042e-09	6.87238e-07	0.774939	-0.43413	-1.87187	326
GOBP_POSITIVE_REGULATION_OF_LEUKOCYTE_ADHESION_TO_VASCULAR_ENDOTHELIAL_CELL	0.00108999	0.0237541	0.45506	-0.76549	-1.87157	14
HOWARD_MONOCYTE_INACT_MONOV_INFLUENZA_A_INDONESIA_05_2005_H5N1_AGE_18_49YO_1DY_UP	7.40945e-07	8.95668e-05	0.659444	-0.49159	-1.87093	148
GOBP_HEAT_GENERATION	0.00120632	0.025497	0.45506	-0.821909	-1.86955	10
FAN_OVARY_CL13_MONOCYTE_MACROPHAGE	7.02288e-10	2.97128e-07	0.801216	-0.426435	-1.86948	371
GSE42021_CD24HI_VS_CD24LOW_TCONV_THYMUS_DN	2.70445e-07	3.92689e-05	0.674963	-0.476673	-1.86902	175
HOWARD_DENDRITIC_CELL_INACT_MONOV_INFLUENZA_A_INDONESIA_05_2005_H5N1_AGE_18_49YO_1DY_UP	1.9917e-05	0.00129182	0.57561	-0.51724	-1.86864	98
GSE2706_UNSTIM_VS_8H_LPS_AND_R848_DC_DN	6.32107e-07	8.04759e-05	0.659444	-0.489949	-1.86827	152
RODWELL_AGING_KIDNEY_UP	2.91788e-09	9.51642e-07	0.774939	-0.432499	-1.86794	330
GOBP_REGULATION_OF_TRANSPOSITION	0.000559058	0.0150987	0.477271	-0.776004	-1.8673	13
HP_ORAL_ULCER	0.000640118	0.016587	0.477271	-0.661457	-1.86645	25
ZHONG_PFC_C8_ORG_PROLIFERATING	0.000119347	0.004943	0.538434	-0.570909	-1.86509	57
GNF2_RAP1B	0.000830925	0.019777	0.477271	-0.63475	-1.8649	31
GNF2_GLTSCR2	0.000680905	0.0172433	0.477271	-0.636703	-1.86483	29
GSE22140_HEALTHY_VS_ARTHRITIC_GERMFREE_MOUSE_CD4_TCELL_DN	7.1749e-07	8.84749e-05	0.659444	-0.479752	-1.86479	159
GSE9960_GRAM_NEG_VS_GRAM_POS_SEPSIS_PBMC_UP	8.49784e-07	0.000100254	0.659444	-0.489947	-1.86468	148
ENK_UV_RESPONSE_EPIDERMIS_UP	2.36274e-08	5.22337e-06	0.733762	-0.44033	-1.86386	272
GOBP_REGULATION_OF_T_CELL_MEDIATED_CYTOTOXICITY	0.000850873	0.0200572	0.477271	-0.728114	-1.86323	17
WANG_TARGETS_OF_MLL_CBP_FUSION_UP	0.000691976	0.0174463	0.477271	-0.636127	-1.86314	29
KEGG_TYPE_I_DIABETES_MELLITUS	0.00102431	0.0227678	0.45506	-0.740329	-1.8612	16
RUIZ_TNC_TARGETS_DN	1.03603e-06	0.000116619	0.643552	-0.488834	-1.85962	139
DIRMEIER_LMP1_RESPONSE_EARLY	0.000138499	0.00558067	0.518848	-0.582692	-1.8583	50
ALFANO_MYC_TARGETS	2.64619e-07	3.86517e-05	0.674963	-0.462257	-1.85827	203
KIM_WT1_TARGETS_UP	1.87799e-07	2.93529e-05	0.690132	-0.466568	-1.85755	196
GOBP_REGULATION_OF_DEFENSE_RESPONSE_TO_VIRUS_BY_HOST	0.000911152	0.0211008	0.477271	-0.631434	-1.85516	31
GSE7509_UNSTIM_VS_IFNA_STIM_IMMATURE_DC_DN	1.39097e-05	0.000972451	0.593325	-0.501037	-1.85464	109
GEISS_RESPONSE_TO_DSRNA_UP	0.000906374	0.021082	0.477271	-0.61935	-1.85463	33
SUZUKI_AMPLIFIED_IN_ORAL_CANCER	0.00159999	0.0311357	0.45506	-0.796118	-1.85393	11
chr10q24	5.98371e-05	0.00287346	0.557332	-0.518574	-1.85358	88
TRAVAGLINI_LUNG_ALVEOLAR_EPITHELIAL_TYPE_1_CELL	3.61074e-09	1.12157e-06	0.774939	-0.429079	-1.85348	318
HP_POOR_WOUND_HEALING	0.00153487	0.0302039	0.45506	-0.7117	-1.85223	18
FAN_OVARY_CL4_T_LYMPHOCYTE_NK_CELL_1	2.48158e-07	3.6684e-05	0.674963	-0.463863	-1.85115	198
GOBP_TRANSPOSITION	0.00133446	0.0271754	0.45506	-0.757035	-1.85089	14
GSE19401_UNSTIM_VS_RETINOIC_ACID_STIM_FOLLICULAR_DC_DN	2.29335e-06	0.000216449	0.627257	-0.480352	-1.85082	156
PID_NFKAPPAB_CANONICAL_PATHWAY	0.0011512	0.0246073	0.45506	-0.680925	-1.85074	21
REN_ALVEOLAR_RHABDOMYOSARCOMA_DN	5.19813e-10	2.36217e-07	0.801216	-0.421464	-1.8507	380
PLASARI_TGFB1_TARGETS_10HR_UP	1.29241e-06	0.000137292	0.643552	-0.48688	-1.85049	146
OZANNE_AP1_TARGETS_UP	0.000850363	0.0200572	0.477271	-0.777632	-1.85044	12
AMIT_EGF_RESPONSE_240_HELA	0.00014695	0.00582555	0.518848	-0.566402	-1.85037	57
VETTER_TARGETS_OF_PRKCA_AND_ETS1_DN	0.000850363	0.0200572	0.477271	-0.777588	-1.85034	12
GOMF_CARD_DOMAIN_BINDING	0.00169814	0.0322694	0.45506	-0.794575	-1.85033	11
HP_URETEROCELE	0.00198256	0.0358593	0.431708	-0.699377	-1.84947	19
BRUECKNER_TARGETS_OF_MIRLET7A3_DN	9.33573e-05	0.00408359	0.538434	-0.543556	-1.84944	69
TRAVAGLINI_LUNG_MACROPHAGE_CELL	4.09917e-06	0.000350486	0.610527	-0.485271	-1.84925	144
GSE24574_BCL6_HIGH_TFH_VS_NAIVE_CD4_TCELL_DN	5.96066e-07	7.69835e-05	0.659444	-0.466616	-1.8491	186
AIZARANI_LIVER_C20_LSECS_3	8.06257e-08	1.44556e-05	0.704976	-0.445055	-1.84786	237
GOBP_INFLAMMATORY_RESPONSE	1.46835e-09	5.45937e-07	0.788187	-0.420621	-1.84728	384
MODULE_75	5.44068e-07	7.17789e-05	0.659444	-0.46989	-1.84598	179
AIZARANI_LIVER_C18_NK_NKT_CELLS_5	0.00011557	0.00480177	0.538434	-0.544557	-1.84484	68
HP_INCREASED_MEAN_CORPUSCULAR_VOLUME	0.000779497	0.0190519	0.477271	-0.621574	-1.84476	32
AIZARANI_LIVER_C23_KUPFFER_CELLS_3	4.28246e-06	0.000364886	0.610527	-0.483546	-1.84467	137
GOMF_PHOSPHATIDYLINOSITOL_3_4_5_TRISPHOSPHATE_BINDING	0.001279	0.026441	0.45506	-0.628305	-1.84461	30
GSE46606_IRF4_KO_VS_WT_UNSTIM_BCELL_DN	1.01442e-05	0.000745294	0.593325	-0.488529	-1.84379	127
REACTOME_PURINERGIC_SIGNALING_IN_LEISHMANIASIS_INFECTION	0.00101308	0.0226826	0.45506	-0.691332	-1.84363	20
GOBP_NEUTROPHIL_CHEMOTAXIS	0.000498564	0.013966	0.477271	-0.601012	-1.84314	40
GOBP_REGULATION_OF_NATURAL_KILLER_CELL_ACTIVATION	0.00129639	0.0266974	0.45506	-0.678006	-1.84281	21
KRAS.300_UP.V1_UP	0.000240567	0.00837345	0.518848	-0.555492	-1.84013	59
FAN_EMBRYONIC_CTX_NSC_1	0.00191409	0.0350214	0.45506	-0.789946	-1.83955	11
BOYAULT_LIVER_CANCER_SUBCLASS_G5_DN	0.00262942	0.0429583	0.431708	-0.667347	-1.83955	22
REACTOME_NOTCH3_INTRACELLULAR_DOMAIN_REGULATES_TRANSCRIPTION	0.0124941	0.116396	0.38073	0.691046	1.67105	20
chr2p13	0.000184392	0.0068875	0.518848	-0.56261	-1.83798	57
DESCARTES_FETAL_ADRENAL_MEGAKARYOCYTES	0.0010604	0.0232806	0.45506	-0.613596	-1.8374	33
HP_RECURRENT_BACTERIAL_SKIN_INFECTIONS	0.00204992	0.0366107	0.431708	-0.705134	-1.83515	18
GSE42021_TREG_VS_TCONV_PLN_UP	7.12665e-07	8.83237e-05	0.659444	-0.467972	-1.8349	175
WP_TYPE_II_INTERFERON_SIGNALING_IFNG	0.00196158	0.0356565	0.431708	-0.651284	-1.83337	24
GOBP_POSITIVE_REGULATION_OF_STEROID_BIOSYNTHETIC_PROCESS	0.0016808	0.0320476	0.45506	-0.749838	-1.8333	14
BLANCO_MELO_COVID19_SARS_COV_2_INFECTION_A594_ACE2_EXPRESSING_CELLS_RUXOLITINIB_UP	3.71797e-08	7.73179e-06	0.719513	-0.429832	-1.83286	297
WP_LUNG_FIBROSIS	0.00107939	0.023586	0.45506	-0.613984	-1.83258	34
GSE14769_UNSTIM_VS_80MIN_LPS_BMDM_DN	1.73904e-06	0.000177072	0.643552	-0.471356	-1.83215	159
GOBP_POSITIVE_REGULATION_OF_LEUKOCYTE_CELL_CELL_ADHESION	1.44574e-05	0.000998799	0.593325	-0.485404	-1.83199	127
PARK_OSTEOBLAST_DIFFERENTIATION_BY_PHENYLAMIL_UP	0.00215302	0.0378117	0.431708	-0.805264	-1.83169	10
HP_ALOPECIA_OF_SCALP	0.00199929	0.0360739	0.431708	-0.637019	-1.83039	27
GOBP_GLYCOSIDE_METABOLIC_PROCESS	0.0107594	0.106243	0.38073	0.726775	1.66606	16
DESCARTES_FETAL_MUSCLE_STROMAL_CELLS	0.0115277	0.11116	0.38073	0.667322	1.66571	23
GOBP_POSITIVE_REGULATION_OF_T_CELL_MEDIATED_CYTOTOXICITY	0.00172155	0.0325213	0.45506	-0.748559	-1.83017	14
KEGG_AUTOIMMUNE_THYROID_DISEASE	0.00215044	0.0378117	0.431708	-0.785863	-1.83004	11
GOCC_MHC_CLASS_I_PROTEIN_COMPLEX	0.00215302	0.0378117	0.431708	-0.804451	-1.82984	10
GOCC_PHAGOCYTIC_CUP	0.00213254	0.0377122	0.431708	-0.703083	-1.82981	18
MCGARVEY_SILENCED_BY_METHYLATION_IN_COLON_CANCER	0.0119229	0.113226	0.38073	0.666958	1.6648	23
GOBP_NEGATIVE_REGULATION_OF_GLUCOSE_TRANSMEMBRANE_TRANSPORT	0.00127444	0.0263689	0.45506	-0.768855	-1.82956	12
GOBP_CYTOKINE_MEDIATED_SIGNALING_PATHWAY	8.64123e-08	1.53657e-05	0.704976	-0.433774	-1.82955	270
GNF2_PTPRC	0.000314007	0.0100004	0.498493	-0.573272	-1.82799	49
GOBP_ESTABLISHMENT_OF_ENDOTHELIAL_BARRIER	0.000326361	0.0102804	0.498493	-0.586591	-1.82773	42
KEGG_RETINOL_METABOLISM	0.0142168	0.126218	0.38073	0.687893	1.66343	20
HOEK_PBMC_INACTIVATED_INFLUENZA_ADULT_3DY_DN	0.00219181	0.0383997	0.431708	-0.803411	-1.82747	10
GSE3565_CTRL_VS_LPS_INJECTED_SPLENOCYTES_UP	1.02034e-05	0.000746472	0.593325	-0.487868	-1.82743	123
WP_ALPHA_6_BETA_4_SIGNALING_PATHWAY	0.0013015	0.0267259	0.45506	-0.621589	-1.82624	31
GSE2706_2H_VS_8H_LPS_STIM_DC_DN	6.0365e-06	0.000487166	0.610527	-0.478653	-1.82551	136
BERENJENO_TRANSFORMED_BY_RHOA_REVERSIBLY_DN	0.00259323	0.0425179	0.431708	-0.6549	-1.82524	23
WEINBERGER_BLOOD_TWINRIX_AGE_20_40_AND_60_84YO_CORRELATED_WITH_ANTI_HBS_CONC_PRIMARY_VACC_1DY_SIGNIFICANT	0.0015111	0.0298146	0.45506	-0.726021	-1.82522	16
VERRECCHIA_RESPONSE_TO_TGFB1_C4	0.00238718	0.0405096	0.431708	-0.783776	-1.82518	11
GSE22196_HEALTHY_VS_OBESE_MOUSE_SKIN_GAMMADELTA_TCELL_DN	1.0724e-06	0.000119075	0.643552	-0.466745	-1.82484	174
GGGNNTTTCC_NFKB_Q6_01	3.54383e-05	0.00199593	0.557332	-0.51772	-1.82348	83
GOBP_MYELOID_LEUKOCYTE_MIGRATION	5.41478e-05	0.00272242	0.557332	-0.502808	-1.82345	99
GSE19198_CTRL_VS_IL21_TREATED_TCELL_24H_UP	3.71371e-06	0.000325467	0.627257	-0.476011	-1.82282	154
DESCARTES_FETAL_HEART_MEGAKARYOCYTES	0.00101162	0.0226721	0.45506	-0.596206	-1.82246	39
HP_SCARRING_ALOPECIA_OF_SCALP	0.00104409	0.0230404	0.45506	-0.75737	-1.82246	13
GOBP_PROTEIN_DEMETHYLATION	0.0115885	0.11143	0.38073	0.626976	1.65752	32
GSE14769_UNSTIM_VS_60MIN_LPS_BMDM_DN	1.01081e-06	0.000115369	0.643552	-0.46764	-1.82212	171
HENDRICKS_SMARCA4_TARGETS_UP	0.000601815	0.0159137	0.477271	-0.581907	-1.82159	43
DAUER_STAT3_TARGETS_UP	0.00102388	0.0227678	0.45506	-0.595379	-1.81993	39
GOMF_OXIDOREDUCTASE_ACTIVITY_ACTING_ON_PEROXIDE_AS_ACCEPTOR	0.0118337	0.112641	0.38073	0.626249	1.65559	32
FERRARI_RESPONSE_TO_FENRETINIDE_UP	0.00162826	0.0315109	0.45506	-0.669313	-1.81918	21
HALLMARK_KRAS_SIGNALING_UP	7.04507e-06	0.000548822	0.610527	-0.482424	-1.81861	126
RODRIGUES_THYROID_CARCINOMA_ANAPLASTIC_UP	2.81403e-13	3.45268e-10	0.932595	-0.397562	-1.81848	676
RASHI_NFKB1_TARGETS	0.00238098	0.0404995	0.431708	-0.69859	-1.81811	18
BROWN_MYELOID_CELL_DEVELOPMENT_UP	6.15524e-05	0.00291874	0.538434	-0.5013	-1.81798	99
PID_INTEGRIN_A4B1_PATHWAY	0.00136853	0.0276172	0.45506	-0.620543	-1.81749	29
AIZARANI_LIVER_C21_STELLATE_CELLS_1	6.97709e-06	0.000545258	0.610527	-0.477201	-1.81743	138
GSE22886_CTRL_VS_LPS_24H_DC_DN	1.5543e-06	0.000160256	0.643552	-0.465642	-1.81741	168
GSE37533_PPARG1_FOXP3_VS_FOXP3_TRANSDUCED_CD4_TCELL_DN	1.02673e-06	0.000116106	0.643552	-0.462584	-1.81727	179
AIZARANI_LIVER_C25_KUPFFER_CELLS_4	3.87335e-05	0.00212161	0.557332	-0.492248	-1.81707	106
KEGG_ANTIGEN_PROCESSING_AND_PRESENTATION	0.00106067	0.0232806	0.45506	-0.594437	-1.81705	39
DESCARTES_FETAL_EYE_LENS_FIBRE_CELLS	0.00263539	0.0429699	0.431708	-0.645364	-1.81671	24
GOBP_ENDOCARDIAL_CUSHION_MORPHOGENESIS	0.0104958	0.104443	0.38073	0.649169	1.65234	25
REACTOME_INACTIVATION_OF_CSF3_G_CSF_SIGNALING	0.00374743	0.0547185	0.431708	-0.659049	-1.81668	22
FAN_EMBRYONIC_CTX_BRAIN_MYELOID	0.000114998	0.00479107	0.538434	-0.508113	-1.81619	88
DESCARTES_FETAL_CEREBELLUM_PURKINJE_NEURONS	0.0127895	0.118074	0.38073	0.720211	1.65102	16
GOBP_DOPAMINE_METABOLIC_PROCESS	0.011426	0.110605	0.38073	0.697242	1.65067	18
GOBP_TERTIARY_ALCOHOL_METABOLIC_PROCESS	0.0125895	0.116922	0.38073	0.732028	1.65009	15
GSE9960_HEALTHY_VS_GRAM_NEG_SEPSIS_PBMC_DN	1.80353e-06	0.000179905	0.643552	-0.464916	-1.8159	163
PID_INTEGRIN4_PATHWAY	0.00277369	0.0445717	0.431708	-0.79817	-1.81555	10
KEGG_GLYCOSPHINGOLIPID_BIOSYNTHESIS_GANGLIO_SERIES	0.00274229	0.0441556	0.431708	-0.779416	-1.81503	11
GOBP_ENDODERM_FORMATION	0.000682384	0.0172629	0.477271	-0.591218	-1.8131	40
STREICHER_LSM1_TARGETS_DN	0.00177478	0.0331711	0.45506	-0.721152	-1.81298	16
GOBP_HEART_TRABECULA_MORPHOGENESIS	0.0101685	0.102097	0.38073	0.674346	1.64665	21
MAHAJAN_RESPONSE_TO_IL1A_UP	0.00031243	0.00999573	0.498493	-0.560892	-1.81054	53
GOCC_PHAGOCYTIC_VESICLE	3.15028e-05	0.00184059	0.557332	-0.490092	-1.80838	108
MATTIOLI_MULTIPLE_MYELOMA_WITH_14Q32_TRANSLOCATIONS	0.0104236	0.103809	0.38073	0.643608	1.64567	26
MODULE_321	2.89196e-05	0.00172666	0.57561	-0.49384	-1.80806	102
GOBP_POSITIVE_REGULATION_OF_FILOPODIUM_ASSEMBLY	0.0101685	0.102097	0.38073	0.673205	1.64386	21
HP_ABNORMAL_LACRIMAL_DUCT_MORPHOLOGY	0.01003	0.101037	0.38073	0.635797	1.64331	29
MODULE_298	0.0142808	0.126695	0.38073	0.716765	1.64312	16
MIR6790_5P	0.0124469	0.116363	0.38073	0.62149	1.64301	32
MIR9903	0.0124469	0.116363	0.38073	0.621339	1.64261	32
FULLER_PBMC_F_TULARENSIS_VACCINE_LVS_AGE_22_54YO_192HR_UP	0.00339437	0.051353	0.431708	-0.683256	-1.80684	19
FULLER_PBMC_F_TULARENSIS_VACCINE_LVS_AGE_22_54YO_336HR_UP	0.00339437	0.051353	0.431708	-0.683148	-1.80655	19
CHIANG_LIVER_CANCER_SUBCLASS_CTNNB1_DN	8.27735e-05	0.00372693	0.538434	-0.49913	-1.80554	97
GOBP_TRANSPORT_OF_VIRUS	0.00381722	0.0553375	0.431708	-0.724863	-1.8055	15
WP_COMPLEMENT_SYSTEM	0.00205236	0.0366275	0.431708	-0.592605	-1.80517	37
PHONG_TNF_RESPONSE_NOT_VIA_P38	6.92626e-08	1.31755e-05	0.704976	-0.4209	-1.80417	308
REACTOME_CELL_EXTRACELLULAR_MATRIX_INTERACTIONS	0.00381722	0.0553375	0.431708	-0.724288	-1.80407	15
DER_IFN_GAMMA_RESPONSE_UP	0.000243185	0.00838467	0.518848	-0.534366	-1.80399	67
GOBP_VASCULAR_ENDOTHELIAL_GROWTH_FACTOR_RECEPTOR_SIGNALING_PATHWAY	0.00133957	0.0272343	0.45506	-0.599907	-1.80333	35
GOBP_POSITIVE_REGULATION_OF_LYMPHOCYTE_MEDIATED_IMMUNITY	0.000227475	0.00802014	0.518848	-0.543484	-1.80259	60
GOBP_REGULATION_OF_EXTRINSIC_APOPTOTIC_SIGNALING_PATHWAY_VIA_DEATH_DOMAIN_RECEPTORS	0.0021261	0.0376423	0.431708	-0.591733	-1.80252	37
HP_DECREASED_NUMBER_OF_LARGE_PERIPHERAL_MYELINATED_NERVE_FIBERS	0.00146172	0.0291855	0.45506	-0.749028	-1.80238	13
MODULE_455	0.0154904	0.133845	0.38073	0.656407	1.63846	23
GOBP_HOMOLOGOUS_CHROMOSOME_SEGREGATION	0.0132218	0.12085	0.38073	0.607619	1.63832	34
RICKMAN_TUMOR_DIFFERENTIATED_WELL_VS_POORLY_DN	3.83923e-09	1.1631e-06	0.761461	-0.417288	-1.80191	352
GSE21546_WT_VS_SAP1A_KO_DP_THYMOCYTES_UP	3.89608e-06	0.00033783	0.610527	-0.461323	-1.80157	167
GOBP_POSITIVE_REGULATION_OF_EXTRINSIC_APOPTOTIC_SIGNALING_PATHWAY_VIA_DEATH_DOMAIN_RECEPTORS	0.00204521	0.0366107	0.431708	-0.756669	-1.80056	12
chr16q13	0.00214028	0.0377301	0.431708	-0.716005	-1.80004	16
GSE21546_UNSTIM_VS_ANTI_CD3_STIM_SAP1A_KO_AND_ELK1_KO_DP_THYMOCYTES_DN	0.015643	0.134312	0.352488	0.577122	1.63724	48
GOCC_PODOSOME	0.00322571	0.0495033	0.431708	-0.639357	-1.7998	24
DESCARTES_FETAL_KIDNEY_MESANGIAL_CELLS	0.0109384	0.107281	0.38073	0.750208	1.63689	13
GOBP_LYMPH_VESSEL_DEVELOPMENT	0.00308491	0.0477417	0.431708	-0.691473	-1.79959	18
BOYAULT_LIVER_CANCER_SUBCLASS_G56_DN	0.00264116	0.0429783	0.431708	-0.735628	-1.79856	14
SASSON_RESPONSE_TO_GONADOTROPHINS_DN	0.000234967	0.00824098	0.518848	-0.52201	-1.79831	74
GAO_LARGE_INTESTINE_24W_C11_PANETH_LIKE_CELL	4.41125e-06	0.00037456	0.610527	-0.460486	-1.7983	167
GOBP_RESPONSE_TO_ZINC_ION	0.00436936	0.0604395	0.407018	-0.652329	-1.79815	22
GOBP_POTASSIUM_ION_IMPORT_ACROSS_PLASMA_MEMBRANE	0.013687	0.123163	0.38073	0.731203	1.63437	14
REACTOME_CYTOKINE_SIGNALING_IN_IMMUNE_SYSTEM	1.02516e-10	6.1357e-08	0.839089	-0.404421	-1.7981	487
DESCARTES_FETAL_EYE_MICROGLIA	0.00033781	0.0106004	0.498493	-0.550287	-1.79772	57
AMIT_SERUM_RESPONSE_240_MCF10A	0.000323329	0.0101982	0.498493	-0.554953	-1.79648	55
MIR6069	0.0117912	0.11241	0.38073	0.683211	1.63379	19
GOBP_T_CELL_MEDIATED_CYTOTOXICITY	0.00402686	0.0572178	0.407018	-0.644496	-1.79624	23
WP_FOXA2_PATHWAY	0.013687	0.123163	0.38073	0.730802	1.63347	14
GOBP_RECEPTOR_CLUSTERING	0.0103548	0.103417	0.38073	0.599114	1.63336	37
FOROUTAN_INTEGRATED_TGFB_EMT_UP	0.000107639	0.00456193	0.538434	-0.501465	-1.79619	89
GOBP_TRANSMISSION_OF_NERVE_IMPULSE	0.0149071	0.130412	0.38073	0.68971	1.63284	18
GOBP_POSITIVE_REGULATION_OF_TRANSLATIONAL_INITIATION	0.00331004	0.0504093	0.431708	-0.638046	-1.79611	24
BLUM_RESPONSE_TO_SALIRASIB_UP	1.10745e-06	0.000121864	0.643552	-0.432742	-1.79507	236
WP_ZINC_HOMEOSTASIS	0.0021887	0.0383906	0.431708	-0.66031	-1.79471	21
GSE22140_GERMFREE_VS_SPF_MOUSE_CD4_TCELL_DN	4.73324e-06	0.000399137	0.610527	-0.45956	-1.79468	167
DESCARTES_FETAL_CEREBELLUM_MICROGLIA	6.32946e-07	8.04759e-05	0.659444	-0.435007	-1.79434	232
GOBP_REGULATION_OF_INFLAMMATORY_RESPONSE_TO_ANTIGENIC_STIMULUS	0.00335221	0.0508997	0.431708	-0.636512	-1.79179	24
HP_RETINAL_PIGMENT_EPITHELIAL_ATROPHY	0.0123182	0.115685	0.38073	0.682091	1.63112	19
CORDENONSI_YAP_CONSERVED_SIGNATURE	0.000556502	0.0150987	0.477271	-0.56185	-1.79157	49
GOBP_CARDIAC_VENTRICLE_MORPHOGENESIS	0.0113656	0.110281	0.38073	0.589766	1.63074	41
WENG_POR_TARGETS_GLOBAL_UP	0.0117639	0.112369	0.38073	0.747087	1.63008	13
GRAHAM_NORMAL_QUIESCENT_VS_NORMAL_DIVIDING_UP	0.000556502	0.0150987	0.477271	-0.561821	-1.79148	49
KUNINGER_IGF1_VS_PDGFB_TARGETS_DN	0.00202236	0.0363565	0.431708	-0.600141	-1.79127	34
DESCARTES_FETAL_MUSCLE_SATELLITE_CELLS	0.0178169	0.145108	0.352488	0.709955	1.6275	16
MODULE_362	0.00400491	0.0570381	0.407018	-0.76885	-1.79043	11
HP_HODGKIN_LYMPHOMA	0.0151757	0.132056	0.38073	0.686675	1.62565	18
GOBP_REGULATION_OF_ASTROCYTE_DIFFERENTIATION	0.018361	0.147724	0.352488	0.709128	1.62561	16
MIR4641	0.00107718	0.0235588	0.45506	-0.57186	-1.79014	43
GSE42724_NAIVE_BCELL_VS_PLASMABLAST_UP	5.58725e-06	0.000461635	0.610527	-0.466729	-1.79013	155
HP_RECURRENT_INFECTION_OF_THE_GASTROINTESTINAL_TRACT	0.00478547	0.064843	0.407018	-0.649305	-1.78982	22
GOBP_NEGATIVE_REGULATION_OF_BLOOD_PRESSURE	0.00478547	0.064843	0.407018	-0.649093	-1.78923	22
OVSYANNIKOVA_PBMC_FLUARIX_AGE_50_74YO_COMMON_WITH_BOTH_HAI_AND_VNA_28DY_VS_3DY_USED_IN_HAI_AND_VNA_RESPONSE_MODELS_DN	0.0125895	0.116922	0.38073	0.744733	1.62495	13
BLANCO_MELO_INFLUENZA_A_INFECTION_A594_CELLS_UP	0.00198447	0.0358593	0.431708	-0.602737	-1.78886	32
GOMF_DEMETHYLASE_ACTIVITY	0.0115382	0.111164	0.38073	0.595843	1.62444	37
MIR4529_3P	0.0165496	0.139365	0.352488	0.650776	1.62441	23
GNF2_MYD88	0.000930544	0.0214008	0.477271	-0.564592	-1.78822	46
GNF2_CASP4	0.00427985	0.0595963	0.407018	-0.676151	-1.78805	19
PID_INTEGRIN5_PATHWAY	0.00248204	0.0412928	0.431708	-0.750811	-1.78662	12
GOBP_MYELOID_LEUKOCYTE_ACTIVATION	2.74813e-05	0.00167752	0.57561	-0.477854	-1.78575	119
HP_ABNORMAL_SEX_DETERMINATION	0.0102263	0.102593	0.38073	0.775292	1.62151	11
SIMBULAN_UV_RESPONSE_IMMORTALIZED_DN	0.00257064	0.0422229	0.431708	-0.607803	-1.78442	30
GOBP_CARDIAC_MUSCLE_TISSUE_MORPHOGENESIS	0.0116419	0.111719	0.38073	0.60667	1.6191	33
GSE18791_CTRL_VS_NEWCASTLE_VIRUS_DC_12H_DN	6.81831e-06	0.000534551	0.610527	-0.466624	-1.7833	149
GNF2_LYN	0.00495192	0.0662235	0.407018	-0.646895	-1.78318	22
GOBP_ENTEROENDOCRINE_CELL_DIFFERENTIATION	0.0132257	0.12085	0.38073	0.66282	1.6185	21
BOYAULT_LIVER_CANCER_SUBCLASS_G3_DN	0.0132386	0.12085	0.38073	0.632974	1.61848	26
HP_NARROW_INTERNAL_AUDITORY_CANAL	0.0107227	0.106013	0.38073	0.765361	1.61844	12
GSE45365_NK_CELL_VS_BCELL_MCMV_INFECTION_DN	3.8248e-06	0.00033401	0.610527	-0.456903	-1.78242	170
SCHAEFFER_SOX9_TARGETS_IN_PROSTATE_DEVELOPMENT_UP	0.0157129	0.134584	0.352488	0.68349	1.61811	18
HP_IMPAIRED_ANTIGEN_SPECIFIC_RESPONSE	0.00495192	0.0662235	0.407018	-0.646396	-1.7818	22
GSE9960_HEALTHY_VS_GRAM_POS_SEPSIS_PBMC_DN	6.76353e-06	0.000531956	0.610527	-0.467904	-1.78132	147
HP_APLASIA_INVOLVING_BONES_OF_THE_EXTREMITIES	0.019993	0.155354	0.352488	0.705576	1.61747	16
HP_POOR_FINE_MOTOR_COORDINATION	0.0133126	0.121037	0.38073	0.625712	1.61725	29
DESCARTES_FETAL_HEART_ELF3_AGBL2_POSITIVE_CELLS	0.0172837	0.142611	0.352488	0.717416	1.61715	15
GSE14000_UNSTIM_VS_4H_LPS_DC_DN	1.13162e-05	0.000814336	0.593325	-0.46782	-1.78121	153
HP_OPTIC_DISC_HYPOPLASIA	0.0172103	0.142293	0.352488	0.723438	1.61701	14
MURARO_PANCREAS_EPSILON_CELL	0.0221887	0.165827	0.352488	0.668304	1.61606	20
HP_ALACRIMA	0.0139653	0.124889	0.38073	0.740067	1.61477	13
HP_XEROSTOMIA	0.0138702	0.124313	0.38073	0.584875	1.61428	40
GOBP_NONRIBOSOMAL_PEPTIDE_BIOSYNTHETIC_PROCESS	0.0172103	0.142293	0.352488	0.722099	1.61402	14
GSE21360_NAIVE_VS_SECONDARY_MEMORY_CD8_TCELL_UP	2.54064e-05	0.00157436	0.57561	-0.469379	-1.78095	131
chr14q12	0.0124876	0.116396	0.38073	0.604302	1.61278	33
GAO_LARGE_INTESTINE_ADULT_CG_GOBLET_CELL_SUBTYPE_2	0.0145793	0.128507	0.38073	0.693604	1.61259	17
HSIAO_HOUSEKEEPING_GENES	1.49836e-08	3.50174e-06	0.733762	-0.405335	-1.7799	374
POMEROY_MEDULLOBLASTOMA_DESMOPLASIC_VS_CLASSIC_DN	0.0103905	0.103588	0.38073	0.589722	1.61209	38
MORI_MATURE_B_LYMPHOCYTE_UP	0.000409317	0.0121748	0.498493	-0.527071	-1.77944	65
WP_SARSCOV2_INNATE_IMMUNITY_EVASION_AND_CELLSPECIFIC_IMMUNE_RESPONSE	0.00128401	0.0265222	0.45506	-0.565228	-1.77914	44
GOBP_LEUKOCYTE_DEGRANULATION	0.00122161	0.0257314	0.45506	-0.568345	-1.77914	43
GOBP_APOPTOTIC_PROCESS_INVOLVED_IN_DEVELOPMENT	0.0179892	0.145688	0.352488	0.633201	1.6117	25
GOBP_DENDRITIC_CELL_DIFFERENTIATION	0.00512732	0.0674065	0.407018	-0.638355	-1.77912	23
SHAFFER_IRF4_TARGETS_IN_MYELOMA_VS_MATURE_B_LYMPHOCYTE	0.000138254	0.00557996	0.518848	-0.494306	-1.77892	92
GOBP_TYPE_B_PANCREATIC_CELL_DEVELOPMENT	0.0153969	0.13332	0.38073	0.69272	1.61054	17
REACTOME_DNA_STRAND_ELONGATION	0.0171297	0.142057	0.352488	0.60915	1.61039	32
SASSON_RESPONSE_TO_FORSKOLIN_DN	0.000299407	0.00965216	0.498493	-0.518357	-1.77766	73
GOMF_NEUREXIN_FAMILY_PROTEIN_BINDING	0.0124524	0.116363	0.38073	0.769804	1.61003	11
REACTOME_SIGNALING_BY_RETINOIC_ACID	0.0153412	0.132963	0.38073	0.622881	1.60993	29
GOBP_GMP_METABOLIC_PROCESS	0.00538156	0.0697613	0.407018	-0.637775	-1.77751	23
GOBP_REGULATION_OF_MYELOID_LEUKOCYTE_MEDIATED_IMMUNITY	0.00173283	0.0326355	0.45506	-0.590956	-1.77643	35
BEIER_GLIOMA_STEM_CELL_DN	0.00101438	0.0226909	0.45506	-0.54594	-1.77629	54
GAO_SMALL_INTESTINE_24W_C3_ENTEROCYTE_PROGENITOR_SUBTYPE_1	0.0111592	0.108712	0.38073	0.61684	1.60777	30
GROSS_HYPOXIA_VIA_ELK3_DN	4.13682e-05	0.00222971	0.557332	-0.4666	-1.77602	132
WP_OXIDATION_BY_CYTOCHROME_P450	0.0124951	0.116396	0.38073	0.65467	1.60743	22
GOBP_CARDIAC_ATRIUM_DEVELOPMENT	0.0189327	0.150547	0.352488	0.643961	1.6074	23
TFAM_TARGET_GENES	0.0154719	0.133732	0.38073	0.783843	1.60728	10
GOBP_HETEROPHILIC_CELL_CELL_ADHESION_VIA_PLASMA_MEMBRANE_CELL_ADHESION_MOLECULES	0.0150944	0.131675	0.38073	0.65822	1.60727	21
GOMF_CADHERIN_BINDING	2.11336e-07	3.19827e-05	0.690132	-0.416132	-1.77473	295
GOBP_ZYMOGEN_ACTIVATION	0.00105123	0.0231507	0.45506	-0.578415	-1.77384	40
ZHANG_ANTIVIRAL_RESPONSE_TO_RIBAVIRIN_DN	0.00288998	0.045753	0.431708	-0.582316	-1.77383	37
GOBP_AXON_ENSHEATHMENT_IN_CENTRAL_NERVOUS_SYSTEM	0.0191075	0.151372	0.352488	0.718862	1.60679	14
GOBP_NOTOCHORD_DEVELOPMENT	0.0154719	0.133732	0.38073	0.783502	1.60658	10
GOBP_NEGATIVE_CHEMOTAXIS	0.0134575	0.121902	0.38073	0.601912	1.6064	33
KRIEG_HYPOXIA_VIA_KDM3A	0.00164401	0.0316665	0.45506	-0.561301	-1.77343	45
MYLLYKANGAS_AMPLIFICATION_HOT_SPOT_17	0.0192195	0.151732	0.352488	0.712467	1.606	15
PID_FAK_PATHWAY	0.000654546	0.0167927	0.477271	-0.544153	-1.77071	56
HP_LEBER_OPTIC_ATROPHY	0.0154719	0.133732	0.38073	0.783061	1.60567	10
KEGG_BASAL_CELL_CARCINOMA	0.0171151	0.142032	0.352488	0.590315	1.60542	36
GOBP_RETINOL_METABOLIC_PROCESS	0.0115332	0.11116	0.38073	0.615857	1.60521	30
MODULE_113	0.0127251	0.117564	0.38073	0.588744	1.60509	37
CAGNWMCNNNGAC_UNKNOWN	0.0178691	0.14534	0.352488	0.607103	1.60498	32
GOLDRATH_NAIVE_VS_MEMORY_CD8_TCELL_DN	1.08894e-05	0.000788244	0.593325	-0.464879	-1.7707	142
GOBP_QUINONE_METABOLIC_PROCESS	0.0178691	0.14534	0.352488	0.606785	1.60414	32
GOBP_SYNAPTIC_TRANSMISSION_DOPAMINERGIC	0.012798	0.118094	0.38073	0.758492	1.60391	12
MODULE_519	0.0147949	0.129716	0.38073	0.73487	1.60343	13
FULCHER_INFLAMMATORY_RESPONSE_LECTIN_VS_LPS_UP	1.30478e-09	5.00283e-07	0.788187	-0.402267	-1.77066	471
MODULE_92	0.000424306	0.0125145	0.498493	-0.533642	-1.76995	60
HP_RECURRENT_VIRAL_INFECTIONS	0.00111271	0.0240782	0.45506	-0.57702	-1.76956	40
GOBP_LEUKOTRIENE_METABOLIC_PROCESS	0.0207337	0.15903	0.352488	0.716272	1.601	14
ROSS_AML_WITH_CBFB_MYH11_FUSION	0.00241457	0.0407224	0.431708	-0.592855	-1.76952	34
BIOCARTA_ALK_PATHWAY	0.019727	0.154054	0.352488	0.641169	1.60043	23
TONKS_TARGETS_OF_RUNX1_RUNX1T1_FUSION_SUSTAINED_IN_GRANULOCYTE_UP	0.0137046	0.123276	0.38073	0.764864	1.5997	11
GSE1460_INTRATHYMIC_T_PROGENITOR_VS_NAIVE_CD4_TCELL_ADULT_BLOOD_DN	2.73557e-05	0.00167402	0.57561	-0.462637	-1.76951	141
GSE19198_1H_VS_6H_IL21_TREATED_TCELL_DN	1.28628e-05	0.000909623	0.593325	-0.453933	-1.76903	162
GOBP_NEGATIVE_REGULATION_OF_MUSCLE_CELL_APOPTOTIC_PROCESS	0.019727	0.154054	0.352488	0.640363	1.59842	23
MIR6784_3P	0.0176233	0.144045	0.352488	0.618368	1.59826	29
DESCARTES_FETAL_STOMACH_MYELOID_CELLS	0.00512732	0.0674065	0.407018	-0.668864	-1.76878	19
REACTOME_SYNTHESIS_OF_BILE_ACIDS_AND_BILE_SALTS_VIA_7ALPHA_HYDROXYCHOLESTEROL	0.0166074	0.139517	0.352488	0.778929	1.5972	10
OHGUCHI_LIVER_HNF4A_TARGETS_UP	0.0199918	0.155354	0.352488	0.637252	1.59637	24
GSE22886_DC_VS_MONOCYTE_DN	6.55961e-06	0.000519246	0.610527	-0.464369	-1.76845	151
GOMF_CAMP_BINDING	0.00229834	0.0396339	0.431708	-0.73485	-1.76827	13
GOMF_CHOLESTEROL_BINDING	0.00248811	0.0413656	0.431708	-0.592312	-1.7679	34
TOOKER_GEMCITABINE_RESISTANCE_DN	3.94294e-05	0.00215013	0.557332	-0.473042	-1.76777	119
HP_RETINAL_TELANGIECTASIA	0.0151757	0.132056	0.38073	0.649885	1.59569	22
GSE24142_EARLY_THYMIC_PROGENITOR_VS_DN2_THYMOCYTE_FETAL_UP	3.11031e-05	0.00182593	0.557332	-0.462969	-1.76771	133
HP_HYPERACTIVE_PATELLAR_REFLEX	0.00403337	0.0572384	0.407018	-0.722873	-1.76737	14
WP_NUCLEOTIDEBINDING_OLIGOMERIZATION_DOMAIN_NOD_PATHWAY	0.00279531	0.0446341	0.431708	-0.603244	-1.76683	29
HP_ARTERIAL_DISSECTION	0.00565275	0.0723216	0.407018	-0.776596	-1.76648	10
GSE6259_FLT3L_INDUCED_DEC205_POS_DC_VS_CD4_TCELL_DN	0.010269	0.102937	0.38073	0.540987	1.59516	57
KEGG_HEDGEHOG_SIGNALING_PATHWAY	0.0179863	0.145688	0.352488	0.591517	1.5949	34
REACTOME_HS_GAG_DEGRADATION	0.0213533	0.161684	0.352488	0.673675	1.59487	18
HP_OSTEOLYSIS_INVOLVING_BONES_OF_THE_FEET	0.0171751	0.142257	0.352488	0.777612	1.5945	10
AIZARANI_LIVER_C9_LSECS_1	1.90724e-06	0.000187958	0.643552	-0.429081	-1.76624	230
GOBP_POSITIVE_REGULATION_OF_MYELOID_LEUKOCYTE_MEDIATED_IMMUNITY	0.00543237	0.0703064	0.407018	-0.758102	-1.7654	11
GOMF_ALDO_KETO_REDUCTASE_NADP_ACTIVITY	0.0170791	0.141877	0.352488	0.666334	1.59343	19
DESCARTES_FETAL_INTESTINE_CHROMAFFIN_CELLS	0.0246172	0.176323	0.352488	0.694885	1.59296	16
GSE22886_DAY0_VS_DAY1_MONOCYTE_IN_CULTURE_DN	2.39604e-06	0.000222713	0.627257	-0.451879	-1.76456	169
CUI_DEVELOPING_HEART_C9_B_T_CELL	0.000174147	0.0066357	0.518848	-0.49263	-1.76454	89
GOMF_PHOSPHATIDYLINOSITOL_3_4_BISPHOSPHATE_BINDING	0.00314753	0.0484854	0.431708	-0.649099	-1.76424	21
ZHONG_PFC_C2_SOX5_BCL11B_POS_EXCITATORY_NEURON	0.0222614	0.166016	0.352488	0.706113	1.59167	15
QIU_PBMC_HEPTATITIS_B_SURFACE_ANTIGEN_AGE_UNDER50_NON_RESPONDERS_VS_RESPONDERS_7DY_UP	0.00559098	0.0717557	0.407018	-0.757503	-1.764	11
PID_IL27_PATHWAY	0.00423851	0.0591631	0.407018	-0.721467	-1.76393	14
REACTOME_FORMATION_OF_THE_CORNIFIED_ENVELOPE	0.0132143	0.12085	0.38073	0.550954	1.59115	51
REACTOME_KERATINIZATION	0.0132143	0.12085	0.38073	0.550954	1.59115	51
GOBP_DEVELOPMENTAL_INDUCTION	0.0172316	0.142373	0.352488	0.651486	1.59083	21
REACTOME_CLASS_A_1_RHODOPSIN_LIKE_RECEPTORS	0.000543274	0.0148457	0.477271	-0.534898	-1.76315	58
GSE11367_CTRL_VS_IL17_TREATED_SMOOTH_MUSCLE_CELL_UP	0.0116535	0.111749	0.38073	0.51707	1.59062	76
GOBP_INTERFERON_GAMMA_PRODUCTION	0.00127282	0.0263689	0.45506	-0.541841	-1.76295	54
GOMF_ISOPRENOID_BINDING	0.0225379	0.167262	0.352488	0.705605	1.59053	15
GOBP_RELAXATION_OF_MUSCLE	0.0183944	0.147897	0.352488	0.684073	1.59043	17
RNTCANNRNNYNATTW_UNKNOWN	0.0165306	0.139301	0.352488	0.587756	1.59042	35
GOBP_RESPONSE_TO_OXYGEN_RADICAL	0.0218905	0.164574	0.352488	0.671599	1.58996	18
GOBP_GRANULOCYTE_ACTIVATION	0.00428473	0.0596049	0.407018	-0.613254	-1.7621	27
HP_CENTROCECAL_SCOTOMA	0.0156245	0.134267	0.38073	0.727764	1.58792	13
GOBP_POSITIVE_REGULATION_OF_MITOTIC_NUCLEAR_DIVISION	0.00292948	0.0462293	0.431708	-0.60162	-1.76207	29
GSE22611_NOD2_TRANSD_VS_CTRL_TRANSD_HEK293_MDP_STIM_2H_DN	0.0183749	0.147788	0.352488	0.575201	1.58758	40
WP_NONGENOMIC_ACTIONS_OF_125_DIHYDROXYVITAMIN_D3	0.00139742	0.0280616	0.45506	-0.55431	-1.76204	51
GOBP_SEMINIFEROUS_TUBULE_DEVELOPMENT	0.0151555	0.132027	0.38073	0.750282	1.58655	12
GOBP_EATING_BEHAVIOR	0.0183107	0.14761	0.352488	0.773444	1.58595	10
REACTOME_SEMA3A_PLEXIN_REPULSION_SIGNALING_BY_INHIBITING_INTEGRIN_ADHESION	0.0039911	0.0569073	0.407018	-0.740217	-1.76141	12
GSE19401_NAIVE_VS_IMMUNIZED_MOUSE_PLN_FOLLICULAR_DC_UP	2.59318e-06	0.00023833	0.627257	-0.45106	-1.75925	172
GOBP_REGULATION_OF_CELLULAR_EXTRAVASATION	0.00470225	0.0640336	0.407018	-0.675727	-1.75861	18
ZHU_SKIL_TARGETS_UP	0.0064671	0.0785153	0.407018	-0.705774	-1.75796	15
ONDER_CDH1_TARGETS_2_DN	9.15834e-10	3.62478e-07	0.801216	-0.401178	-1.75557	433
DESCARTES_FETAL_INTESTINE_SMOOTH_MUSCLE_CELLS	0.00448541	0.0618676	0.407018	-0.717891	-1.75519	14
GOBP_EMBRYONIC_EYE_MORPHOGENESIS	0.0254953	0.180159	0.352488	0.622562	1.58462	25
TRAVAGLINI_LUNG_SEROUS_CELL	0.0271854	0.187065	0.352488	0.558431	1.58421	48
GOBP_SUBSTRATE_ADHESION_DEPENDENT_CELL_SPREADING	0.000313664	0.0100004	0.498493	-0.493491	-1.75447	85
HINATA_NFKB_MATRIX	0.00604259	0.0755754	0.407018	-0.771242	-1.7543	10
GOMF_CYCLIC_NUCLEOTIDE_BINDING	0.0058053	0.0734827	0.407018	-0.663281	-1.75402	19
GSE7768_OVA_ALONE_VS_OVA_WITH_LPS_IMMUNIZED_MOUSE_WHOLE_SPLEEN_6H_DN	4.19244e-05	0.00225013	0.557332	-0.461883	-1.75394	130
CUI_DEVELOPING_HEART_C8_MACROPHAGE	1.05199e-05	0.00076375	0.593325	-0.447575	-1.75297	164
DAVICIONI_RHABDOMYOSARCOMA_PAX_FOXO1_FUSION_UP	0.0136331	0.122948	0.38073	0.562061	1.58257	47
HP_GERM_CELL_NEOPLASIA	0.0210732	0.160395	0.352488	0.598557	1.58238	32
GOBP_TRABECULA_MORPHOGENESIS	0.0210732	0.160395	0.352488	0.598548	1.58236	32
MODULE_76	0.00308758	0.0477417	0.431708	-0.575443	-1.7529	37
BEGUM_TARGETS_OF_PAX3_FOXO1_FUSION_UP	0.0193233	0.152225	0.352488	0.573248	1.58219	40
MIR6782_5P	0.0186367	0.148869	0.352488	0.618561	1.58163	26
GERHOLD_ADIPOGENESIS_DN	0.00147577	0.0293945	0.45506	-0.551374	-1.75271	51
HP_NON_OBSTRUCTIVE_AZOOSPERMIA	0.0164541	0.139033	0.352488	0.724699	1.58124	13
MCLACHLAN_DENTAL_CARIES_UP	3.19238e-05	0.00186076	0.557332	-0.464866	-1.75243	126
GOBP_MAMMARY_GLAND_EPITHELIAL_CELL_DIFFERENTIATION	0.02507	0.178369	0.352488	0.707279	1.5809	14
GNF2_BNIP2	0.0033821	0.0512621	0.431708	-0.590304	-1.75196	32
SCIAN_INVERSED_TARGETS_OF_TP53_AND_TP73_DN	0.00319783	0.0491368	0.431708	-0.598052	-1.75162	29
GOLDRATH_NAIVE_VS_EFF_CD8_TCELL_DN	2.06038e-05	0.00132355	0.57561	-0.452517	-1.75097	158
GOBP_SPECIFICATION_OF_ANIMAL_ORGAN_IDENTITY	0.028574	0.192922	0.352488	0.653473	1.5802	20
GOBP_POSITIVE_REGULATION_OF_LEUKOCYTE_MEDIATED_IMMUNITY	0.000382943	0.0116692	0.498493	-0.514967	-1.75052	70
REACTOME_VISUAL_PHOTOTRANSDUCTION	0.0112188	0.109159	0.38073	0.56478	1.57989	46
GOMF_FATTY_ACID_BINDING	0.0221101	0.165566	0.352488	0.63288	1.57974	23
HP_MITOCHONDRIAL_RESPIRATORY_CHAIN_DEFECTS	0.0264566	0.183697	0.352488	0.667175	1.57949	18
GSE36888_UNTREATED_VS_IL2_TREATED_STAT5_AB_KNOCKIN_TCELL_17H_UP	4.47579e-05	0.00235185	0.557332	-0.467307	-1.75042	123
HP_ABNORMAL_LUNG_LOBATION	0.0215661	0.162684	0.352488	0.597305	1.57907	32
MORF_THPO	0.0111596	0.108712	0.38073	0.557228	1.57906	49
NABA_ECM_REGULATORS	0.000294023	0.00953108	0.498493	-0.476347	-1.74989	103
chr9p22	0.0256121	0.180517	0.352488	0.706296	1.5787	14
HP_ABNORMAL_BLOOD_POTASSIUM_CONCENTRATION	0.010574	0.104902	0.38073	0.572229	1.5783	42
GOCC_EXCITATORY_SYNAPSE	0.0269937	0.186464	0.352488	0.666587	1.57809	18
HP_ABNORMAL_2ND_FINGER_MORPHOLOGY	0.0186674	0.148935	0.352488	0.64266	1.57795	22
DESCARTES_MAIN_FETAL_ANTIGEN_PRESENTING_CELLS	0.00109351	0.0237881	0.45506	-0.548669	-1.74954	49
GOMF_MONOCARBOXYLIC_ACID_TRANSMEMBRANE_TRANSPORTER_ACTIVITY	0.026792	0.185668	0.352488	0.619536	1.57691	25
GOBP_ESTROUS_CYCLE	0.0220011	0.164994	0.352488	0.768928	1.57669	10
GOBP_COLLECTING_DUCT_DEVELOPMENT	0.0220011	0.164994	0.352488	0.768916	1.57667	10
GOBP_ADAPTIVE_IMMUNE_RESPONSE	1.98747e-06	0.000192683	0.627257	-0.434891	-1.74897	207
GOBP_POSITIVE_REGULATION_OF_DEFENSE_RESPONSE_TO_VIRUS_BY_HOST	0.0062835	0.0773831	0.407018	-0.634323	-1.74852	22
GOCC_SPECIFIC_GRANULE	0.000178341	0.00674316	0.518848	-0.483702	-1.74748	98
GOBP_OOCYTE_DIFFERENTIATION	0.0159283	0.135736	0.352488	0.576112	1.57488	38
GOBP_POSTSYNAPSE_ASSEMBLY	0.0261329	0.182232	0.352488	0.698502	1.57452	15
MODULE_209	0.00171746	0.0324941	0.45506	-0.550972	-1.74719	47
GOBP_POSITIVE_REGULATION_OF_MEIOTIC_CELL_CYCLE	0.028054	0.19075	0.352488	0.704241	1.5741	14
GOBP_ORGAN_INDUCTION	0.0285987	0.192922	0.352488	0.703895	1.57333	14
GARCIA_PINERES_PBMC_HPV_16_L1_VLP_AGE_18_25YO_STIMULATED_VS_UNSTIMULATED_0DY_VACCINATION_INDEPENDENT_DN	0.0117534	0.112312	0.38073	0.50592	1.57314	81
MIR3675_5P	0.0209197	0.159772	0.352488	0.610717	1.57201	28
HP_PNEUMOTHORAX	0.00321772	0.0494115	0.431708	-0.594576	-1.74687	31
GOBP_CHLORIDE_TRANSPORT	0.0132429	0.12085	0.38073	0.561781	1.5715	46
KEGG_GLYCINE_SERINE_AND_THREONINE_METABOLISM	0.021937	0.164772	0.352488	0.675902	1.57144	17
GOMF_POTASSIUM_ION_TRANSMEMBRANE_TRANSPORTER_ACTIVITY	0.0172168	0.142298	0.352488	0.573726	1.57135	39
HP_ANTINEUTROPHIL_ANTIBODY_POSITIVITY	0.00506841	0.0668696	0.407018	-0.734077	-1.7468	12
GOBP_ANTERIOR_POSTERIOR_AXIS_SPECIFICATION	0.0175795	0.14389	0.352488	0.588472	1.57053	33
WP_TLR4_SIGNALING_AND_TOLERANCE	0.0030204	0.0471487	0.431708	-0.618768	-1.746	25
GOBP_POSITIVE_REGULATION_OF_IMMUNE_EFFECTOR_PROCESS	4.79846e-05	0.00248863	0.557332	-0.460054	-1.74557	131
GSE9988_LOW_LPS_VS_ANTI_TREM1_AND_LPS_MONOCYTE_UP	4.72968e-05	0.0024694	0.557332	-0.456268	-1.74515	141
HP_MITOCHONDRIAL_INHERITANCE	0.0288818	0.194439	0.352488	0.662988	1.56957	18
LOPEZ_EPITHELIOID_MESOTHELIOMA	0.0174776	0.143295	0.352488	0.750406	1.56946	11
GOBP_SYMPATHETIC_NERVOUS_SYSTEM_DEVELOPMENT	0.0174776	0.143295	0.352488	0.750249	1.56913	11
HP_ORGANIC_ACIDURIA	0.0137327	0.123437	0.38073	0.51933	1.5685	67
GSE46606_UNSTIM_VS_CD40L_IL2_IL5_3DAY_STIMULATED_IRF4_KO_BCELL_UP	0.0157907	0.135017	0.352488	0.536715	1.56843	54
HP_PULMONARY_INFILTRATES	0.00522065	0.0683981	0.407018	-0.607294	-1.74498	27
ZHONG_PFC_C2_UNKNOWN_NPC	0.000396996	0.0119679	0.498493	-0.513283	-1.7448	70
HP_BICORNUATE_UTERUS	0.0221684	0.16575	0.352488	0.567943	1.56755	40
MIR4482_5P	0.0183069	0.14761	0.352488	0.587324	1.56747	33
HP_DERMAL_ATROPHY	0.000653874	0.0167927	0.477271	-0.502216	-1.74476	76
DESCARTES_FETAL_LUNG_NEUROENDOCRINE_CELLS	0.0452899	0.258466	0.287857	0.70095	1.56675	14
DAWSON_METHYLATED_IN_LYMPHOMA_TCL1	0.0159763	0.135985	0.352488	0.594674	1.56649	31
GSE40274_EOS_VS_FOXP3_AND_EOS_TRANSDUCED_ACTIVATED_CD4_TCELL_DN	0.0309676	0.203785	0.352488	0.552131	1.56634	48
chr17p11	0.0160212	0.136256	0.352488	0.535964	1.56623	54
KANG_FLUOROURACIL_RESISTANCE_UP	0.0312444	0.205002	0.352488	0.64769	1.56621	20
WU_CELL_MIGRATION	8.57449e-06	0.000649412	0.593325	-0.447316	-1.74472	165
HP_SOFT_SKIN	0.0030204	0.0471487	0.431708	-0.618235	-1.74449	25
MODULE_404	0.0180368	0.146026	0.352488	0.748283	1.56502	11
GOBP_NEURON_PROJECTION_ARBORIZATION	0.0323126	0.209525	0.321776	0.647115	1.56482	20
HILLION_HMGA1_TARGETS	0.0155984	0.134189	0.38073	0.531949	1.5643	56
HP_BREAST_CARCINOMA	0.0109331	0.107272	0.38073	0.52619	1.5637	60
GOBP_NEGATIVE_REGULATION_OF_STRIATED_MUSCLE_CELL_APOPTOTIC_PROCESS	0.0452899	0.258466	0.287857	0.699296	1.56305	14
PTEN_DN.V1_DN	0.000526614	0.0145804	0.477271	-0.506292	-1.74416	74
GOBP_MAMMARY_GLAND_MORPHOGENESIS	0.0244696	0.175585	0.352488	0.604658	1.56283	29
DESCARTES_FETAL_PLACENTA_SYNCYTIOTROPHOBLASTS_AND_VILLOUS_CYTOTROPHOBLASTS	0.0190343	0.151062	0.352488	0.585421	1.56239	33
GOBP_REGULATION_OF_PLASMINOGEN_ACTIVATION	0.00773217	0.0871165	0.407018	-0.748872	-1.7439	11
HP_ANIRIDIA	0.0208118	0.159217	0.352488	0.572864	1.56179	37
MIR5089_3P	0.0187297	0.149175	0.352488	0.540659	1.56141	51
REACTOME_ACTIVATION_OF_THE_PRE_REPLICATIVE_COMPLEX	0.0269981	0.186464	0.352488	0.590554	1.56123	32
BIOCARTA_MHC_PATHWAY	0.00690023	0.0817814	0.407018	-0.766524	-1.74357	10
chr11p14	0.027111	0.186865	0.352488	0.76118	1.56081	10
GOBP_ATRIAL_SEPTUM_DEVELOPMENT	0.029736	0.197968	0.352488	0.6924	1.56076	15
GOBP_INTERMEDIATE_FILAMENT_BASED_PROCESS	0.0184041	0.147926	0.352488	0.569856	1.56075	39
HP_ABNORMAL_BLOOD_MONOVALENT_INORGANIC_CATION_CONCENTRATION	0.0148491	0.130044	0.38073	0.516715	1.56061	67
GOBP_NEPHRON_EPITHELIUM_DEVELOPMENT	0.0113174	0.109857	0.38073	0.520259	1.56051	65
GOCC_SCHAFFER_COLLATERAL_CA1_SYNAPSE	0.0117057	0.111943	0.38073	0.561263	1.56046	44
MIR10400_3P_MIR4674	0.00530989	0.0691086	0.407018	-0.606746	-1.7434	27
REACTOME_IRON_UPTAKE_AND_TRANSPORT	0.032386	0.209633	0.321776	0.549771	1.55964	48
LIN_SILENCED_BY_TUMOR_MICROENVIRONMENT	0.0111989	0.109008	0.38073	0.498266	1.55952	84
GOBP_XENOBIOTIC_CATABOLIC_PROCESS	0.0452899	0.258466	0.287857	0.697488	1.55901	14
GOMF_ESTROGEN_RECEPTOR_BINDING	0.0260953	0.182119	0.352488	0.57807	1.55865	34
GOBP_POSITIVE_REGULATION_OF_PODOSOME_ASSEMBLY	0.00690023	0.0817814	0.407018	-0.766096	-1.7426	10
TURASHVILI_BREAST_LOBULAR_CARCINOMA_VS_LOBULAR_NORMAL_UP	0.0152957	0.132723	0.38073	0.515936	1.55825	67
SIG_REGULATION_OF_THE_ACTIN_CYTOSKELETON_BY_RHO_GTPASES	0.00306386	0.0475941	0.431708	-0.617108	-1.74131	25
GOBP_CATECHOL_CONTAINING_COMPOUND_METABOLIC_PROCESS	0.0268763	0.185937	0.352488	0.624083	1.55778	23
CAGTCAC_MIR134	0.0133279	0.121074	0.38073	0.564711	1.55757	42
FOSTER_KDM1A_TARGETS_UP	0.0105504	0.104858	0.38073	0.47751	1.55724	111
REACTOME_POST_TRANSLATIONAL_MODIFICATION_SYNTHESIS_OF_GPI_ANCHORED_PROTEINS	0.0175377	0.143692	0.352488	0.556625	1.55707	46
GOMF_ADRENERGIC_RECEPTOR_BINDING	0.0462107	0.261162	0.287857	0.713557	1.55693	13
GOBP_POSITIVE_REGULATION_OF_CELL_KILLING	0.00711574	0.083137	0.407018	-0.631338	-1.74029	22
GOBP_THYMUS_DEVELOPMENT	0.0224768	0.167037	0.352488	0.570874	1.55637	37
BUSSLINGER_GASTRIC_OXYNTIC_ENTEROCHROMAFFIN_LIKE_CELLS	0.0120658	0.11425	0.38073	0.559723	1.55618	44
GOBP_CELLULAR_RESPONSE_TO_CALCIUM_ION	0.0120658	0.11425	0.38073	0.559715	1.55616	44
BUSSLINGER_GASTRIC_METALLOTHIONEIN_CELLS	0.010421	0.103809	0.38073	0.503565	1.55615	78
MURARO_PANCREAS_ENDOTHELIAL_CELL	1.14246e-06	0.000125156	0.643552	-0.413655	-1.74017	269
GSE46242_CTRL_VS_EGR2_DELETED_ANERGIC_TH1_CD4_TCELL_DN	1.30474e-05	0.000917391	0.593325	-0.456867	-1.73987	151
HP_OBSESSIVE_COMPULSIVE_TRAIT	0.0202739	0.156809	0.352488	0.743769	1.55558	11
HP_MALNUTRITION	0.00480579	0.0649092	0.407018	-0.611364	-1.73927	26
chr10q25	0.00346995	0.0521747	0.431708	-0.580712	-1.73893	33
HP_FEMORAL_HERNIA	0.0452899	0.258466	0.287857	0.695678	1.55497	14
PEDERSEN_METASTASIS_BY_ERBB2_ISOFORM_1	0.00277903	0.0445717	0.431708	-0.571214	-1.73866	38
MORF_PRKCA	0.0108757	0.107052	0.38073	0.500543	1.55454	79
GAUTAM_EYE_IRIS_CILIARY_BODY_FIBROBLASTS	0.0114496	0.110724	0.38073	0.497547	1.55417	82
ALK_DN.V1_DN	0.00991348	0.100366	0.38073	0.522965	1.55412	59
GOBP_OVARIAN_FOLLICLE_DEVELOPMENT	0.0229524	0.169189	0.352488	0.574327	1.55408	35
GOBP_VITAMIN_BIOSYNTHETIC_PROCESS	0.00285793	0.0453626	0.431708	-0.722506	-1.73857	13
MODULE_331	0.0135702	0.122649	0.38073	0.516067	1.55393	66
GOBP_TRANSEPITHELIAL_TRANSPORT	0.0314362	0.20593	0.321776	0.677694	1.55355	16
GSE41176_UNSTIM_VS_ANTI_IGM_STIM_BCELL_3H_UP	1.15446e-05	0.000828339	0.593325	-0.455915	-1.7385	152
ITO_PTTG1_TARGETS_UP	0.0218293	0.164266	0.352488	0.734508	1.5532	12
HP_SCLEROCORNEA	0.0300694	0.199641	0.352488	0.570973	1.55282	36
GSE23568_ID3_TRANSDUCED_VS_ID3_KO_CD8_TCELL_DN	9.62173e-06	0.000713316	0.593325	-0.445612	-1.73807	165
GSE6092_IFNG_VS_IFNG_AND_B_BURGDORFERI_INF_ENDOTHELIAL_CELL_DN	5.49816e-05	0.00274226	0.557332	-0.45441	-1.73804	141
GSE45365_NK_CELL_VS_BCELL_DN	0.0110943	0.108398	0.38073	0.499742	1.55206	79
GOMF_OXIDOREDUCTASE_ACTIVITY_ACTING_ON_THE_ALDEHYDE_OR_OXO_GROUP_OF_DONORS	0.0234281	0.171102	0.352488	0.573392	1.55155	35
DIRMEIER_LMP1_RESPONSE_LATE_UP	0.00129358	0.026675	0.45506	-0.545012	-1.73788	49
YAATNRNNNYNATT_UNKNOWN	0.0142105	0.126207	0.38073	0.517312	1.55065	64
GOBP_INORGANIC_ANION_TRANSMEMBRANE_TRANSPORT	0.0240271	0.173699	0.352488	0.560695	1.55036	41
GOBP_ANIMAL_ORGAN_FORMATION	0.0200664	0.155727	0.352488	0.565974	1.55012	39
HP_BUNDLE_BRANCH_BLOCK	0.0209741	0.160088	0.352488	0.580618	1.54957	33
ZHONG_PFC_MAJOR_TYPES_OPC	0.0179007	0.145463	0.352488	0.550281	1.5494	47
GOBP_DOUBLE_STRAND_BREAK_REPAIR_VIA_BREAK_INDUCED_REPLICATION	0.046729	0.262639	0.287857	0.740812	1.54939	11
MODULE_221	0.024806	0.177313	0.352488	0.605815	1.54904	26
GOCC_HIPPOCAMPAL_MOSSY_FIBER_TO_CA3_SYNAPSE	0.0279407	0.190402	0.352488	0.620578	1.54903	23
MODULE_223	0.000616721	0.0161957	0.477271	-0.486313	-1.73773	86
HP_VERTEBRAL_FUSION	0.0208837	0.159596	0.352488	0.566594	1.54886	38
DESCARTES_MAIN_FETAL_NEUROENDOCRINE_CELLS	0.0474383	0.264896	0.287857	0.755312	1.54877	10
GOBP_REGULATION_OF_GLIAL_CELL_PROLIFERATION	0.00561771	0.0719859	0.407018	-0.667614	-1.7375	18
VILLANUEVA_LIVER_CANCER_KRT19_DN	0.0305505	0.201852	0.352488	0.569223	1.54806	36
REACTOME_TRANSPORT_OF_INORGANIC_CATIONS_ANIONS_AND_AMINO_ACIDS_OLIGOPEPTIDES	0.0146652	0.128939	0.38073	0.525465	1.54784	55
GSE41867_LCMV_ARMSTRONG_VS_CLONE13_DAY15_EFFECTOR_CD8_TCELL_DN	0.0105641	0.104867	0.38073	0.493508	1.54782	85
chr10q21	0.00398854	0.0569073	0.407018	-0.585326	-1.73718	32
CHEBOTAEV_GR_TARGETS_UP	0.0212575	0.161218	0.352488	0.535785	1.54734	51
WP_CELL_DIFFERENTIATION_EXPANDED_INDEX	0.0485981	0.268882	0.282013	0.739717	1.5471	11
PID_HNF3B_PATHWAY	0.0263467	0.183463	0.352488	0.646866	1.54688	19
GSE19888_ADENOSINE_A3R_INH_PRETREAT_AND_ACT_BY_A3R_VS_TCELL_MEMBRANES_ACT_MAST_CELL_UP	3.3615e-05	0.00191387	0.557332	-0.455437	-1.73697	136
SNF5_DN.V1_DN	0.000277873	0.00921141	0.498493	-0.482562	-1.73665	92
REACTOME_SIGNALING_BY_NOTCH3	0.0150088	0.131115	0.38073	0.56059	1.5462	42
GSE17974_IL4_AND_ANTI_IL12_VS_UNTREATED_24H_ACT_CD4_TCELL_UP	0.0187564	0.149291	0.352488	0.502577	1.54604	76
REACTOME_ACTIVATED_NTRK2_SIGNALS_THROUGH_FRS2_AND_FRS3	0.0504673	0.275449	0.276501	0.739175	1.54597	11
NRSF_01	0.0174585	0.143282	0.352488	0.600978	1.54578	27
GOBP_CARDIAC_NEURAL_CREST_CELL_DEVELOPMENT_INVOLVED_IN_OUTFLOW_TRACT_MORPHOGENESIS	0.0531309	0.283018	0.271289	0.753369	1.54479	10
REACTOME_ACTIVATION_OF_ANTERIOR_HOX_GENES_IN_HINDBRAIN_DEVELOPMENT_DURING_EARLY_EMBRYOGENESIS	0.0179752	0.145688	0.352488	0.511428	1.54464	67
GOBP_SMOOTH_MUSCLE_CELL_DIFFERENTIATION	0.0218275	0.164266	0.352488	0.564918	1.54428	38
GOBP_MIDBRAIN_DEVELOPMENT	0.0155888	0.134175	0.38073	0.512855	1.54426	66
REACTOME_TAK1_ACTIVATES_NFKB_BY_PHOSPHORYLATION_AND_ACTIVATION_OF_IKKS_COMPLEX	0.00696657	0.0821704	0.407018	-0.595166	-1.7358	28
HP_ABNORMALITY_OF_THE_DIAPHRAGM	0.0128518	0.118516	0.38073	0.497054	1.54406	80
NAKAMURA_METASTASIS	0.0166898	0.139874	0.352488	0.556959	1.54364	43
SMID_BREAST_CANCER_RELAPSE_IN_LUNG_DN	0.0504673	0.275449	0.276501	0.738021	1.54356	11
HP_APLASIA_HYPOPLASIA_OF_THE_RADIUS	0.0158131	0.135017	0.352488	0.512601	1.5435	66
KEGG_PATHOGENIC_ESCHERICHIA_COLI_INFECTION	0.00131837	0.0269218	0.45506	-0.556897	-1.73521	42
REACTOME_TRANSFERRIN_ENDOCYTOSIS_AND_RECYCLING	0.0311338	0.204438	0.352488	0.618208	1.54312	23
GOCC_INTRINSIC_COMPONENT_OF_POSTSYNAPTIC_DENSITY_MEMBRANE	0.033623	0.214696	0.321776	0.673048	1.5429	16
WP_PATHOGENIC_ESCHERICHIA_COLI_INFECTION	0.00131837	0.0269218	0.45506	-0.556897	-1.73521	42
GSE39382_IL3_VS_IL3_IL33_TREATED_MAST_CELL_DN	2.89098e-05	0.00172666	0.57561	-0.44844	-1.73519	158
PID_PTP1B_PATHWAY	0.00279118	0.0446341	0.431708	-0.577238	-1.73519	35
HP_DYSURIA	0.0060262	0.075486	0.407018	-0.728979	-1.73467	12
TRAVAGLINI_LUNG_CAPILLARY_INTERMEDIATE_1_CELL	9.30126e-05	0.00408359	0.538434	-0.463872	-1.7346	120
HP_OMPHALOCELE	0.0116414	0.111719	0.38073	0.521392	1.54238	58
HP_ABNORMAL_3RD_FINGER_MORPHOLOGY	0.0499076	0.273856	0.276501	0.706578	1.5417	13
GSE17721_CTRL_VS_CPG_2H_BMDC_DN	3.21942e-05	0.00186765	0.557332	-0.45437	-1.73365	135
HP_ADRENOCORTICAL_CARCINOMA	0.0499076	0.273856	0.276501	0.706484	1.54149	13
GOBP_CELLULAR_RESPONSE_TO_OXYGEN_RADICAL	0.0402962	0.241001	0.321776	0.683463	1.54062	15
GOMF_OXIDOREDUCTASE_ACTIVITY_ACTING_ON_PAIRED_DONORS_WITH_INCORPORATION_OR_REDUCTION_OF_MOLECULAR_OXYGEN_REDUCED_FLAVIN_OR_FLAVOPROTEIN_AS_ONE_DONOR_AND_INCORPORATION_OF_ONE_ATOM_OF_OXYGEN	0.0501859	0.274646	0.276501	0.72853	1.54056	12
HP_OSTEOLYSIS_INVOLVING_BONES_OF_THE_UPPER_LIMBS	0.0455373	0.259189	0.287857	0.662504	1.54029	17
BIOCARTA_NPC_PATHWAY	0.0542056	0.286182	0.266351	0.736413	1.54019	11
HP_ABNORMAL_CARDIAC_TEST	0.019315	0.152225	0.352488	0.509916	1.54007	67
HP_EMBRYONAL_NEOPLASM	0.0146875	0.129043	0.38073	0.518093	1.53964	60
YANG_BREAST_CANCER_ESR1_BULK_UP	0.0321982	0.209135	0.321776	0.616796	1.53959	23
MEISSNER_BRAIN_HCP_WITH_H3K4ME2_AND_H3K27ME3	0.0276412	0.18921	0.352488	0.602108	1.53956	26
GOBP_WOUND_HEALING	1.20422e-06	0.000129606	0.643552	-0.404245	-1.73323	285
HP_CHORIORETINAL_COLOBOMA	0.0319938	0.208138	0.321776	0.565943	1.53914	36
GOBP_CELL_ACTIVATION	1.95387e-10	1.04231e-07	0.826657	-0.384898	-1.73309	574
WP_KALLMANN_SYNDROME	0.0501859	0.274646	0.276501	0.727657	1.53871	12
MODULE_184	0.0382369	0.232689	0.321776	0.604459	1.53854	25
GSE2935_UV_INACTIVATED_VS_LIVE_SENDAI_VIRUS_INF_MACROPHAGE_DN	9.30091e-05	0.00408359	0.538434	-0.463724	-1.73291	121
REACTOME_MEIOTIC_RECOMBINATION	0.0299257	0.19901	0.352488	0.570591	1.53848	34
GOMF_CATALYTIC_ACTIVITY_ACTING_ON_A_GLYCOPROTEIN	0.0364395	0.225637	0.321776	0.64981	1.53837	18
GOBP_MOLTING_CYCLE	0.0132912	0.12097	0.38073	0.495292	1.53824	79
MIR526B_5P	0.0106891	0.105723	0.38073	0.499938	1.53817	73
MIR7845_5P	0.0274008	0.188027	0.352488	0.557289	1.53815	40
SCHAEFFER_PROSTATE_DEVELOPMENT_12HR_UP	0.0120795	0.11425	0.38073	0.4977	1.53802	78
HARRIS_HYPOXIA	0.000720588	0.01797	0.477271	-0.521132	-1.73281	61
HP_SKIN_TAGS	0.0167369	0.140026	0.352488	0.515877	1.53772	61
MIR5007_3P	0.0132912	0.12097	0.38073	0.494938	1.53749	80
COATES_MACROPHAGE_M1_VS_M2_UP	0.0169646	0.141213	0.352488	0.515767	1.53739	61
KEGG_CYTOKINE_CYTOKINE_RECEPTOR_INTERACTION	0.000299112	0.00965216	0.498493	-0.48148	-1.73276	92
GOBP_POSITIVE_REGULATION_OF_HEART_RATE	0.0531309	0.283018	0.271289	0.749203	1.53625	10
GOCC_LUMENAL_SIDE_OF_MEMBRANE	0.00614429	0.076419	0.407018	-0.615429	-1.73244	24
GSE19198_1H_VS_24H_IL21_TREATED_TCELL_DN	2.34777e-05	0.00146969	0.57561	-0.456004	-1.73232	145
GOBP_EMBRYONIC_HEART_TUBE_MORPHOGENESIS	0.040896	0.243461	0.321776	0.541256	1.53549	48
BIOCARTA_UCALPAIN_PATHWAY	0.00736804	0.0845814	0.407018	-0.761417	-1.73195	10
HP_HYPERGLYCEMIA	0.0330226	0.212389	0.321776	0.628682	1.53514	21
GOBP_VIRAL_RNA_GENOME_REPLICATION	0.00368069	0.0541165	0.431708	-0.589392	-1.73164	31
GSE21379_TFH_VS_NON_TFH_CD4_TCELL_DN	0.0185636	0.148479	0.352488	0.493434	1.53432	81
HP_ABNORMALITY_OF_THE_SENSE_OF_SMELL	0.0106885	0.105723	0.38073	0.501688	1.53397	70
FAN_EMBRYONIC_CTX_BIG_GROUPS_BRAIN_ENDOTHELIAL	9.51987e-07	0.000110715	0.659444	-0.410517	-1.72969	267
MIR612	0.0135109	0.122295	0.38073	0.493735	1.53375	80
GOBP_REGULATION_OF_ACUTE_INFLAMMATORY_RESPONSE	0.00586738	0.0740042	0.407018	-0.664514	-1.72943	18
GSE42724_MEMORY_VS_B1_BCELL_DN	2.55436e-05	0.00157888	0.57561	-0.45516	-1.72866	143
SHETH_LIVER_CANCER_VS_TXNIP_LOSS_PAM5	0.0226574	0.16777	0.352488	0.521242	1.53282	56
CROONQUIST_STROMAL_STIMULATION_DN	0.0531309	0.283018	0.271289	0.747466	1.53269	10
GNF2_ST13	0.00091097	0.0211008	0.477271	-0.519026	-1.72858	62
chr2p24	0.038059	0.232148	0.321776	0.647193	1.53218	18
GOMF_DOPAMINE_RECEPTOR_BINDING	0.0501859	0.274646	0.276501	0.724515	1.53207	12
TURASHVILI_BREAST_DUCTAL_CARCINOMA_VS_LOBULAR_NORMAL_DN	0.0288304	0.194194	0.352488	0.555017	1.53187	40
GOBP_SKIN_EPIDERMIS_DEVELOPMENT	0.0121878	0.114862	0.38073	0.506102	1.53175	68
KEGG_COMPLEMENT_AND_COAGULATION_CASCADES	0.00349845	0.0524746	0.431708	-0.612497	-1.7283	25
HP_DERMAL_TRANSLUCENCY	0.00637828	0.0779854	0.407018	-0.706762	-1.72798	14
GOCC_CORNIFIED_ENVELOPE	0.0364399	0.225637	0.321776	0.592395	1.53113	29
HP_BROAD_PALM	0.0269937	0.186464	0.352488	0.623543	1.53101	22
TONKS_TARGETS_OF_RUNX1_RUNX1T1_FUSION_SUSTAINED_IN_MONOCYTE_UP	0.0363566	0.225405	0.321776	0.667852	1.53099	16
HP_DYSESTHESIA	0.00674455	0.0806552	0.407018	-0.726076	-1.72776	12
GOBP_RESPONSE_TO_NITRIC_OXIDE	0.0507246	0.276361	0.271289	0.684857	1.53078	14
GOBP_STRIATED_MUSCLE_CELL_PROLIFERATION	0.028309	0.191856	0.352488	0.553479	1.53041	41
GOBP_RETINOIC_ACID_METABOLIC_PROCESS	0.0525362	0.281208	0.266351	0.68455	1.53009	14
GOBP_CENTRAL_NERVOUS_SYSTEM_PROJECTION_NEURON_AXONOGENESIS	0.0369033	0.227129	0.321776	0.667441	1.53004	16
PID_INTEGRIN1_PATHWAY	0.00272542	0.0439994	0.431708	-0.546644	-1.72712	45
GOBP_ENDODERMAL_CELL_DIFFERENTIATION	0.00426176	0.0594201	0.407018	-0.578448	-1.72652	34
DELACROIX_RAR_TARGETS_UP	0.0368048	0.226913	0.321776	0.562481	1.52972	36
REACTOME_UNWINDING_OF_DNA	0.0501859	0.274646	0.276501	0.723249	1.52939	12
GSE14413_UNSTIM_VS_IFNB_STIM_L929_CELLS_UP	0.0134093	0.121511	0.38073	0.494801	1.52906	78
WP_NEURAL_CREST_DIFFERENTIATION	0.0158261	0.13508	0.352488	0.514522	1.52903	60
ZNF548_TARGET_GENES	0.0374592	0.229306	0.321776	0.591562	1.52898	29
GSE35825_UNTREATED_VS_IFNG_STIM_MACROPHAGE_UP	1.25017e-05	0.000886643	0.593325	-0.442413	-1.72637	166
HP_HYPERINSULINEMIC_HYPOGLYCEMIA	0.0525362	0.281208	0.266351	0.684044	1.52896	14
HP_OVERWEIGHT	0.0396785	0.238824	0.321776	0.645834	1.52896	18
TAKEDA_TARGETS_OF_NUP98_HOXA9_FUSION_16D_DN	0.0194424	0.152622	0.352488	0.491689	1.52889	81
BLANCO_MELO_COVID19_SARS_COV_2_LOW_MOI_INFECTION_A594_ACE2_EXPRESSING_CELLS_UP	7.10435e-05	0.00325921	0.538434	-0.476001	-1.72601	101
MORF_IFNA1	0.0136106	0.122836	0.38073	0.487336	1.52846	85
REACTOME_CYTOCHROME_P450_ARRANGED_BY_SUBSTRATE_TYPE	0.0346334	0.218722	0.321776	0.625909	1.52837	21
FARMER_BREAST_CANCER_CLUSTER_6	0.0501859	0.274646	0.276501	0.722645	1.52811	12
GOBP_EXCITATORY_SYNAPSE_ASSEMBLY	0.0525362	0.281208	0.266351	0.683617	1.52801	14
KALMA_E2F1_TARGETS	0.0598131	0.302692	0.252961	0.730259	1.52732	11
KRAS.AMP.LUNG_UP.V1_UP	0.0207717	0.159137	0.352488	0.593722	1.52712	27
KEGG_FATTY_ACID_METABOLISM	0.0383916	0.233226	0.321776	0.5776	1.52698	32
HP_NEOPLASM_OF_THE_ADRENAL_GLAND	0.0294001	0.19636	0.352488	0.564161	1.52657	35
HP_SUPERNUMERARY_BONES_OF_THE_AXIAL_SKELETON	0.0299615	0.199129	0.352488	0.621706	1.5265	22
HP_MALE_INFERTILITY	0.0302121	0.200426	0.352488	0.552025	1.52639	41
MIR1206	0.0140257	0.125206	0.38073	0.487594	1.52612	84
GOCC_APICOLATERAL_PLASMA_MEMBRANE	0.0525362	0.281208	0.266351	0.682734	1.52603	14
DESCARTES_FETAL_PANCREAS_ENS_GLIA	0.0379967	0.231883	0.321776	0.665668	1.52598	16
PID_BMP_PATHWAY	0.0398777	0.239373	0.321776	0.577154	1.5258	32
WALLACE_PROSTATE_CANCER_RACE_UP	4.1313e-05	0.00222971	0.557332	-0.452375	-1.72529	136
SIMBULAN_PARP1_TARGETS_UP	0.00962396	0.0987301	0.38073	-0.619017	-1.72523	23
DESCARTES_FETAL_PANCREAS_ISLET_ENDOCRINE_CELLS	0.0359235	0.224104	0.321776	0.608852	1.52523	24
RYTGCNNRGNAAC_MIF1_01	0.0184432	0.14815	0.352488	0.510089	1.52502	63
GOBP_POSITIVE_REGULATION_OF_ANIMAL_ORGAN_MORPHOGENESIS	0.0311338	0.204438	0.352488	0.637717	1.525	19
DESCARTES_FETAL_THYMUS_VASCULAR_ENDOTHELIAL_CELLS	0.013255	0.120871	0.38073	0.515258	1.52423	58
REACTOME_GLYCOSAMINOGLYCAN_METABOLISM	0.0105633	0.104867	0.38073	0.486189	1.52337	86
HP_PERSISTENCE_OF_HEMOGLOBIN_F	0.00962396	0.0987301	0.38073	-0.618939	-1.72501	23
GSE2128_C57BL6_VS_NOD_CD4CD8_DP_THYMOCYTE_UP	1.9606e-05	0.00127955	0.57561	-0.440002	-1.72331	164
SMID_BREAST_CANCER_RELAPSE_IN_BRAIN_UP	0.0312577	0.205034	0.321776	0.595528	1.52274	26
PGBD5_TARGET_GENES	0.0501859	0.274646	0.276501	0.719975	1.52247	12
GOBP_NEGATIVE_REGULATION_OF_PLATELET_ACTIVATION	0.00730326	0.0841986	0.407018	-0.724028	-1.72289	12
HUMMERICH_BENIGN_SKIN_TUMOR_UP	0.0543478	0.286497	0.261664	0.680965	1.52208	14
GOBP_VITAMIN_D_METABOLIC_PROCESS	0.00822722	0.0900883	0.38073	-0.757363	-1.72273	10
GOBP_SEMI_LUNAR_VALVE_DEVELOPMENT	0.0369879	0.227423	0.321776	0.607332	1.52142	24
GOBP_REGULATION_OF_STEM_CELL_POPULATION_MAINTENANCE	0.0317743	0.207302	0.321776	0.595008	1.52141	26
ATAACCT_MIR154	0.0252509	0.179396	0.352488	0.520492	1.52102	54
REACTOME_BILE_ACID_AND_BILE_SALT_METABOLISM	0.0367812	0.226834	0.321776	0.622838	1.52087	21
XU_RESPONSE_TO_TRETINOIN_DN	0.00738308	0.0846605	0.407018	-0.723658	-1.72201	12
SEAVEY_EPITHELIOID_HEMANGIOENDOTHELIOMA	0.00244219	0.0409351	0.431708	-0.541573	-1.72155	51
GSE22886_NEUTROPHIL_VS_DC_UP	0.0116001	0.111498	0.38073	0.485346	1.52012	83
chr11q24	0.00184112	0.0341233	0.45506	-0.544476	-1.72151	48
HP_PREAXIAL_POLYDACTYLY	0.0244595	0.175585	0.352488	0.503237	1.5199	67
AMIT_EGF_RESPONSE_60_MCF10A	0.00432259	0.0599955	0.407018	-0.565029	-1.72117	37
HP_LACTICACIDURIA	0.051756	0.279124	0.271289	0.674101	1.51951	15
MIR6862_3P	0.0305013	0.201602	0.352488	0.618723	1.51917	22
HP_RESTLESS_LEGS	0.0520446	0.280009	0.271289	0.718305	1.51893	12
MIR4445_5P	0.0244595	0.175585	0.352488	0.502912	1.51892	67
VANASSE_BCL2_TARGETS_UP	0.0327304	0.211028	0.321776	0.635112	1.51877	19
REACTOME_GLYCOLYSIS	0.0191305	0.151378	0.352488	0.507931	1.51857	63
KRAS.BREAST_UP.V1_UP	0.00169546	0.0322694	0.45506	-0.539769	-1.72116	49
GOBP_SINGLE_STRANDED_VIRAL_RNA_REPLICATION_VIA_DOUBLE_STRANDED_DNA_INTERMEDIATE	0.00626813	0.0773831	0.407018	-0.684451	-1.72072	16
WP_OXIDATIVE_PHOSPHORYLATION	0.0272318	0.18717	0.352488	0.516095	1.51768	56
HILLION_HMGA1B_TARGETS	0.0224297	0.166839	0.352488	0.50911	1.51755	61
INGRAM_SHH_TARGETS_UP	0.015113	0.131755	0.38073	0.484797	1.51736	84
HP_INFANTILE_AXIAL_HYPOTONIA	0.0239025	0.173318	0.352488	0.576021	1.51736	31
RIEGE_DELTANP63_DIRECT_TARGETS_UP	5.77065e-05	0.00282647	0.557332	-0.451779	-1.72061	138
GOMF_MHC_PROTEIN_COMPLEX_BINDING	0.00976878	0.0995912	0.38073	-0.690774	-1.72059	15
GOBP_PROTEIN_O_LINKED_MANNOSYLATION	0.0536044	0.284411	0.266351	0.673046	1.51714	15
HP_REFLEX_SEIZURE	0.0598131	0.302692	0.252961	0.725109	1.51655	11
REACTOME_THE_ROLE_OF_NEF_IN_HIV_1_REPLICATION_AND_DISEASE_PATHOGENESIS	0.00628502	0.0773831	0.407018	-0.645109	-1.72036	20
GOBP_REGULATION_OF_ODONTOGENESIS	0.0607211	0.30542	0.252961	0.739516	1.51638	10
PID_INTEGRIN_CS_PATHWAY	0.00635006	0.077679	0.407018	-0.684309	-1.72036	16
GSE14000_UNSTIM_VS_4H_LPS_DC_TRANSLATED_RNA_DN	2.92383e-05	0.00173724	0.57561	-0.452045	-1.71966	139
TAKEDA_TARGETS_OF_NUP98_HOXA9_FUSION_6HR_UP	0.0221945	0.165827	0.352488	0.534972	1.51599	49
HP_ABNORMALITY_OF_CARPAL_BONE_OSSIFICATION	0.0466786	0.262552	0.282013	0.640319	1.51591	18
GOBP_MAMMARY_GLAND_EPITHELIUM_DEVELOPMENT	0.019428	0.152607	0.352488	0.530124	1.51538	50
GOBP_HINDLIMB_MORPHOGENESIS	0.0448833	0.257479	0.287857	0.616991	1.51492	22
REACTOME_OVARIAN_TUMOR_DOMAIN_PROTEASES	0.00465591	0.0636144	0.407018	-0.57588	-1.71885	34
GOBP_MULTICELLULAR_ORGANISMAL_SIGNALING	0.0197272	0.154054	0.352488	0.513765	1.51489	57
GOBP_CELL_PROLIFERATION_INVOLVED_IN_KIDNEY_DEVELOPMENT	0.0536044	0.284411	0.266351	0.671955	1.51468	15
GOBP_BRANCH_ELONGATION_OF_AN_EPITHELIUM	0.0554529	0.290213	0.261664	0.694185	1.51466	13
GOBP_MAMMARY_GLAND_DUCT_MORPHOGENESIS	0.0461812	0.261055	0.282013	0.626168	1.51417	20
GNF2_IL2RB	0.0554529	0.290213	0.261664	0.693952	1.51415	13
MODULE_361	0.0162475	0.137624	0.352488	0.484642	1.51385	82
SIG_PIP3_SIGNALING_IN_B_LYMPHOCYTES	0.00577574	0.0732839	0.407018	-0.604051	-1.71846	26
MORF_CDH4	0.0442055	0.255608	0.321776	0.533566	1.51367	48
GOBP_REGULATION_OF_LEUKOCYTE_MEDIATED_IMMUNITY	0.000125619	0.00514619	0.518848	-0.456793	-1.71788	124
HP_EMBRYONAL_RENAL_NEOPLASM	0.0420969	0.248442	0.321776	0.556547	1.51358	36
GOBP_MESENCHYMAL_CELL_DEVELOPMENT	0.0226574	0.16777	0.352488	0.507718	1.5134	61
GOBP_NEPHRIC_DUCT_DEVELOPMENT	0.0607211	0.30542	0.252961	0.738002	1.51328	10
GOBP_PHAGOCYTOSIS	6.07904e-05	0.00289368	0.557332	-0.450985	-1.71773	140
GCAAGGA_MIR502	0.0177167	0.144435	0.352488	0.51983	1.51287	53
CEBPE_TARGET_GENES	0.0442478	0.255608	0.287857	0.632524	1.51258	19
HP_URETERAL_DUPLICATION	0.0337025	0.214923	0.321776	0.55481	1.51257	37
WP_CHOLESTEROL_BIOSYNTHESIS_PATHWAY	0.0554529	0.290213	0.261664	0.670965	1.51245	15
LEIN_MEDULLA_MARKERS	0.00224655	0.0389463	0.431708	-0.527862	-1.71747	54
MIR4659B_5P	0.014432	0.127483	0.38073	0.494468	1.51189	70
PKCA_DN.V1_UP	0.0116708	0.111763	0.38073	0.490731	1.51149	75
NUYTTEN_EZH2_TARGETS_UP	5.82308e-15	1.19077e-11	0.996986	-0.376689	-1.71711	894
GOBP_CARDIAC_MUSCLE_CELL_PROLIFERATION	0.0423545	0.249409	0.321776	0.57172	1.51144	32
MORF_IL9	0.0285099	0.192728	0.352488	0.5662	1.51109	33
HP_AMBLYOPIA	0.0258058	0.181136	0.352488	0.500305	1.51105	67
GSE1432_1H_VS_24H_IFNG_MICROGLIA_DN	1.43395e-05	0.000994004	0.593325	-0.440222	-1.71705	165
GOBP_POSITIVE_REGULATION_OF_AXON_EXTENSION	0.00482868	0.065105	0.407018	-0.578457	-1.7168	32
HOLLERN_EMT_BREAST_TUMOR_DN	0.0106262	0.105271	0.38073	0.464542	1.51068	108
GOBP_SECONDARY_METABOLIC_PROCESS	0.0289613	0.194543	0.352488	0.579534	1.51053	30
HP_DECREASED_LACRIMATION	0.0442478	0.255608	0.287857	0.631647	1.51049	19
MIR6754_3P	0.014432	0.127483	0.38073	0.493824	1.50993	70
HP_ABNORMAL_SELLA_TURCICA_MORPHOLOGY	0.0464286	0.26185	0.282013	0.618313	1.50983	21
GOBP_EPITHELIAL_TUBE_BRANCHING_INVOLVED_IN_LUNG_MORPHOGENESIS	0.0401811	0.24043	0.321776	0.604596	1.50914	23
GOBP_CENTRAL_NERVOUS_SYSTEM_NEURON_AXONOGENESIS	0.0407132	0.242668	0.321776	0.602276	1.50875	24
HP_ATYPICAL_ABSENCE_SEIZURE	0.0573013	0.294845	0.257206	0.691395	1.50857	13
GOBP_PERICARDIUM_DEVELOPMENT	0.0557621	0.291075	0.261664	0.713385	1.50853	12
NAKAYAMA_SOFT_TISSUE_TUMORS_PCA2_DN	0.0251044	0.178562	0.352488	0.586469	1.50846	27
HP_SHORT_THORAX	0.044702	0.257015	0.276501	0.572591	1.50832	31
DESCARTES_FETAL_HEART_ENDOCARDIAL_CELLS	0.0490909	0.270706	0.276501	0.657882	1.50813	16
EN1_01	0.0144746	0.127767	0.38073	0.491819	1.50777	71
HP_TACHYCARDIA	0.0258058	0.181136	0.352488	0.499159	1.50758	67
GOBP_CELL_FATE_COMMITMENT_INVOLVED_IN_FORMATION_OF_PRIMARY_GERM_LAYER	0.0510018	0.276949	0.271289	0.648331	1.50734	17
GSE8685_IL2_ACT_IL2_STARVED_VS_IL21_ACT_IL2_STARVED_CD4_TCELL_DN	0.0105478	0.104858	0.38073	0.476041	1.50714	93
DESCARTES_FETAL_PANCREAS_ENS_NEURONS	0.0411862	0.244375	0.287857	0.569916	1.50667	32
GSE1740_MCSF_VS_MCSF_AND_IFNG_DAY2_DERIVED_MACROPHAGE_WITH_IFNA_STIM_DN	0.0123761	0.115959	0.38073	0.475479	1.50663	91
DURANTE_ADULT_OLFACTORY_NEUROEPITHELIUM_OLFACTORY_HORIZONTAL_BASAL_CELLS	0.0510018	0.276949	0.271289	0.647957	1.50647	17
DURANTE_ADULT_OLFACTORY_NEUROEPITHELIUM_RESPIRATORY_COLUMNAR_CELLS	0.0359075	0.224104	0.321776	0.589119	1.50635	26
MOOTHA_FFA_OXYDATION	0.0461812	0.261055	0.282013	0.622834	1.50611	20
MODULE_84	2.44405e-06	0.000226319	0.627257	-0.400233	-1.7157	286
GOBP_REGULATION_OF_LEUKOCYTE_MEDIATED_CYTOTOXICITY	0.00456034	0.0625874	0.407018	-0.583817	-1.71526	31
SMITH_LIVER_CANCER	0.0238939	0.173318	0.352488	0.545848	1.50554	42
GOBP_REGULATION_OF_ANIMAL_ORGAN_MORPHOGENESIS	0.0126507	0.117173	0.38073	0.478953	1.5053	87
GOBP_POSITIVE_REGULATION_OF_SYNAPTIC_TRANSMISSION_GLUTAMATERGIC	0.0645161	0.317776	0.245042	0.733999	1.50507	10
HP_HYPOSMIA	0.0411392	0.244257	0.282013	0.544304	1.50503	41
VALK_AML_CLUSTER_3	0.0401811	0.24043	0.321776	0.602932	1.50498	23
REACTOME_DEFECTIVE_EXT2_CAUSES_EXOSTOSES_2	0.0635514	0.314579	0.245042	0.719481	1.50478	11
MODULE_439	0.00692361	0.0818393	0.407018	-0.681655	-1.71369	16
MCLACHLAN_DENTAL_CARIES_DN	0.0263968	0.183603	0.352488	0.516676	1.50467	52
GOBP_POSITIVE_REGULATION_OF_CYTOKINE_PRODUCTION	2.56939e-06	0.000237031	0.627257	-0.407	-1.71356	268
GOBP_T_CELL_RECEPTOR_SIGNALING_PATHWAY	0.00045603	0.0131964	0.498493	-0.491881	-1.71281	79
LEIN_CHOROID_PLEXUS_MARKERS	0.0331815	0.212873	0.321776	0.511623	1.50453	56
GSE11884_WT_VS_FURIN_KO_NAIVE_CD4_TCELL_DN	0.0146093	0.128695	0.38073	0.476771	1.50448	89
GOBP_OUTFLOW_TRACT_SEPTUM_MORPHOGENESIS	0.0461812	0.261055	0.282013	0.622101	1.50433	20
HP_VITILIGO	0.0464286	0.26185	0.282013	0.615949	1.50405	21
AIZARANI_LIVER_C14_HEPATOCYTES_2	0.0166836	0.139874	0.352488	0.481431	1.50382	82
CERVERA_SDHB_TARGETS_1_DN	0.0628466	0.312438	0.245042	0.689131	1.50363	13
GOBP_TRANSLATIONAL_TERMINATION	0.0520646	0.280009	0.266351	0.635128	1.50362	18
GOBP_VENTRICULAR_SEPTUM_DEVELOPMENT	0.0334873	0.214188	0.321776	0.52058	1.50342	51
FAN_EMBRYONIC_CTX_EX_2_EXCITATORY_NEURON	0.0628466	0.312438	0.245042	0.688996	1.50333	13
WANG_BARRETTS_ESOPHAGUS_DN	0.0407132	0.242668	0.321776	0.60206	1.50281	23
BASAKI_YBX1_TARGETS_UP	2.63025e-06	0.000240467	0.627257	-0.406087	-1.71278	270
GOBP_SPECIFICATION_OF_SYMMETRY	0.0166836	0.139874	0.352488	0.481034	1.50258	82
HP_DECREASED_FERTILITY_IN_MALES	0.0173146	0.142818	0.352488	0.500842	1.50227	65
GOBP_DNA_REPLICATION_DEPENDENT_CHROMATIN_ORGANIZATION	0.0664137	0.323551	0.24134	0.732381	1.50175	10
GOBP_LENS_FIBER_CELL_DEVELOPMENT	0.00869734	0.0930357	0.38073	-0.752668	-1.71205	10
GOBP_REGULATION_OF_COAGULATION	0.00354168	0.0527682	0.431708	-0.559908	-1.7115	39
GOBP_EMBRYONIC_CAMERA_TYPE_EYE_MORPHOGENESIS	0.05386	0.285041	0.261664	0.633852	1.5006	18
MIR1296_5P	0.0507222	0.276361	0.321776	0.589526	1.50053	25
GSE37605_TREG_VS_TCONV_C57BL6_FOXP3_FUSION_GFP_UP	0.0245695	0.176032	0.352488	0.498315	1.50048	66
HP_HYPOKALEMIA	0.0425894	0.249552	0.287857	0.58322	1.5001	27
GUO_HEX_TARGETS_DN	0.0263048	0.183274	0.352488	0.543586	1.4993	42
LAKE_ADULT_KIDNEY_C29_UNKNOWN_NOVEL_PT_CFH_POS_SUBPOPULATION_S2	0.0293069	0.196011	0.352488	0.532269	1.49868	47
GOBP_GLAND_MORPHOGENESIS	0.0135307	0.12243	0.38073	0.476814	1.49858	87
MIR3622B_5P	0.0394322	0.237863	0.287857	0.548083	1.49826	38
GOCC_KERATIN_FILAMENT	0.05386	0.285041	0.261664	0.632842	1.4982	18
GOBP_CELLULAR_OXIDANT_DETOXIFICATION	0.0216805	0.163346	0.352488	0.500673	1.49809	62
GOBP_BRAIN_MORPHOGENESIS	0.0477876	0.265882	0.276501	0.597995	1.49803	24
VRTN_TARGET_GENES	0.064695	0.317955	0.24134	0.686518	1.49793	13
GOBP_SHORT_CHAIN_FATTY_ACID_METABOLIC_PROCESS	0.0683112	0.3292	0.237794	0.730453	1.4978	10
GOBP_SULFUR_COMPOUND_TRANSPORT	0.0394322	0.237863	0.287857	0.547852	1.49763	38
GOBP_LYMPHANGIOGENESIS	0.00869734	0.0930357	0.38073	-0.752344	-1.71132	10
MIR550B_2_5P	0.0477707	0.265882	0.261664	0.555329	1.49733	34
PID_INTEGRIN_A9B1_PATHWAY	0.00725135	0.0839344	0.407018	-0.68048	-1.71073	16
PLASARI_TGFB1_SIGNALING_VIA_NFIC_10HR_UP	0.0476948	0.265694	0.261664	0.552993	1.49635	35
GOBP_EMBRYONIC_HEART_TUBE_DEVELOPMENT	0.0368428	0.226929	0.321776	0.508614	1.49568	56
DESCARTES_FETAL_LIVER_VASCULAR_ENDOTHELIAL_CELLS	0.00378046	0.0549903	0.431708	-0.562017	-1.71067	38
VERHAAK_GLIOBLASTOMA_PRONEURAL	0.0215426	0.162606	0.352488	0.469313	1.49555	96
MIR663A	0.067029	0.325514	0.234393	0.669035	1.49541	14
GOBP_NEGATIVE_REGULATION_OF_GLIOGENESIS	0.0563636	0.292596	0.257206	0.652086	1.49484	16
GSE9988_ANTI_TREM1_VS_VEHICLE_TREATED_MONOCYTES_UP	5.55948e-05	0.00276157	0.557332	-0.438717	-1.70973	162
GOBP_NEURAL_TUBE_PATTERNING	0.0423729	0.249409	0.287857	0.57828	1.49465	29
GOBP_GRANULOCYTE_MIGRATION	0.00105107	0.0231507	0.45506	-0.506341	-1.70938	67
GOBP_POSTSYNAPTIC_SPECIALIZATION_ORGANIZATION	0.05386	0.285041	0.261664	0.631254	1.49445	18
GOBP_MITOCHONDRIAL_CALCIUM_ION_HOMEOSTASIS	0.0076348	0.0862969	0.407018	-0.640554	-1.70822	20
GOBP_CENTRAL_NERVOUS_SYSTEM_NEURON_DIFFERENTIATION	0.0108241	0.106586	0.38073	0.464918	1.4942	98
GOMF_MOLECULAR_FUNCTION_INHIBITOR_ACTIVITY	0.0263048	0.183274	0.352488	0.538991	1.49384	43
PID_LYMPH_ANGIOGENESIS_PATHWAY	0.00928367	0.0970631	0.38073	-0.61959	-1.70791	22
GOMF_FIBROBLAST_GROWTH_FACTOR_BINDING	0.0556553	0.290733	0.257206	0.630697	1.49313	18
BLANCO_MELO_BRONCHIAL_EPITHELIAL_CELLS_INFLUENZA_A_INFECTION_DN	0.0272318	0.18717	0.352488	0.500903	1.49309	61
JOHANSSON_BRAIN_CANCER_EARLY_VS_LATE_DN	0.0428336	0.250201	0.282013	0.564728	1.49295	32
GOBP_AMINO_SUGAR_METABOLIC_PROCESS	0.0423729	0.249409	0.287857	0.577521	1.49269	29
LEE_INTRATHYMIC_T_PROGENITOR	0.0594796	0.301751	0.252961	0.705883	1.49267	12
GSE18791_CTRL_VS_NEWCASTLE_VIRUS_DC_1H_UP	0.0231477	0.169863	0.352488	0.487389	1.49241	72
GOBP_NEGATIVE_REGULATION_OF_NERVOUS_SYSTEM_DEVELOPMENT	0.0112974	0.10975	0.38073	0.47363	1.49235	88
GOMF_MHC_CLASS_II_PROTEIN_COMPLEX_BINDING	0.00373728	0.0546755	0.431708	-0.709129	-1.70638	13
GOBP_DORSAL_VENTRAL_NEURAL_TUBE_PATTERNING	0.05	0.27424	0.271289	0.611025	1.49203	21
GSE5589_WT_VS_IL6_KO_LPS_AND_IL10_STIM_MACROPHAGE_180MIN_UP	0.023616	0.172112	0.352488	0.521915	1.49191	50
GOBP_L_SERINE_METABOLIC_PROCESS	0.0672897	0.326095	0.237794	0.71324	1.49173	11
HP_BUTTERFLY_VERTEBRAE	0.0672897	0.326095	0.237794	0.713047	1.49132	11
MIR4790_3P	0.0246358	0.176404	0.352488	0.498797	1.49126	63
HP_DUPLICATION_OF_THE_DISTAL_PHALANX_OF_HAND	0.0683112	0.3292	0.237794	0.727145	1.49102	10
GOBP_LYMPH_VESSEL_MORPHOGENESIS	0.00373728	0.0546755	0.431708	-0.708935	-1.70591	13
HP_ABNORMALITY_OF_THE_AUDITORY_CANAL	0.0176348	0.144045	0.352488	0.503795	1.49032	58
GOBP_MUSCLE_ORGAN_MORPHOGENESIS	0.02727	0.187288	0.352488	0.537719	1.49031	43
MOREAUX_B_LYMPHOCYTE_MATURATION_BY_TACI_UP	0.0176348	0.144045	0.352488	0.503705	1.49006	58
MIR802	0.0140191	0.125206	0.38073	0.459454	1.49	107
GSE41867_DAY8_VS_DAY15_LCMV_ARMSTRONG_EFFECTOR_CD8_TCELL_UP	0.0195675	0.153408	0.352488	0.492292	1.48995	68
chr4p15	0.0502431	0.274761	0.257206	0.558011	1.48924	33
chr6q15	0.0563636	0.292596	0.257206	0.649554	1.48904	16
ABE_INNER_EAR	0.0425894	0.249552	0.287857	0.578892	1.48897	27
HARALAMBIEVA_PBMC_M_M_R_II_AGE_13_16YO_STIMULATED_VS_UNSTIMULATED_3_TO_7YR_POST_TOP_DEG_UP	0.00928367	0.0970631	0.38073	-0.618859	-1.70589	22
GOBP_POSITIVE_REGULATION_OF_CELLULAR_EXTRAVASATION	0.00979427	0.0996441	0.38073	-0.749944	-1.70586	10
GOBP_REGULATION_OF_CATECHOLAMINE_METABOLIC_PROCESS	0.0683112	0.3292	0.237794	0.725927	1.48852	10
ICHIBA_GRAFT_VERSUS_HOST_DISEASE_D7_UP	0.000764932	0.0187519	0.477271	-0.499302	-1.70585	71
chr9p21	0.0432526	0.252166	0.287857	0.584743	1.48835	25
GOBP_ORGAN_OR_TISSUE_SPECIFIC_IMMUNE_RESPONSE	0.0683112	0.3292	0.237794	0.725758	1.48817	10
MIR675_3P	0.0242508	0.174716	0.352488	0.535248	1.48813	44
GOBP_REGULATION_OF_PEPTIDYL_THREONINE_PHOSPHORYLATION	0.0502431	0.274761	0.257206	0.557577	1.48808	33
WP_MBDNF_AND_PROBDNF_REGULATION_OF_GABA_NEUROTRANSMISSION	0.0517857	0.279167	0.266351	0.609203	1.48758	21
GSE22886_TCELL_VS_BCELL_NAIVE_DN	0.0109134	0.107207	0.38073	0.456075	1.48756	109
GOBP_POSITIVE_REGULATION_OF_SMOOTHENED_SIGNALING_PATHWAY	0.0452261	0.258436	0.276501	0.570686	1.48747	30
GOBP_DIGESTIVE_SYSTEM_DEVELOPMENT	0.018507	0.14839	0.352488	0.481293	1.48732	78
HP_TRIPHALANGEAL_THUMB	0.0240648	0.173888	0.352488	0.504312	1.48702	57
FLORIO_NEOCORTEX_BASAL_RADIAL_GLIA_UP	0.0106429	0.105394	0.38073	0.444632	1.48631	139
GOMF_HYDROLASE_ACTIVITY_ACTING_ON_GLYCOSYL_BONDS	0.0155108	0.133927	0.38073	0.472849	1.48612	87
GOBP_CELLULAR_HORMONE_METABOLIC_PROCESS	0.0192793	0.152071	0.352488	0.486004	1.48602	70
HP_POLYSPLENIA	0.0425894	0.249552	0.287857	0.577557	1.48554	27
HP_ABNORMALITY_OF_THE_ANTIHELIX	0.048	0.266547	0.261664	0.546134	1.48526	36
HP_VENTRICULAR_FIBRILLATION	0.0574506	0.29518	0.252961	0.627372	1.48526	18
GSE7509_UNSTIM_VS_TNFA_IL1B_IL6_PGE_STIM_DC_DN	0.0428336	0.250201	0.282013	0.561734	1.48504	32
GOBP_MALE_MEIOTIC_NUCLEAR_DIVISION	0.0530973	0.283018	0.261664	0.592804	1.48503	24
GOBP_AMINO_ACID_BETAINE_METABOLIC_PROCESS	0.0721063	0.339573	0.231127	0.724222	1.48502	10
HP_URINARY_GLYCOSAMINOGLYCAN_EXCRETION	0.064695	0.317955	0.24134	0.65877	1.48496	15
GOMF_ION_GATED_CHANNEL_ACTIVITY	0.0563636	0.292596	0.257206	0.647706	1.4848	16
HP_BIMANUAL_SYNKINESIA	0.0566372	0.293377	0.252961	0.620858	1.48468	19
HUMMERICH_MALIGNANT_SKIN_TUMOR_UP	0.064695	0.317955	0.24134	0.680421	1.48463	13
HP_ABNORMAL_ST_SEGMENT	0.0706522	0.335869	0.227987	0.664166	1.48453	14
HP_EYELID_MYOCLONUS	0.0452261	0.258436	0.276501	0.56941	1.48414	30
DESCARTES_MAIN_FETAL_RETINAL_PROGENITORS_AND_MULLER_GLIA	0.0495575	0.272756	0.271289	0.594375	1.48363	23
CTIP_DN.V1_UP	0.0518639	0.279343	0.252961	0.555833	1.48342	33
WP_VITAMIN_B12_METABOLISM	0.00664849	0.0798177	0.407018	-0.593458	-1.70522	27
GOBP_REGULATION_OF_MORPHOGENESIS_OF_AN_EPITHELIUM	0.0374672	0.229306	0.321776	0.541341	1.48265	39
LI_CISPLATIN_RESISTANCE_UP	0.0574506	0.29518	0.252961	0.626263	1.48263	18
GOCC_ASTER	0.0691589	0.331489	0.234393	0.708887	1.48262	11
GOCC_PROTON_TRANSPORTING_TWO_SECTOR_ATPASE_COMPLEX_PROTON_TRANSPORTING_DOMAIN	0.0571429	0.294524	0.252961	0.607114	1.48248	21
MIR1229_3P	0.0197094	0.154054	0.352488	0.501093	1.48233	58
HP_APLASIA_OF_THE_PHALANGES_OF_THE_HAND	0.063197	0.313478	0.245042	0.700861	1.48205	12
WP_ELECTRON_TRANSPORT_CHAIN_OXPHOS_SYSTEM_IN_MITOCHONDRIA	0.0241513	0.174257	0.352488	0.464881	1.48143	96
HP_ABNORMAL_ANTERIOR_HORN_CELL_MORPHOLOGY	0.0665434	0.324054	0.237794	0.657166	1.48134	15
GOBP_NEURON_APOPTOTIC_PROCESS	0.0108163	0.106552	0.38073	0.433556	1.48131	170
HP_FUNCTIONAL_ABNORMALITY_OF_MALE_INTERNAL_GENITALIA	0.0111168	0.108553	0.38073	0.448609	1.48095	125
ZHONG_PFC_C8_UNKNOWN_NEUROD2_POS_INTERNEURON	0.0396197	0.238583	0.287857	0.536545	1.48089	40
GOBP_CARDIAC_CELL_DEVELOPMENT	0.0357282	0.223444	0.321776	0.529355	1.48079	46
DURCHDEWALD_SKIN_CARCINOGENESIS_UP	0.0258982	0.181421	0.352488	0.502193	1.48077	57
HP_BROAD_LONG_BONES	0.0103781	0.103566	0.38073	0.445941	1.48063	132
MIKKELSEN_MEF_HCP_WITH_H3K27ME3	0.0114528	0.110724	0.38073	0.446767	1.47995	130
GOBP_RETINAL_GANGLION_CELL_AXON_GUIDANCE	0.0683919	0.32933	0.234393	0.65649	1.47982	15
GOBP_NEGATIVE_REGULATION_OF_FAT_CELL_DIFFERENTIATION	0.0396825	0.238824	0.287857	0.540198	1.47952	39
MODULE_85	0.0440678	0.255343	0.282013	0.574785	1.47952	28
GOBP_REGULATION_OF_CELL_FATE_COMMITMENT	0.063197	0.313478	0.245042	0.699621	1.47943	12
GOBP_INORGANIC_ION_IMPORT_ACROSS_PLASMA_MEMBRANE	0.0254621	0.180159	0.352488	0.532018	1.47915	44
HP_EXTERNAL_EAR_MALFORMATION	0.0181443	0.1468	0.352488	0.480747	1.47912	73
GOBP_POSITIVE_REGULATION_OF_PEPTIDYL_THREONINE_PHOSPHORYLATION	0.0571429	0.294524	0.252961	0.605562	1.47869	21
GOBP_EMBRYONIC_DIGIT_MORPHOGENESIS	0.0282353	0.191558	0.352488	0.533495	1.47861	43
MIR6755_3P	0.0404156	0.241443	0.321776	0.511972	1.47856	51
LINDVALL_IMMORTALIZED_BY_TERT_UP	0.0268149	0.185722	0.352488	0.501314	1.47818	57
HP_MYELOMENINGOCELE	0.0683919	0.32933	0.234393	0.655625	1.47787	15
GOBP_PHARYNGEAL_SYSTEM_DEVELOPMENT	0.0564663	0.292882	0.257206	0.635655	1.47787	17
GSE11961_FOLLICULAR_BCELL_VS_MARGINAL_ZONE_BCELL_DN	0.0124845	0.116396	0.38073	0.447839	1.4777	122
GOBP_LABYRINTHINE_LAYER_DEVELOPMENT	0.0508744	0.276563	0.252961	0.546045	1.47755	35
CHIANG_LIVER_CANCER_SUBCLASS_PROLIFERATION_DN	0.0191153	0.151372	0.352488	0.481845	1.47719	71
GOBP_MACROMOLECULE_DEACYLATION	0.0146861	0.129043	0.38073	0.45303	1.47688	115
NAGASHIMA_EGF_SIGNALING_UP	0.00204711	0.0366107	0.431708	-0.534722	-1.70507	49
BIOCARTA_NOS1_PATHWAY	0.00835347	0.0909431	0.38073	-0.696625	-1.7032	14
DORN_ADENOVIRUS_INFECTION_12HR_UP	0.00441107	0.0609478	0.407018	-0.603476	-1.70285	25
GSE11367_CTRL_VS_IL17_TREATED_SMOOTH_MUSCLE_CELL_DN	0.025433	0.180159	0.352488	0.4859	1.47598	69
MIR7855_5P	0.0400465	0.239859	0.321776	0.501856	1.47581	56
GOBP_CARDIAC_NEURAL_CREST_CELL_DIFFERENTIATION_INVOLVED_IN_HEART_DEVELOPMENT	0.0702403	0.334815	0.231127	0.67623	1.47548	13
GOBP_NEUROPEPTIDE_SIGNALING_PATHWAY	0.0683919	0.32933	0.234393	0.654562	1.47547	15
DESCARTES_MAIN_FETAL_OLIGODENDROCYTES	0.0650558	0.319025	0.24134	0.697713	1.47539	12
HP_OPTIC_DISC_COLOBOMA	0.0568384	0.293453	0.252961	0.610121	1.47536	20
MODULE_116	0.0459966	0.260719	0.276501	0.573599	1.47536	27
GOBP_SECONDARY_PALATE_DEVELOPMENT	0.059246	0.301007	0.248911	0.623181	1.47533	18
HP_ABNORMAL_CIRCULATING_GONADOTROPIN_CONCENTRATION	0.0364548	0.225672	0.321776	0.523878	1.47506	47
ZIRN_TRETINOIN_RESPONSE_WT1_UP	0.00786476	0.0880846	0.38073	-0.654133	-1.70241	18
LANDIS_ERBB2_BREAST_PRENEOPLASTIC_UP	0.0582878	0.298026	0.252961	0.634412	1.47498	17
HP_PREAURICULAR_SKIN_TAG	0.0313911	0.205744	0.321776	0.520492	1.47496	49
RELA_DN.V1_DN	0.0258337	0.181169	0.352488	0.506786	1.47491	53
GOBP_LIPOPOLYSACCHARIDE_MEDIATED_SIGNALING_PATHWAY	0.00355122	0.0528537	0.431708	-0.555109	-1.70237	40
HP_OROMOTOR_APRAXIA	0.059246	0.301007	0.248911	0.622774	1.47437	18
REACTOME_CHOLESTEROL_BIOSYNTHESIS	0.0548673	0.288424	0.257206	0.588458	1.47414	24
SERVITJA_ISLET_HNF1A_TARGETS_DN	0.0481541	0.26704	0.261664	0.53444	1.47408	42
DEMAGALHAES_AGING_DN	0.0728972	0.342031	0.227987	0.704799	1.47407	11
KEGG_ARACHIDONIC_ACID_METABOLISM	0.0571429	0.294524	0.252961	0.603658	1.47404	21
GRAHAM_CML_QUIESCENT_VS_NORMAL_QUIESCENT_UP	0.00127089	0.0263689	0.45506	-0.504126	-1.7019	67
MIR744_5P	0.0740038	0.344784	0.227987	0.718742	1.47379	10
MIR15B_3P	0.0267741	0.185596	0.352488	0.495882	1.47364	59
GSE23505_UNTREATED_VS_4DAY_IL6_IL1_TREATED_CD4_TCELL_DN	0.0124845	0.116396	0.38073	0.444833	1.47354	130
VANDESLUIS_COMMD1_TARGETS_GROUP_3_UP	0.0400465	0.239859	0.321776	0.501076	1.47351	56
GOBP_RENAL_WATER_HOMEOSTASIS	0.0747664	0.346688	0.224966	0.704495	1.47344	11
GOBP_RUFFLE_ASSEMBLY	0.044164	0.255608	0.271289	0.53899	1.47341	38
GOBP_POSITIVE_REGULATION_OF_SODIUM_ION_TRANSMEMBRANE_TRANSPORTER_ACTIVITY	0.0747664	0.346688	0.224966	0.704341	1.47312	11
HP_ABNORMAL_EYELID_PHYSIOLOGY	0.0440678	0.255343	0.282013	0.57224	1.47297	28
HP_APLASIA_HYPOPLASIA_OF_THE_RETINA	0.0548673	0.288424	0.257206	0.589824	1.47227	23
HP_LARGE_FOR_GESTATIONAL_AGE	0.0541401	0.286139	0.245042	0.546029	1.47225	34
GOBP_POSITIVE_REGULATION_OF_NEURON_PROJECTION_DEVELOPMENT	0.0271973	0.187065	0.352488	0.461983	1.47219	96
GOMF_RETINOIC_ACID_BINDING	0.0740038	0.344784	0.227987	0.717953	1.47217	10
MIR6077	0.0105546	0.104858	0.38073	0.434968	1.47212	159
CUI_DEVELOPING_HEART_RIGHT_VENTRICULAR_CARDIOMYOCYTE	0.076087	0.350144	0.21925	0.658588	1.47206	14
MIR6765_3P	0.000850099	0.0200572	0.477271	-0.496091	-1.7013	73
GOBP_CENTRAL_NERVOUS_SYSTEM_NEURON_DEVELOPMENT	0.0318631	0.207621	0.321776	0.519307	1.4716	49
chr10q11	0.00543507	0.0703064	0.407018	-0.568123	-1.70123	33
REACTOME_SIGNALING_BY_CSF3_G_CSF	0.00682697	0.0813238	0.407018	-0.592062	-1.70121	27
WP_EMBRYONIC_STEM_CELL_PLURIPOTENCY_PATHWAYS	0.0323446	0.209525	0.321776	0.478286	1.47131	76
HP_ST_SEGMENT_ELEVATION	0.0747664	0.346688	0.224966	0.703463	1.47128	11
MIR4256	0.0276895	0.189343	0.352488	0.494908	1.47074	59
HP_EEG_WITH_ABNORMALLY_SLOW_FREQUENCIES	0.0318631	0.207621	0.321776	0.518983	1.47068	49
MIR4679	0.0165411	0.139342	0.352488	0.450271	1.47056	110
GOBP_REGULATION_OF_POSTSYNAPSE_ORGANIZATION	0.0445726	0.256554	0.321776	0.509159	1.47044	51
GSE21063_CTRL_VS_ANTI_IGM_STIM_BCELL_8H_DN	0.0175439	0.143695	0.352488	0.454324	1.47041	106
CAIRO_LIVER_DEVELOPMENT_DN	0.0136481	0.12301	0.38073	0.448043	1.47036	120
GOMF_VOLTAGE_GATED_CHANNEL_ACTIVITY	0.0323351	0.209525	0.321776	0.518838	1.47027	49
GOBP_NUCLEAR_BODY_ORGANIZATION	0.00401707	0.057178	0.407018	-0.706972	-1.70118	13
HP_ABNORMAL_ILEUM_MORPHOLOGY	0.0354437	0.222387	0.321776	0.502949	1.46976	54
DESCARTES_FETAL_CEREBELLUM_ASTROCYTES	0.0532646	0.283589	0.257206	0.574729	1.46955	26
XU_HGF_TARGETS_REPRESSED_BY_AKT1_DN	0.0449438	0.257681	0.271289	0.530217	1.46952	43
GOBP_VENTRICULAR_CARDIAC_MUSCLE_TISSUE_DEVELOPMENT	0.0524642	0.281208	0.248911	0.54303	1.46939	35
MIR4288	0.0107793	0.106315	0.38073	0.454916	1.46891	105
GOBP_PROTEIN_DNA_COMPLEX_ASSEMBLY	0.0113088	0.109817	0.38073	0.444369	1.46871	126
GOBP_NEURON_CELLULAR_HOMEOSTASIS	0.0601093	0.303657	0.248911	0.631694	1.46866	17
AZARE_NEOPLASTIC_TRANSFORMATION_BY_STAT3_UP	0.000242243	0.00838467	0.518848	-0.459542	-1.70104	109
REACTOME_CARNITINE_METABOLISM	0.0669145	0.325216	0.237794	0.694152	1.46786	12
GOBP_ANTIGEN_PROCESSING_AND_PRESENTATION_OF_EXOGENOUS_PEPTIDE_ANTIGEN	0.00624236	0.0773421	0.407018	-0.625503	-1.7001	21
HP_FATIGABLE_WEAKNESS_OF_RESPIRATORY_MUSCLES	0.0473186	0.264493	0.261664	0.536879	1.46763	38
ATOH8_TARGET_GENES	0.00624236	0.0773421	0.407018	-0.625434	-1.69992	21
GOBP_POST_EMBRYONIC_DEVELOPMENT	0.0352304	0.221474	0.321776	0.485844	1.46737	67
GSE8835_CD4_VS_CD8_TCELL_DN	0.0204806	0.157596	0.352488	0.462881	1.46671	91
MED25_TARGET_GENES	0.000998239	0.0224985	0.45506	-0.512522	-1.6999	60
GOBP_ACETYL_COA_METABOLIC_PROCESS	0.050173	0.274646	0.266351	0.576145	1.46647	25
MORF_MAGEA8	0.0167518	0.140059	0.352488	0.449007	1.46644	110
GOBP_REGULATION_OF_ADAPTIVE_IMMUNE_RESPONSE	0.000252344	0.0085847	0.498493	-0.462447	-1.69947	104
GOBP_POSITIVE_REGULATION_OF_PROTEIN_DEPHOSPHORYLATION	0.00609004	0.0759753	0.407018	-0.569205	-1.69893	34
CHEOK_RESPONSE_TO_MERCAPTOPURINE_AND_LD_MTX_UP	0.0759013	0.349576	0.224966	0.715014	1.46614	10
OLSSON_E2F3_TARGETS_DN	0.00632881	0.0775977	0.407018	-0.572383	-1.69877	32
KORKOLA_YOLK_SAC_TUMOR	0.0508744	0.276563	0.252961	0.537709	1.46595	37
MODULE_419	0.0098466	0.099932	0.38073	-0.582226	-1.69806	28
GOBP_RESPONSE_TO_AXON_INJURY	0.0357745	0.223604	0.321776	0.512737	1.46568	50
HP_ALBUMINURIA	0.0759013	0.349576	0.224966	0.714768	1.46564	10
GOBP_GLYCINE_METABOLIC_PROCESS	0.0759013	0.349576	0.224966	0.714624	1.46534	10
GSE5542_UNTREATED_VS_IFNA_TREATED_EPITHELIAL_CELLS_24H_UP	3.32012e-05	0.00190356	0.557332	-0.435038	-1.69796	168
MODULE_349	0.0747664	0.346688	0.224966	0.70034	1.46475	11
MEF2_02	0.0271995	0.187065	0.352488	0.449092	1.46456	111
GOBP_FOREBRAIN_REGIONALIZATION	0.077634	0.354595	0.21925	0.671204	1.46451	13
MODULE_93	0.0153312	0.132937	0.38073	0.440936	1.46442	133
KANG_IMMORTALIZED_BY_TERT_DN	0.0593904	0.301486	0.321776	0.516126	1.4642	48
REACTOME_GLUTATHIONE_SYNTHESIS_AND_RECYCLING	0.0759013	0.349576	0.224966	0.714047	1.46416	10
MIR3926	0.0153312	0.132937	0.38073	0.44077	1.46387	133
BROWNE_HCMV_INFECTION_16HR_DN	0.0446232	0.256683	0.321776	0.497794	1.46386	56
GSE13522_WT_VS_IFNG_KO_SKIN_UP	0.0399386	0.239554	0.282013	0.506866	1.46382	51
HP_ERYTHRODERMA	0.00572365	0.0728489	0.407018	-0.566775	-1.69719	33
HP_MALIGNANT_NEOPLASM_OF_THE_CENTRAL_NERVOUS_SYSTEM	0.0201181	0.156011	0.352488	0.475211	1.46368	75
SCHERER_PBMC_APSV_WETVAX_AGE_18_32YO_2_TO_4DY_DN	0.0519263	0.279557	0.257206	0.561428	1.46334	30
HP_PREAXIAL_HAND_POLYDACTYLY	0.0427892	0.25018	0.276501	0.519705	1.46331	47
DESCARTES_FETAL_INTESTINE_MYELOID_CELLS	0.00393133	0.0564487	0.407018	-0.536827	-1.6961	45
MODULE_63	0.0221516	0.165725	0.352488	0.475539	1.4631	73
GOBP_OOGENESIS	0.042879	0.250407	0.271289	0.489358	1.46304	63
HP_CENTRAL_SCOTOMA	0.0562914	0.292596	0.245042	0.555295	1.46276	31
CHEBOTAEV_GR_TARGETS_DN	0.0221516	0.165725	0.352488	0.475372	1.46258	73
REACTOME_DNA_METHYLATION	0.0682226	0.329097	0.231127	0.617695	1.46235	18
GSE41176_WT_VS_TAK1_KO_ANTI_IGM_STIM_BCELL_1H_DN	0.0173786	0.142914	0.352488	0.457097	1.46224	97
PID_IL12_2PATHWAY	0.00598966	0.0751827	0.407018	-0.577706	-1.69606	30
RAF_UP.V1_DN	0.0133364	0.121074	0.38073	0.430755	1.46217	155
GOBP_OLIGODENDROCYTE_DEVELOPMENT	0.0474576	0.264914	0.271289	0.567909	1.46182	28
KONDO_PROSTATE_CANCER_WITH_H3K27ME3	0.060177	0.303657	0.245042	0.585561	1.46162	23
GOBP_SYNAPTONEMAL_COMPLEX_ORGANIZATION	0.0797101	0.359701	0.213928	0.6537	1.46114	14
HP_ACCELERATED_SKELETAL_MATURATION	0.0593904	0.301486	0.321776	0.515038	1.46111	48
GSE26727_WT_VS_KLF2_KO_LPS_STIM_MACROPHAGE_DN	1.40303e-05	0.000978098	0.593325	-0.432131	-1.69584	180
MIR6773_3P	0.0227398	0.168211	0.352488	0.470264	1.46084	80
HP_NEONATAL_HYPOGLYCEMIA	0.0566372	0.293377	0.252961	0.583118	1.46076	24
PLASARI_NFIC_TARGETS_BASAL_UP	0.0766355	0.351375	0.222056	0.698314	1.46051	11
HP_ESOPHAGEAL_ATRESIA	0.064632	0.3179	0.237794	0.594831	1.46051	22
SENESE_HDAC3_TARGETS_UP	4.46303e-08	9.20322e-06	0.719513	-0.385972	-1.6948	425
GOMF_CORECEPTOR_ACTIVITY	0.0589286	0.30001	0.248911	0.598014	1.46026	21
OCT_Q6	0.0150618	0.131531	0.38073	0.430759	1.46003	156
GSE1112_HY_CD8AB_VS_HY_CD8AA_THYMOCYTE_RTOC_CULTURE_DN	7.19534e-05	0.00329415	0.538434	-0.444118	-1.69453	135
GOBP_LEUKOCYTE_CELL_CELL_ADHESION	7.44999e-06	0.000571298	0.610527	-0.42321	-1.69381	201
REACTOME_PKA_MEDIATED_PHOSPHORYLATION_OF_CREB	0.0815217	0.363985	0.2114	0.653152	1.45991	14
DESCARTES_FETAL_PLACENTA_STROMAL_CELLS	0.0766355	0.351375	0.222056	0.697879	1.4596	11
GAO_LARGE_INTESTINE_24W_C5_LGR5POS_STEM_CELL	0.0599676	0.303161	0.234393	0.54688	1.45953	33
GSE37301_CD4_TCELL_VS_GRANULOCYTE_MONOCYTE_PROGENITOR_UP	0.018067	0.146222	0.352488	0.446581	1.45942	112
HP_APLASIA_HYPOPLASIA_OF_THE_PROXIMAL_PHALANGES_OF_THE_HAND	0.0796964	0.359701	0.21925	0.711537	1.45901	10
HP_GENERALIZED_ONSET_MOTOR_SEIZURE	0.014861	0.130055	0.38073	0.432023	1.45875	147
GSE39110_UNTREATED_VS_IL2_TREATED_CD8_TCELL_DAY6_POST_IMMUNIZATION_UP	0.000142011	0.00566634	0.518848	-0.446341	-1.69354	131
HP_SICK_SINUS_SYNDROME	0.0766355	0.351375	0.222056	0.697332	1.45846	11
GOMF_SUMO_TRANSFERASE_ACTIVITY	0.064632	0.3179	0.237794	0.593896	1.45821	22
MIKKELSEN_ES_ICP_WITH_H3K4ME3_AND_H3K27ME3	0.0513644	0.277826	0.252961	0.528678	1.45818	42
GOBP_CORONARY_VASCULATURE_DEVELOPMENT	0.0621019	0.310055	0.227987	0.540741	1.458	34
MIR6787_3P	0.0324536	0.209794	0.321776	0.469424	1.4579	79
GOBP_REGULATION_OF_FAT_CELL_DIFFERENTIATION	0.022233	0.165903	0.352488	0.460072	1.45781	91
AIZARANI_LIVER_C4_EPCAM_POS_BILE_DUCT_CELLS_1	0.0122646	0.115311	0.38073	0.435717	1.45779	142
ONO_FOXP3_TARGETS_DN	0.0536332	0.284502	0.257206	0.572696	1.45769	25
REACTOME_INTERLEUKIN_6_FAMILY_SIGNALING	0.00633604	0.0775977	0.407018	-0.661705	-1.69329	17
GOBP_CARDIAC_VENTRICLE_DEVELOPMENT	0.0229419	0.169189	0.352488	0.471496	1.45705	78
HP_HYPOGLYCEMIC_SEIZURES	0.0687732	0.330336	0.234393	0.688977	1.45692	12
MIR924	0.0473186	0.264493	0.261664	0.532907	1.45678	38
GSE17721_CTRL_VS_GARDIQUIMOD_12H_BMDC_DN	7.0668e-05	0.00325351	0.538434	-0.437483	-1.69279	158
GOMF_OXIDOREDUCTASE_ACTIVITY_ACTING_ON_A_SULFUR_GROUP_OF_DONORS_OXYGEN_AS_ACCEPTOR	0.0785047	0.356191	0.21925	0.696333	1.45637	11
REACTOME_REGULATION_OF_FZD_BY_UBIQUITINATION	0.0672727	0.326095	0.234393	0.635137	1.45599	16
GOBP_REGULATION_OF_CELL_KILLING	0.00384922	0.0556135	0.431708	-0.551958	-1.6927	40
REACTOME_EPH_EPHRIN_MEDIATED_REPULSION_OF_CELLS	0.0475436	0.265312	0.261664	0.527332	1.45546	40
GOMF_PASSIVE_TRANSMEMBRANE_TRANSPORTER_ACTIVITY	0.0136287	0.122948	0.38073	0.430022	1.45538	159
URS_ADIPOCYTE_DIFFERENTIATION_UP	0.0473186	0.264493	0.261664	0.53239	1.45536	38
GSE19923_E2A_KO_VS_HEB_AND_E2A_KO_DP_THYMOCYTE_DN	0.0424886	0.249552	0.271289	0.486383	1.45533	62
GOCC_INTEGRIN_COMPLEX	0.0064178	0.0782735	0.407018	-0.661348	-1.69237	17
AIZARANI_LIVER_C11_HEPATOCYTES_1	0.0145481	0.128323	0.38073	0.441018	1.45519	122
GOBP_ICOSANOID_METABOLIC_PROCESS	0.0363852	0.225413	0.321776	0.488128	1.45501	61
GSE11961_MARGINAL_ZONE_BCELL_VS_MEMORY_BCELL_DAY7_DN	0.0242783	0.174716	0.352488	0.47131	1.45494	77
GOBP_DOPAMINERGIC_NEURON_DIFFERENTIATION	0.0607143	0.30542	0.245042	0.595785	1.45481	21
GOBP_APOPTOTIC_PROCESS_INVOLVED_IN_MORPHOGENESIS	0.0619308	0.309344	0.245042	0.625626	1.45455	17
GSE18791_CTRL_VS_NEWCASTLE_VIRUS_DC_14H_DN	0.000211483	0.00756497	0.518848	-0.452779	-1.69204	119
GSE14413_UNSTIM_VS_IFNB_STIM_RAW264_CELLS_UP	0.0339347	0.215899	0.321776	0.474957	1.45434	72
YAMAZAKI_TCEB3_TARGETS_DN	0.0120947	0.114282	0.38073	0.426707	1.45402	168
E2F_01	0.0448916	0.257479	0.266351	0.499575	1.45392	53
BIOCARTA_MCM_PATHWAY	0.0718133	0.339132	0.224966	0.614083	1.45379	18
MORF_FLT1	0.0327238	0.211028	0.321776	0.489121	1.45355	59
GOBP_EMBRYONIC_PLACENTA_MORPHOGENESIS	0.0625	0.311598	0.24134	0.595033	1.45298	21
GOBP_POSITIVE_REGULATION_OF_NEURON_DIFFERENTIATION	0.0497592	0.273407	0.257206	0.524188	1.45281	43
GSE12507_PDC_CELL_LINE_VS_IMMATUE_T_CELL_LINE_DN	0.0397644	0.238824	0.276501	0.475112	1.45271	70
GSE14413_UNSTIM_VS_IFNB_STIM_NIH3T3_CELLS_UP	0.0179571	0.145669	0.352488	0.449498	1.45267	100
GSE15659_RESTING_VS_ACTIVATED_TREG_UP	0.0242214	0.174609	0.352488	0.457573	1.45254	94
GSE36826_WT_VS_IL1R_KO_SKIN_DN	2.38834e-05	0.00149129	0.57561	-0.435985	-1.69091	160
GSE13887_RESTING_VS_NO_TREATED_CD4_TCELL_UP	0.0497592	0.273407	0.257206	0.524013	1.45233	43
P53_DN.V1_DN	0.015173	0.132056	0.38073	0.445616	1.45229	117
MIR6822_5P	0.0451613	0.258325	0.271289	0.522097	1.452	45
GOMF_TRNA_METHYLTRANSFERASE_ACTIVITY	0.0560132	0.291876	0.245042	0.549237	1.452	32
MODULE_176	0.0239939	0.173581	0.352488	0.458209	1.45191	91
KOINUMA_TARGETS_OF_SMAD2_OR_SMAD3	7.76483e-13	7.93921e-10	0.921426	-0.369934	-1.69069	804
KIM_WT1_TARGETS_12HR_DN	9.28021e-06	0.000696413	0.593325	-0.427093	-1.6906	187
MIR4661_5P	0.0560132	0.291876	0.245042	0.549074	1.45157	32
MIR4424	0.0232154	0.170055	0.352488	0.463252	1.4515	86
GOBP_REGULATION_OF_MORPHOGENESIS_OF_A_BRANCHING_STRUCTURE	0.0636943	0.314993	0.224966	0.538313	1.45145	34
GSE13522_WT_VS_IFNG_KO_SKIN_DN	0.0336391	0.214743	0.321776	0.48838	1.45134	59
MORF_FSHR	0.0167735	0.140161	0.352488	0.439755	1.4511	124
MIR3151_3P	0.0632091	0.313478	0.227987	0.543638	1.45088	33
WHITE_NEUROBLASTOMA_WITH_1P36.3_DELETION	0.00658131	0.079166	0.407018	-0.660613	-1.69049	17
KATSANOU_ELAVL1_TARGETS_UP	0.0163464	0.138259	0.352488	0.450823	1.45065	104
HP_MULTIPLE_LIPOMAS	0.056701	0.293453	0.248911	0.567314	1.45059	26
GOCC_POSTSYNAPTIC_ENDOSOME	0.0803738	0.361292	0.216543	0.693499	1.45044	11
HP_RENAL_DUPLICATION	0.056701	0.293453	0.248911	0.567081	1.45	26
GOBP_HEART_GROWTH	0.043956	0.254997	0.271289	0.511669	1.44996	49
GSE15659_NAIVE_CD4_TCELL_VS_ACTIVATED_TREG_UP	0.0170586	0.141755	0.352488	0.444495	1.44979	109
HORTON_SREBF_TARGETS	0.060177	0.303657	0.245042	0.578676	1.44963	24
GSE12839_CTRL_VS_IL12_TREATED_PBMC_DN	0.0359275	0.224104	0.321776	0.487756	1.44949	60
GOBP_NEGATIVE_REGULATION_OF_AXONOGENESIS	0.0451613	0.258325	0.271289	0.52132	1.44941	44
GOBP_POSITIVE_REGULATION_OF_SYNAPSE_ASSEMBLY	0.0508475	0.276539	0.261664	0.563009	1.4492	28
chr17q23	0.047619	0.265453	0.261664	0.529122	1.44919	39
HWANG_PROSTATE_CANCER_MARKERS	0.060177	0.303657	0.245042	0.578483	1.44915	24
HP_ABNORMAL_CONSUMPTION_BEHAVIOR	0.0260806	0.182119	0.352488	0.463861	1.44894	82
LEE_LIVER_CANCER_MYC_UP	0.0497592	0.273407	0.257206	0.522789	1.44893	43
HP_ULNAR_BOWING	0.085389	0.373571	0.2114	0.706591	1.44887	10
GOBP_REGULATION_OF_FILOPODIUM_ASSEMBLY	0.0524642	0.281208	0.248911	0.535422	1.44881	35
GOBP_RESPONSE_TO_IRON_ION	0.060177	0.303657	0.245042	0.578323	1.44875	24
MIKKELSEN_IPS_ICP_WITH_H3K4ME3_AND_H327ME3	0.0540541	0.285807	0.245042	0.531389	1.44872	37
CSR_EARLY_UP.V1_UP	0.000104047	0.00446366	0.538434	-0.442943	-1.68978	137
MIR449C_3P	0.0451613	0.258325	0.271289	0.521033	1.44861	44
MIR412_3P	0.0455927	0.259189	0.261664	0.491679	1.44832	55
GOMF_GLUTATHIONE_PEROXIDASE_ACTIVITY	0.0868762	0.377533	0.206588	0.642464	1.4482	15
GOBP_POSITIVE_REGULATION_OF_STRIATED_MUSCLE_CELL_DIFFERENTIATION	0.0619469	0.309344	0.24134	0.58007	1.44792	23
GNF2_CD7	0.085389	0.373571	0.2114	0.70606	1.44778	10
GOBP_HEART_MORPHOGENESIS	0.0127218	0.117564	0.38073	0.427426	1.44766	158
GOBP_NEGATIVE_REGULATION_OF_VIRAL_GENOME_REPLICATION	0.00289491	0.0458015	0.431708	-0.534419	-1.68971	48
GOBP_PROSTANOID_METABOLIC_PROCESS	0.0593081	0.301192	0.237794	0.54747	1.44733	32
OCT1_Q5_01	0.0127218	0.117564	0.38073	0.427292	1.44721	158
MIR8073	0.0455927	0.259189	0.261664	0.482737	1.44701	64
GOBP_POSITIVE_REGULATION_OF_ADAPTIVE_IMMUNE_RESPONSE	0.001505	0.0297593	0.45506	-0.500381	-1.68925	67
chr7q21	0.0460829	0.26086	0.261664	0.500978	1.44681	51
GOBP_VENTRICULAR_CARDIAC_MUSCLE_TISSUE_MORPHOGENESIS	0.0525424	0.281208	0.257206	0.559604	1.44638	29
HP_APLASIA_HYPOPLASIA_INVOLVING_FOREARM_BONES	0.0351029	0.220869	0.321776	0.4656	1.44602	79
HSIAO_LIVER_SPECIFIC_GENES	0.0198697	0.154813	0.352488	0.447411	1.44593	100
GSE15750_WT_VS_TRAF6KO_DAY10_EFF_CD8_TCELL_DN	0.0249842	0.178138	0.352488	0.46144	1.44582	86
GOBP_REGULATION_OF_CIRCADIAN_RHYTHM	0.0260806	0.182119	0.352488	0.462814	1.44567	82
GOBP_PROTEIN_MANNOSYLATION	0.0743363	0.345804	0.21925	0.604508	1.44559	19
GOBP_ODONTOGENESIS_OF_DENTIN_CONTAINING_TOOTH	0.0473282	0.264493	0.257206	0.49632	1.44539	52
MIR6871_5P	0.0601375	0.303657	0.24134	0.565159	1.44508	26
GOBP_REGULATION_OF_BRANCHING_INVOLVED_IN_URETERIC_BUD_MORPHOGENESIS	0.0813309	0.363839	0.213928	0.662224	1.44492	13
CONCANNON_APOPTOSIS_BY_EPOXOMICIN_DN	0.0155533	0.13412	0.38073	0.441997	1.44491	118
MIR4432	0.0455259	0.259189	0.266351	0.5096	1.44409	49
GOBP_ENDOCRINE_SYSTEM_DEVELOPMENT	0.0256147	0.180517	0.352488	0.467678	1.44373	77
HP_ABNORMALITY_OF_SALIVATION	0.0165192	0.139301	0.352488	0.437266	1.44351	125
ZHONG_PFC_C9_ORG_OTHER	0.0354698	0.222493	0.321776	0.4857	1.44338	59
GSE3203_UNTREATED_VS_IFNB_TREATED_LN_BCELL_DN	0.0189599	0.150666	0.352488	0.436876	1.44329	127
JI_METASTASIS_REPRESSED_BY_STK11	0.0660714	0.32246	0.234393	0.591061	1.44328	21
GOBP_NEURON_MIGRATION	0.0206169	0.158346	0.352488	0.451097	1.44305	97
TONKS_TARGETS_OF_RUNX1_RUNX1T1_FUSION_SUSTAINDED_IN_ERYTHROCYTE_UP	0.0648298	0.318363	0.224966	0.540664	1.44294	33
GOBP_CELLULAR_RESPONSE_TO_INORGANIC_SUBSTANCE	0.017413	0.143013	0.352488	0.435565	1.44273	129
GOBP_REGULATION_OF_BODY_FLUID_LEVELS	1.02211e-05	0.000746472	0.593325	-0.40901	-1.68855	233
GOMF_XENOBIOTIC_TRANSMEMBRANE_TRANSPORTER_ACTIVITY	0.090573	0.387611	0.202072	0.639989	1.44262	15
GSE6259_DEC205_POS_DC_VS_BCELL_UP	0.0385208	0.233744	0.287857	0.487593	1.44239	58
DESCARTES_FETAL_HEART_SCHWANN_CELLS	0.0789946	0.357843	0.213928	0.609149	1.44211	18
CERIBELLI_GENES_INACTIVE_AND_BOUND_BY_NFY	0.0727273	0.341691	0.224966	0.629071	1.44209	16
GOBP_PHENOL_CONTAINING_COMPOUND_METABOLIC_PROCESS	0.0455259	0.259189	0.266351	0.508832	1.44192	49
GOBP_REGULATION_OF_MUSCLE_CELL_DIFFERENTIATION	0.0277934	0.189872	0.352488	0.459727	1.44187	85
GOBP_REGULATION_OF_CELL_ACTIVATION	1.19692e-06	0.000129388	0.643552	-0.391971	-1.6883	323
GOBP_REGULATION_OF_DENDRITE_DEVELOPMENT	0.0374813	0.229306	0.287857	0.47873	1.44151	66
WP_CONGENITAL_GENERALIZED_LIPODYSTROPHY_CGL	0.00682657	0.0813238	0.407018	-0.659703	-1.68816	17
EGFR_UP.V1_DN	0.0115315	0.11116	0.38073	0.425007	1.44141	154
HP_ABNORMALITY_OF_KREBS_CYCLE_METABOLISM	0.090573	0.387611	0.202072	0.639371	1.44123	15
S8_01	0.0135914	0.122753	0.38073	0.432914	1.44111	137
REACTOME_MYOGENESIS	0.0825853	0.366798	0.208955	0.608567	1.44074	18
MIR7111_3P	0.028231	0.191558	0.352488	0.459354	1.44069	85
DURANTE_ADULT_OLFACTORY_NEUROEPITHELIUM_OLFACTORY_ENSHEATHING_GLIA	0.0455927	0.259189	0.261664	0.480579	1.44055	64
WP_EFFECT_OF_PROGERIN_ON_GENES_INVOLVED_IN_HUTCHINSONGILFORD_PROGERIA_SYNDROME	0.0692042	0.33155	0.224966	0.565937	1.44049	25
AR_03	0.0561798	0.292323	0.24134	0.522256	1.44047	42
GOBP_BICARBONATE_TRANSPORT	0.0743494	0.345804	0.224966	0.681198	1.44047	12
WP_ERK_PATHWAY_IN_HUNTINGTONS_DISEASE	0.0905797	0.387611	0.199915	0.644362	1.44026	14
GSE21927_SPLEEN_VS_TUMOR_MONOCYTE_C57BL6_UP	0.0381232	0.232481	0.282013	0.457072	1.44018	88
MARZEC_IL2_SIGNALING_DN	0.0670103	0.325514	0.227987	0.563217	1.44012	26
MENON_FETAL_KIDNEY_4_PODOCYTES	0.01297	0.119471	0.38073	0.420464	1.43988	171
GOBP_NEGATIVE_REGULATION_OF_NOTCH_SIGNALING_PATHWAY	0.0576271	0.295592	0.245042	0.55705	1.43978	29
MIR3925_5P	0.0213875	0.161684	0.352488	0.440845	1.43978	110
GOBP_ADULT_BEHAVIOR	0.0404192	0.241443	0.276501	0.473929	1.43962	69
GOBP_NEGATIVE_REGULATION_OF_CANONICAL_WNT_SIGNALING_PATHWAY	0.031204	0.204791	0.352488	0.453479	1.43954	94
GOBP_GERM_CELL_DEVELOPMENT	0.0132652	0.12092	0.38073	0.424748	1.43947	151
ZHAN_V1_LATE_DIFFERENTIATION_GENES_UP	0.0576271	0.295592	0.245042	0.556887	1.43936	29
WP_TNFRELATED_WEAK_INDUCER_OF_APOPTOSIS_TWEAK_SIGNALING_PATHWAY	0.00709925	0.0830751	0.407018	-0.553982	-1.68752	37
HP_APLASIA_HYPOPLASIA_OF_THE_CEREBRAL_WHITE_MATTER	0.0727273	0.341691	0.224966	0.627743	1.43904	16
GSE13762_CTRL_VS_125_VITAMIND_DAY5_DC_DN	0.0404192	0.241443	0.276501	0.473733	1.43902	69
GOBP_EMBRYONIC_CAMERA_TYPE_EYE_DEVELOPMENT	0.0647359	0.318093	0.231127	0.559442	1.43894	27
GOMF_OXIDOREDUCTASE_ACTIVITY_ACTING_ON_NAD_P_H_QUINONE_OR_SIMILAR_COMPOUND_AS_ACCEPTOR	0.048855	0.269769	0.252961	0.49407	1.43884	52
LAKE_ADULT_KIDNEY_C20_COLLECTING_DUCT_INTERCALATED_CELLS_TYPE_A_CORTEX	0.0212366	0.161203	0.352488	0.441296	1.43863	115
GAUSSMANN_MLL_AF4_FUSION_TARGETS_E_DN	0.0762082	0.350187	0.222056	0.680277	1.43852	12
MORF_PTPRB	0.0157204	0.134584	0.352488	0.441096	1.43844	114
HP_RECURRENT_HYPOGLYCEMIA	0.0831793	0.367942	0.2114	0.65923	1.43839	13
HP_ABNORMAL_BLISTERING_OF_THE_SKIN	0.000941594	0.0215942	0.477271	-0.484344	-1.68729	78
GOBP_TRABECULA_FORMATION	0.0745455	0.346443	0.222056	0.627266	1.43795	16
MODULE_316	0.0831793	0.367942	0.2114	0.659008	1.4379	13
GOBP_TELENCEPHALON_DEVELOPMENT	0.0145339	0.128244	0.38073	0.422169	1.43766	167
GSE360_L_DONOVANI_VS_B_MALAYI_LOW_DOSE_DC_DN	0.0188505	0.149991	0.352488	0.425686	1.43736	147
MODULE_204	0.0385208	0.233744	0.287857	0.485857	1.43726	58
GOBP_HORMONE_METABOLIC_PROCESS	0.0264323	0.183672	0.352488	0.438723	1.43703	119
PRC2_EZH2_UP.V1_UP	0.000204576	0.00736083	0.518848	-0.44603	-1.68691	129
KRAS.AMP.LUNG_UP.V1_DN	0.0448916	0.257479	0.266351	0.493737	1.43693	53
LIM_MAMMARY_LUMINAL_MATURE_UP	0.0271552	0.186917	0.352488	0.462561	1.43691	80
GSE30971_WBP7_HET_VS_KO_MACROPHAGE_4H_LPS_STIM_UP	2.43375e-05	0.00151578	0.57561	-0.431899	-1.68535	166
GSE2585_AIRE_KO_VS_WT_CD80_LOW_MTEC_UP	0.0214479	0.161942	0.352488	0.439619	1.43667	112
GOBP_MITOTIC_DNA_REPLICATION	0.0905797	0.387611	0.199915	0.642736	1.43663	14
HP_ABNORMAL_CELL_PROLIFERATION	0.00715359	0.0832399	0.407018	-0.658026	-1.68387	17
GSE37605_C57BL6_VS_NOD_FOXP3_IRES_GFP_TREG_UP	0.0553797	0.290213	0.24134	0.519358	1.43606	41
WU_ALZHEIMER_DISEASE_DN	0.0762082	0.350187	0.222056	0.679071	1.43597	12
GSE29618_PRE_VS_DAY7_FLU_VACCINE_BCELL_UP	0.0264323	0.183672	0.352488	0.438332	1.43575	119
GOBP_CENTROSOME_SEPARATION	0.0905797	0.387611	0.199915	0.642329	1.43572	14
HP_MICROMELIA	0.027842	0.190099	0.352488	0.465055	1.43563	77
GOBP_LONG_TERM_SYNAPTIC_POTENTIATION	0.0507132	0.276361	0.252961	0.50974	1.43525	47
STARK_HYPPOCAMPUS_22Q11_DELETION_DN	0.079646	0.359601	0.2114	0.600125	1.4351	19
MIR4456	0.036075	0.224625	0.287857	0.45141	1.43503	95
DURANTE_ADULT_OLFACTORY_NEUROEPITHELIUM_GLOBOSE_BASAL_CELLS	0.0696429	0.333002	0.227987	0.587671	1.435	21
GOMF_PHOSPHATIDYLINOSITOL_PHOSPHATE_BINDING	0.000138935	0.00558904	0.518848	-0.443252	-1.68319	130
GOBP_REGULATION_OF_MESENCHYMAL_CELL_PROLIFERATION	0.071048	0.336657	0.224966	0.593394	1.43492	20
MIR4722_3P	0.0418535	0.247445	0.271289	0.474096	1.43488	68
GROSS_HIF1A_TARGETS_DN	0.0754039	0.348332	0.21925	0.584336	1.43474	22
MANNE_COVID19_COMBINED_COHORT_VS_HEALTHY_DONOR_PLATELETS_DN	0.0320023	0.208138	0.321776	0.445597	1.43468	99
GOBP_CARDIAC_MUSCLE_CELL_MEMBRANE_REPOLARIZATION	0.0780669	0.35476	0.21925	0.67843	1.43461	12
BUSSLINGER_ESOPHAGEAL_DENDRITIC_CELLS	4.33241e-05	0.00229123	0.557332	-0.441333	-1.68289	152
GOBP_SYNAPTIC_VESICLE_LOCALIZATION	0.0567823	0.293453	0.237794	0.524722	1.4344	38
GOBP_AXIS_SPECIFICATION	0.0380518	0.232148	0.287857	0.482649	1.43431	60
MIR3678_3P	0.0312948	0.205168	0.321776	0.457249	1.43409	85
GCM_CDH5	0.0998152	0.404423	0.191892	0.636061	1.43377	15
GOBP_MORPHOGENESIS_OF_AN_ENDOTHELIUM	0.0841121	0.370163	0.2114	0.685499	1.43371	11
GOBP_REGULATION_OF_STRIATED_MUSCLE_CELL_DIFFERENTIATION	0.0523883	0.281113	0.245042	0.49059	1.43364	54
REACTOME_CELL_SURFACE_INTERACTIONS_AT_THE_VASCULAR_WALL	0.00120866	0.0255023	0.45506	-0.488387	-1.68248	74
GSE3982_BASOPHIL_VS_NKCELL_DN	0.0178497	0.145278	0.352488	0.434459	1.43355	122
GOBP_REGULATION_OF_CARDIAC_MUSCLE_CELL_PROLIFERATION	0.0672566	0.326095	0.231127	0.572241	1.43351	24
HP_SUPERNUMERARY_NIPPLE	0.0651828	0.319405	0.222056	0.525796	1.43347	37
HP_NARROW_NASAL_BRIDGE	0.0664395	0.323612	0.227987	0.557181	1.43313	27
GOBP_NEGATIVE_REGULATION_OF_NEURON_DEATH	0.0169271	0.140996	0.352488	0.428319	1.43304	142
ASGHARZADEH_NEUROBLASTOMA_POOR_SURVIVAL_DN	0.0636516	0.314845	0.231127	0.549757	1.43292	30
ZHANG_GATA6_TARGETS_DN	0.0626003	0.311972	0.227987	0.519513	1.43291	42
GOBP_CELL_CYCLE_DNA_REPLICATION	0.0554675	0.290213	0.24134	0.519146	1.43287	40
GOMF_STRUCTURAL_CONSTITUENT_OF_SYNAPSE	0.0868762	0.377533	0.206588	0.656684	1.43283	13
GOMF_CHEMOATTRACTANT_ACTIVITY	0.0781818	0.355015	0.216543	0.624961	1.43266	16
HP_ANHIDROSIS	0.0754039	0.348332	0.21925	0.583485	1.43265	22
GOBP_FEMALE_GAMETE_GENERATION	0.0356633	0.223308	0.287857	0.443652	1.43235	101
GOMF_PROTON_CHANNEL_ACTIVITY	0.08	0.360206	0.213928	0.624685	1.43203	16
VALK_AML_CLUSTER_2	0.071048	0.336657	0.224966	0.592153	1.43192	20
chr7q33	0.071048	0.336657	0.224966	0.592116	1.43183	20
MIR603	0.02027	0.156809	0.352488	0.431079	1.43169	133
MORF_PTPRR	0.066879	0.325108	0.21925	0.530982	1.43168	34
GOBP_POSITIVE_REGULATION_OF_CELL_ACTIVATION	5.74562e-06	0.000469972	0.610527	-0.424346	-1.68234	191
HP_BROAD_PHILTRUM	0.0683625	0.32933	0.216543	0.524987	1.43127	37
TONKS_TARGETS_OF_RUNX1_RUNX1T1_FUSION_GRANULOCYTE_UP	0.0561798	0.292323	0.24134	0.516365	1.43113	43
GSE13522_CTRL_VS_T_CRUZI_BRAZIL_STRAIN_INF_SKIN_DN	0.0167754	0.140161	0.352488	0.438844	1.4311	114
GSE25123_IL4_VS_IL4_AND_ROSIGLITAZONE_STIM_PPARG_KO_MACROPHAGE_DAY10_DN	4.62671e-05	0.00242596	0.557332	-0.442614	-1.68224	146
HP_BROAD_FINGER	0.0193622	0.152334	0.352488	0.437754	1.43104	118
HP_BILATERAL_TONIC_CLONIC_SEIZURE_WITH_GENERALIZED_ONSET	0.0729335	0.342137	0.2114	0.536181	1.43098	33
GOMF_VITAMIN_BINDING	0.0366032	0.226135	0.287857	0.451367	1.4304	92
HP_ABNORMAL_ANTERIOR_CHAMBER_MORPHOLOGY	0.0684713	0.329584	0.216543	0.530449	1.43025	34
GOCC_DNA_REPLICATION_PREINITIATION_COMPLEX	0.0799257	0.360206	0.216543	0.676338	1.43019	12
HP_ABNORMALITY_OF_THE_DISTAL_PHALANGES_OF_THE_TOES	0.0942029	0.395221	0.195789	0.639704	1.42985	14
GOBP_CORONARY_VASCULATURE_MORPHOGENESIS	0.0817844	0.364604	0.213928	0.675814	1.42908	12
FOXO4_02	0.0119166	0.113226	0.38073	0.416148	1.429	178
MIR4475	0.0513219	0.277826	0.248911	0.499897	1.42897	50
GSE2770_UNTREATED_VS_TGFB_AND_IL4_TREATED_ACT_CD4_TCELL_48H_UP	0.0395894	0.23846	0.276501	0.453509	1.42896	88
HP_NEOPLASM_OF_THE_LIVER	0.0338225	0.215297	0.321776	0.450092	1.42879	94
GOMF_SODIUM_CHANNEL_ACTIVITY	0.101664	0.407462	0.190023	0.63362	1.42826	15
GOBP_DEVELOPMENT_OF_PRIMARY_FEMALE_SEXUAL_CHARACTERISTICS	0.0520674	0.280009	0.245042	0.477698	1.42818	63
GOBP_REGULATION_OF_NEURON_PROJECTION_REGENERATION	0.0714286	0.337789	0.224966	0.584743	1.42785	21
HP_ABNORMAL_MAGNESIUM_CONCENTRATION	0.0910816	0.388635	0.204295	0.696259	1.42769	10
REACTOME_RESPIRATORY_ELECTRON_TRANSPORT_ATP_SYNTHESIS_BY_CHEMIOSMOTIC_COUPLING_AND_HEAT_PRODUCTION_BY_UNCOUPLING_PROTEINS	0.0204202	0.157345	0.352488	0.43671	1.42763	118
GOBP_TUBE_FORMATION	0.0293926	0.19636	0.352488	0.435839	1.42758	119
ALCALAY_AML_BY_NPM1_LOCALIZATION_UP	0.036075	0.224625	0.287857	0.446252	1.42755	97
GOBP_VASCULAR_TRANSPORT	0.047619	0.265453	0.257206	0.494301	1.42753	51
BIOCARTA_CHREBP_PATHWAY	0.0836431	0.368959	0.2114	0.675039	1.42744	12
GOMF_VOLTAGE_GATED_CATION_CHANNEL_ACTIVITY	0.0686767	0.330119	0.222056	0.547619	1.42735	30
HP_ABNORMAL_BLOOD_GLUCOSE_CONCENTRATION	0.0116667	0.111763	0.38073	0.412627	1.42729	193
GOBP_REGULATION_OF_SMOOTH_MUSCLE_CELL_DIFFERENTIATION	0.0728242	0.342031	0.222056	0.590198	1.42719	20
WP_TYPE_I_COLLAGEN_SYNTHESIS_IN_THE_CONTEXT_OF_OSTEOGENESIS_IMPERFECTA	0.0761246	0.350144	0.213928	0.560656	1.42705	25
REACTOME_RA_BIOSYNTHESIS_PATHWAY	0.0836431	0.368959	0.2114	0.674848	1.42704	12
MORF_MDM2	0.0174746	0.143295	0.352488	0.428631	1.42685	137
MORF_ATF2	0.0115476	0.111168	0.38073	0.420331	1.42673	164
DESCARTES_FETAL_HEART_VISCERAL_NEURONS	0.0942029	0.395221	0.195789	0.638229	1.42656	14
GOBP_N_ACETYLNEURAMINATE_METABOLIC_PROCESS	0.0967742	0.399788	0.197822	0.695603	1.42634	10
MIR151A_5P_MIR151B	0.0967742	0.399788	0.197822	0.695601	1.42634	10
GOBP_RELAXATION_OF_CARDIAC_MUSCLE	0.0967742	0.399788	0.197822	0.695588	1.42631	10
MIR9718	0.0441826	0.255608	0.261664	0.466467	1.42628	70
GSE2770_UNTREATED_VS_TGFB_AND_IL12_TREATED_ACT_CD4_TCELL_2H_UP	0.0192049	0.15168	0.352488	0.43762	1.42623	117
HP_STATUS_EPILEPTICUS_WITHOUT_PROMINENT_MOTOR_SYMPTOMS	0.0967742	0.399788	0.197822	0.695493	1.42611	10
RUBENSTEIN_SKELETAL_MUSCLE_T_CELLS	7.58883e-05	0.00344856	0.538434	-0.439283	-1.68218	154
LI_CISPLATIN_RESISTANCE_DN	0.0933573	0.39376	0.195789	0.602266	1.42582	18
MODULE_165	0.0686767	0.330119	0.222056	0.546991	1.42571	30
KYNG_ENVIRONMENTAL_STRESS_RESPONSE_NOT_BY_UV_IN_OLD	0.0746004	0.346446	0.21925	0.589584	1.4257	20
GOBP_NEURAL_TUBE_FORMATION	0.0366032	0.226135	0.287857	0.449867	1.42565	92
GOBP_2_OXOGLUTARATE_METABOLIC_PROCESS	0.0942029	0.395221	0.195789	0.637757	1.4255	14
GSE25123_WT_VS_PPARG_KO_MACROPHAGE_ROSIGLITAZONE_STIM_UP	0.0198729	0.154813	0.352488	0.421304	1.42543	157
BOQUEST_STEM_CELL_DN	0.000108841	0.00460491	0.538434	-0.440687	-1.68072	136
GSE9509_LPS_VS_LPS_AND_IL10_STIM_IL10_KO_MACROPHAGE_20MIN_UP	0.0156566	0.134382	0.352488	0.42886	1.42492	131
GSE10325_MYELOID_VS_LUPUS_MYELOID_UP	0.0366032	0.226135	0.287857	0.449606	1.42482	92
GOBP_NEURAL_TUBE_DEVELOPMENT	0.0226979	0.167968	0.352488	0.431155	1.42439	127
MODULE_125	0.0658106	0.321634	0.222056	0.513853	1.42417	43
HP_ANTERIOR_PITUITARY_DYSGENESIS	0.0887246	0.382773	0.204295	0.652342	1.42336	13
GOBP_MYELOID_CELL_ACTIVATION_INVOLVED_IN_IMMUNE_RESPONSE	0.00177487	0.0331711	0.45506	-0.526553	-1.67927	50
MIR5094	0.046131	0.260951	0.257206	0.462485	1.42293	73
HP_BELL_SHAPED_THORAX	0.0831858	0.367942	0.206588	0.595014	1.42288	19
CGTSACG_PAX3_B	0.0156013	0.134189	0.38073	0.429884	1.42282	128
HP_GENERALIZED_TONIC_SEIZURE	0.0549618	0.288741	0.237794	0.488496	1.4226	52
GOBP_NEURON_PROJECTION_REGENERATION	0.0699523	0.333862	0.213928	0.521801	1.42258	37
GOBP_REGULATION_OF_MYOTUBE_DIFFERENTIATION	0.0761246	0.350144	0.213928	0.55882	1.42237	25
KARLSSON_TGFB1_TARGETS_DN	0.0159863	0.136022	0.352488	0.415262	1.42207	171
MORF_ETV3	0.0708402	0.336334	0.216543	0.53785	1.4219	32
MODULE_234	0.075	0.34725	0.21925	0.582225	1.4217	21
HP_LETHARGY	0.0183499	0.147724	0.352488	0.418786	1.42155	155
GOMF_ORGANIC_ACID_TRANSMEMBRANE_TRANSPORTER_ACTIVITY	0.0519162	0.279557	0.321776	0.457165	1.42154	81
HOWARD_MONOCYTE_INACT_MONOV_INFLUENZA_A_INDONESIA_05_2005_H5N1_AGE_18_49YO_1DY_DN	0.0849558	0.372473	0.204295	0.594213	1.42097	19
MMS_MOUSE_LYMPH_HIGH_4HRS_UP	0.073132	0.342543	0.208955	0.525096	1.42087	35
HP_ABNORMAL_CIRCULATING_FOLLICLE_STIMULATING_HORMONE_CONCENTRATION	0.0748408	0.346688	0.206588	0.526883	1.42063	34
NIKOLSKY_BREAST_CANCER_1Q21_AMPLICON	0.0711864	0.336903	0.21925	0.551854	1.42049	28
GOBP_REGULATION_OF_STEM_CELL_DIFFERENTIATION	0.0565149	0.292998	0.237794	0.501198	1.42028	49
HP_VENTRICULAR_TACHYCARDIA	0.0720268	0.339526	0.216543	0.544849	1.42013	30
CORRE_MULTIPLE_MYELOMA_DN	0.073132	0.342543	0.208955	0.524811	1.4201	35
GOBP_RUFFLE_ORGANIZATION	0.0558214	0.291323	0.24134	0.507656	1.42009	46
DESCARTES_MAIN_FETAL_HEPATOBLASTS	0.0761062	0.350144	0.216543	0.568903	1.42004	23
MIR4642	0.04	0.239697	0.276501	0.459974	1.41995	77
LE_EGR2_TARGETS_UP	0.0383523	0.233113	0.276501	0.439256	1.41957	100
MIR4427	0.0107996	0.106473	0.38073	0.411724	1.4194	185
LIU_PROSTATE_CANCER_UP	0.0309602	0.203785	0.352488	0.459268	1.41926	78
GOCC_CHLORIDE_CHANNEL_COMPLEX	0.0910747	0.388635	0.199915	0.610344	1.41902	17
DESCARTES_FETAL_INTESTINE_ENS_GLIA	0.0953271	0.397423	0.197822	0.678396	1.41885	11
VALK_AML_CLUSTER_7	0.0942029	0.395221	0.195789	0.634753	1.41879	14
HOLLERN_EMT_BREAST_TUMOR_UP	0.000712775	0.0178114	0.477271	-0.469772	-1.67915	88
STK33_SKM_DN	0.0205204	0.157803	0.352488	0.415132	1.41836	170
MIR216B_3P	0.0425844	0.249552	0.266351	0.447858	1.41791	93
ZHAN_MULTIPLE_MYELOMA_CD1_VS_CD2_UP	0.00324732	0.0497416	0.431708	-0.531038	-1.67902	48
CUI_DEVELOPING_HEART_C3_FIBROBLAST_LIKE_CELL	0.0535988	0.284411	0.24134	0.474235	1.41782	63
GOBP_ROOF_OF_MOUTH_DEVELOPMENT	0.0487062	0.269126	0.252961	0.475636	1.41777	61
GOBP_POSITIVE_REGULATION_OF_SYNAPTIC_TRANSMISSION	0.0318512	0.207621	0.321776	0.458734	1.41761	78
HP_BULBAR_SIGNS	0.0749574	0.347118	0.213928	0.551074	1.41742	27
GOBP_RESPONSE_TO_PROSTAGLANDIN	0.10536	0.415132	0.186433	0.628809	1.41742	15
GOCC_KINESIN_COMPLEX	0.00739712	0.0846632	0.407018	-0.551076	-1.67867	37
GOBP_SENSORY_PERCEPTION_OF_MECHANICAL_STIMULUS	0.0381791	0.232649	0.282013	0.456356	1.41731	79
GSE41978_WT_VS_BIM_KO_KLRG1_LOW_EFFECTOR_CD8_TCELL_DN	0.0171467	0.142149	0.352488	0.422532	1.41725	143
GSE26488_WT_VS_HDAC7_KO_DOUBLE_POSITIVE_THYMOCYTE_UP	0.0174033	0.143013	0.352488	0.418436	1.41722	158
GSE37532_VISCERAL_ADIPOSE_TISSUE_VS_LN_DERIVED_TCONV_CD4_TCELL_UP	0.0547112	0.2879	0.237794	0.472706	1.41695	64
MIR450A_1_3P	0.0150839	0.131648	0.38073	0.426403	1.41692	134
GSE46606_DAY1_VS_DAY3_CD40L_IL2_IL5_STIMULATED_BCELL_UP	0.0425844	0.249552	0.266351	0.447498	1.41677	93
MIR188_5P	0.0515933	0.278559	0.245042	0.473464	1.41667	62
HP_VAGINAL_ATRESIA	0.0953271	0.397423	0.197822	0.677291	1.41654	11
GOBP_KIDNEY_MESENCHYME_DEVELOPMENT	0.0887246	0.382773	0.204295	0.649203	1.41651	13
GSE25502_WT_VS_KLF13_KO_THYMIC_MEMORY_LIKE_CD8_TCELL_DN	0.0509745	0.276924	0.245042	0.4704	1.41643	66
GSE21379_WT_VS_SAP_KO_TFH_CD4_TCELL_DN	0.0213892	0.161684	0.352488	0.429842	1.41607	121
MODULE_40	0.0549618	0.288741	0.237794	0.48622	1.41597	52
HP_HYPOPLASIA_OF_THE_RADIUS	0.0810373	0.362878	0.199915	0.530488	1.41578	33
VERHAAK_GLIOBLASTOMA_NEURAL	0.0536911	0.284712	0.321776	0.455281	1.41568	81
GOMF_SOLUTE_ANION_ANTIPORTER_ACTIVITY	0.0965392	0.399557	0.193813	0.608827	1.41549	17
WP_PHOSPHODIESTERASES_IN_NEURONAL_FUNCTION	0.0843806	0.370879	0.206588	0.576496	1.41549	22
GOMF_BETA_CATENIN_BINDING	0.0464072	0.26185	0.257206	0.465945	1.41537	69
GOMF_D_THREO_ALDOSE_1_DEHYDROGENASE_ACTIVITY	0.0986717	0.402745	0.195789	0.690178	1.41522	10
SMID_BREAST_CANCER_RELAPSE_IN_BONE_UP	0.0572755	0.294836	0.234393	0.486249	1.41514	53
GSE25088_WT_VS_STAT6_KO_MACROPHAGE_DN	0.0249901	0.178138	0.352488	0.417506	1.41511	156
MIR8075	0.0477658	0.265882	0.257206	0.478202	1.41461	58
GOBP_REGULATION_OF_GLIOGENESIS	0.06231	0.310904	0.222056	0.480178	1.41444	55
GSE29614_CTRL_VS_DAY3_TIV_FLU_VACCINE_PBMC_DN	0.0477658	0.265882	0.257206	0.478087	1.41427	58
GOBP_BONE_MORPHOGENESIS	0.0471842	0.263988	0.257206	0.475879	1.41419	59
VART_KSHV_INFECTION_ANGIOGENIC_MARKERS_DN	0.0464072	0.26185	0.257206	0.459775	1.41414	74
PITX2_Q2	0.0184516	0.14815	0.352488	0.418339	1.4141	148
GOMF_ANTIOXIDANT_ACTIVITY	0.0572755	0.294836	0.234393	0.485846	1.41396	53
WP_TRYPTOPHAN_METABOLISM	0.0834813	0.368842	0.206588	0.584639	1.41375	20
HP_PURPURA	0.00149217	0.0296009	0.45506	-0.497174	-1.67851	65
GOBP_GLIAL_CELL_DIFFERENTIATION	0.0207447	0.15903	0.352488	0.424664	1.41365	137
WP_DNA_REPLICATION	0.0648734	0.318513	0.222056	0.511221	1.41356	41
GOBP_CELL_SURFACE_RECEPTOR_SIGNALING_PATHWAY_INVOLVED_IN_HEART_DEVELOPMENT	0.100539	0.406129	0.188204	0.597059	1.41349	18
GOBP_POSITIVE_REGULATION_OF_SKELETAL_MUSCLE_TISSUE_DEVELOPMENT	0.0953271	0.397423	0.197822	0.675785	1.41339	11
GOBP_ODONTOGENESIS	0.0464072	0.26185	0.257206	0.459516	1.41335	74
MODULE_145	0.056231	0.292528	0.234393	0.47144	1.41315	64
SABATES_COLORECTAL_ADENOMA_DN	0.030723	0.202719	0.352488	0.45117	1.41308	83
GSE8515_IL1_VS_IL6_4H_STIM_MAC_UP	7.53854e-05	0.00343206	0.538434	-0.439541	-1.67845	150
WP_7OXOC_AND_7BETAHC_PATHWAYS	0.0909091	0.388374	0.199915	0.616253	1.4127	16
GOBP_PARAXIAL_MESODERM_DEVELOPMENT	0.090573	0.387611	0.202072	0.647415	1.41261	13
GSE36476_YOUNG_VS_OLD_DONOR_MEMORY_CD4_TCELL_40H_TSST_ACT_UP	0.0382353	0.232689	0.282013	0.449404	1.41243	87
GOCC_DENDRITE_TERMINUS	0.0971963	0.400117	0.195789	0.675199	1.41217	11
GOBP_RESPONSE_TO_AUDITORY_STIMULUS	0.104364	0.412859	0.190023	0.68862	1.41202	10
MIR3681_5P	0.0767857	0.351823	0.216543	0.57825	1.412	21
GOBP_INNER_EAR_AUDITORY_RECEPTOR_CELL_DIFFERENTIATION	0.0725664	0.341078	0.222056	0.56365	1.41199	24
GOCC_MITOTIC_SPINDLE_MIDZONE	0.104364	0.412859	0.190023	0.688597	1.41197	10
GOBP_POTASSIUM_ION_HOMEOSTASIS	0.0929368	0.392982	0.199915	0.667697	1.41192	12
DESCARTES_FETAL_ADRENAL_ERYTHROBLASTS	0.0730159	0.342326	0.208955	0.515498	1.41187	39
BOQUEST_STEM_CELL_CULTURED_VS_FRESH_DN	0.0929368	0.392982	0.199915	0.667604	1.41172	12
GOBP_POSITIVE_REGULATION_OF_LEUKOCYTE_DEGRANULATION	0.00756236	0.0858762	0.407018	-0.655625	-1.67773	17
MIR7151_5P	0.0747218	0.346688	0.206588	0.517594	1.41111	37
MIR6727_3P	0.041116	0.244179	0.271289	0.447142	1.41099	89
GSE22886_CD8_TCELL_VS_BCELL_NAIVE_DN	0.020814	0.159217	0.352488	0.432767	1.41076	116
GOMF_DNA_REPLICATION_ORIGIN_BINDING	0.0909091	0.388374	0.199915	0.615379	1.4107	16
WANG_HCP_PROSTATE_CANCER	0.0434153	0.252884	0.261664	0.442673	1.41066	96
GOUYER_TATI_TARGETS_DN	0.090573	0.387611	0.202072	0.646486	1.41058	13
FAN_EMBRYONIC_CTX_BIG_GROUPS_EXCITATORY_NEURON	0.100539	0.406129	0.188204	0.595822	1.41056	18
HP_VITREORETINOPATHY	0.104364	0.412859	0.190023	0.687887	1.41052	10
GOBP_MESENCHYMAL_TO_EPITHELIAL_TRANSITION	0.104364	0.412859	0.190023	0.687782	1.4103	10
GSE19198_1H_VS_6H_IL21_TREATED_TCELL_UP	0.0577508	0.295979	0.231127	0.470454	1.4102	64
CERIBELLI_PROMOTERS_INACTIVE_AND_BOUND_BY_NFY	0.0971963	0.400117	0.195789	0.6742	1.41008	11
MIR1298_3P	0.0817717	0.364604	0.204295	0.548135	1.40986	27
KEGG_TYROSINE_METABOLISM	0.079646	0.359601	0.2114	0.564808	1.40982	23
HP_ENLARGED_POSTERIOR_FOSSA	0.0222058	0.165827	0.352488	0.421725	1.40973	139
GOMF_POTASSIUM_CHANNEL_ACTIVITY	0.0861759	0.375942	0.204295	0.574109	1.40963	22
BLANCO_MELO_BRONCHIAL_EPITHELIAL_CELLS_INFLUENZA_A_DEL_NS1_INFECTION_UP	6.42873e-09	1.73357e-06	0.761461	-0.377367	-1.67741	491
GOBP_COLUMNAR_CUBOIDAL_EPITHELIAL_CELL_DIFFERENTIATION	0.0546282	0.287616	0.237794	0.47105	1.40945	62
KEGG_BUTANOATE_METABOLISM	0.0725664	0.341078	0.222056	0.562612	1.40939	24
HP_AMBIGUOUS_GENITALIA	0.0369847	0.227423	0.321776	0.449276	1.40909	85
HP_BIFID_TONGUE	0.0767857	0.351823	0.216543	0.577053	1.40907	21
GOMF_GAMMA_CATENIN_BINDING	0.0971963	0.400117	0.195789	0.673686	1.409	11
FOSTER_TOLERANT_MACROPHAGE_DN	5.69941e-07	7.43924e-05	0.659444	-0.388396	-1.67709	353
RORIE_TARGETS_OF_EWSR1_FLI1_FUSION_DN	0.0947955	0.396511	0.197822	0.666015	1.40836	12
HP_VISCERAL_ANGIOMATOSIS	0.109057	0.422774	0.183024	0.624708	1.40818	15
HP_PRIMITIVE_NEUROECTODERMAL_TUMOR	0.0575428	0.29553	0.234393	0.492607	1.40814	50
HP_VENTRICULAR_ARRHYTHMIA	0.0294583	0.196571	0.352488	0.437807	1.40812	103
GOBP_CELLULAR_RESPONSE_TO_REACTIVE_NITROGEN_SPECIES	0.0960145	0.398596	0.193813	0.629955	1.40806	14
HP_MEDIAN_CLEFT_LIP_AND_PALATE	0.0979667	0.401578	0.193813	0.645217	1.40781	13
ROYLANCE_BREAST_CANCER_16Q_COPY_NUMBER_DN	0.0979667	0.401578	0.193813	0.64519	1.40775	13
LHX3_01	0.0214479	0.161942	0.352488	0.431513	1.40762	113
GSE19888_CTRL_VS_TCELL_MEMBRANES_ACT_MAST_CELL_PRETREAT_A3R_INH_UP	0.0212717	0.161256	0.352488	0.423947	1.40761	132
AREB6_02	0.0165891	0.139516	0.352488	0.414558	1.40718	163
ZAIDI_OSTEOBLAST_TRANSCRIPTION_FACTORS	0.111954	0.428521	0.183024	0.68625	1.40716	10
DESCARTES_MAIN_FETAL_BRONCHIOLAR_AND_ALVEOLAR_EPITHELIAL_CELLS	0.0966543	0.399788	0.195789	0.665413	1.40709	12
P53_DN.V2_DN	0.0494012	0.272065	0.248911	0.463091	1.4067	69
MALTA_CURATED_STEMNESS_MARKERS	0.109057	0.422774	0.183024	0.623992	1.40656	15
F10_TARGET_GENES	0.00999372	0.100837	0.38073	0.407741	1.40653	186
GSE26727_WT_VS_KLF2_KO_LPS_STIM_MACROPHAGE_UP	0.0187259	0.149175	0.352488	0.416264	1.40642	149
MIR6827_5P	0.0533537	0.283816	0.24134	0.476899	1.40619	57
GOBP_NEGATIVE_REGULATION_OF_AXON_EXTENSION	0.0794702	0.359006	0.204295	0.53381	1.40617	31
HP_FACIAL_ASYMMETRY	0.0225412	0.167262	0.352488	0.437546	1.40595	102
DESERT_PERIPORTAL_HEPATOCELLULAR_CARCINOMA_SUBCLASS_UP	0.0517504	0.279124	0.245042	0.473059	1.40581	60
PETROVA_ENDOTHELIUM_LYMPHATIC_VS_BLOOD_UP	0.0444126	0.256072	0.257206	0.4374	1.40576	98
REACTOME_FORMATION_OF_THE_BETA_CATENIN_TCF_TRANSACTIVATING_COMPLEX	0.0690209	0.331125	0.216543	0.509661	1.40573	42
GOBP_REGULATION_OF_LONG_TERM_NEURONAL_SYNAPTIC_PLASTICITY	0.109057	0.422774	0.183024	0.623571	1.40561	15
WP_PRIMARY_FOCAL_SEGMENTAL_GLOMERULOSCLEROSIS_FSGS	0.00166571	0.031902	0.45506	-0.517999	-1.67685	55
MANNE_COVID19_ICU_VS_HEALTHY_DONOR_PLATELETS_DN	0.0503704	0.275226	0.245042	0.455272	1.40543	77
HP_HYPOGLYCEMIC_COMA	0.0998152	0.404423	0.191892	0.644	1.40516	13
GSE22443_NAIVE_VS_ACT_AND_IL2_TREATED_CD8_TCELL_UP	0.0353107	0.221722	0.287857	0.430662	1.40485	113
E12_Q6	0.0245086	0.175648	0.352488	0.415001	1.40454	159
CUI_DEVELOPING_HEART_CARDIAC_FIBROBLASTS	0.0712025	0.336915	0.2114	0.507832	1.40419	41
MIR6810_5P	0.066129	0.322612	0.222056	0.504898	1.40417	45
GOBP_SERINE_FAMILY_AMINO_ACID_BIOSYNTHETIC_PROCESS	0.10772	0.420512	0.181383	0.593077	1.40406	18
CRX_NRL_DN.V1_DN	0.041116	0.244179	0.271289	0.452081	1.40404	79
HP_ANAL_STENOSIS	0.0790378	0.357843	0.208955	0.549105	1.40403	26
MIR6838_3P	0.0613208	0.307594	0.227987	0.494915	1.40402	48
GSE13411_NAIVE_VS_MEMORY_BCELL_UP	0.0469897	0.263217	0.252961	0.443432	1.4039	93
MIR11181_5P	0.0533537	0.283816	0.24134	0.476114	1.40387	57
GSE6269_FLU_VS_E_COLI_INF_PBMC_DN	0.0439883	0.255124	0.261664	0.445513	1.40376	88
HU_FETAL_RETINA_AMACRINE	0.0834753	0.368842	0.202072	0.545727	1.40367	27
MOROSETTI_FACIOSCAPULOHUMERAL_MUSCULAR_DISTROPHY_UP	0.111954	0.428521	0.183024	0.684375	1.40332	10
GOBP_NEGATIVE_REGULATION_OF_SODIUM_ION_TRANSPORT	0.0990654	0.40348	0.193813	0.670832	1.40303	11
GOBP_HEART_VALVE_MORPHOGENESIS	0.0858995	0.375385	0.193813	0.525624	1.4028	33
DOANE_BREAST_CANCER_CLASSES_UP	0.0776545	0.354595	0.202072	0.508214	1.4027	40
WP_PATHWAYS_AFFECTED_IN_ADENOID_CYSTIC_CARCINOMA	0.054878	0.288424	0.237794	0.475713	1.40269	57
GOCC_BETA_CATENIN_TCF_COMPLEX	0.101664	0.407462	0.190023	0.642803	1.40255	13
MANNO_MIDBRAIN_NEUROTYPES_HNPROG	0.0195451	0.153281	0.352488	0.421203	1.40239	136
REACTOME_N_GLYCAN_ANTENNAE_ELONGATION_IN_THE_MEDIAL_TRANS_GOLGI	0.10772	0.420512	0.181383	0.592356	1.40236	18
MORF_PAX7	0.0232093	0.170055	0.352488	0.421248	1.40228	137
HP_SYNOSTOSIS_OF_JOINTS	0.0242629	0.174716	0.352488	0.424951	1.40218	122
HP_GENERALIZED_CLONIC_SEIZURE	0.0981818	0.40215	0.191892	0.611609	1.40206	16
GSE12392_WT_VS_IFNB_KO_CD8A_NEG_SPLEEN_DC_DN	4.77392e-05	0.00248193	0.557332	-0.440227	-1.67651	151
HP_ABNORMAL_MORPHOLOGY_OF_THE_ABDOMINAL_MUSCULATURE	0.0738363	0.3442	0.208955	0.508315	1.40202	42
HP_HEMIVERTEBRAE	0.0761905	0.350187	0.204295	0.511843	1.40186	39
GOCC_COPII_COATED_ER_TO_GOLGI_TRANSPORT_VESICLE	0.00108838	0.0237402	0.45506	-0.4849	-1.67626	75
BUSSLINGER_GASTRIC_CHIEF_CELLS	0.0709779	0.336657	0.2114	0.512746	1.40166	38
DING_LUNG_CANCER_BY_MUTATION_RATE	0.0978261	0.401363	0.191892	0.627032	1.40153	14
MIR8078	0.107468	0.419863	0.183024	0.602771	1.40141	17
HP_DYSKINESIA	0.0115768	0.111362	0.38073	0.406258	1.40141	186
HP_TRACHEAL_STENOSIS	0.109515	0.423746	0.179782	0.591954	1.40141	18
HP_MALE_SEXUAL_DYSFUNCTION	0.0610687	0.30658	0.224966	0.481163	1.40125	52
MIR6866_3P	0.0577508	0.295979	0.231127	0.467466	1.40124	64
HP_ABNORMAL_HAND_BONE_OSSIFICATION	0.0897666	0.385641	0.199915	0.57067	1.40119	22
REACTOME_INSULIN_RECEPTOR_RECYCLING	0.0938053	0.394414	0.193813	0.585853	1.40098	19
DESCARTES_FETAL_CEREBELLUM_OLIGODENDROCYTES	0.109515	0.423746	0.179782	0.591738	1.40089	18
MIR6755_5P	0.0902655	0.387174	0.197822	0.561217	1.40086	23
WP_GDNFRET_SIGNALING_AXIS	0.098513	0.402409	0.193813	0.662466	1.40086	12
HP_EPILEPTIC_ENCEPHALOPATHY	0.0591806	0.300856	0.227987	0.468174	1.40085	62
GSE22935_24H_VS_48H_MBOVIS_BCG_STIM_MYD88_KO_MACROPHAGE_DN	0.0381356	0.232499	0.276501	0.429407	1.40075	113
WHITEHURST_PACLITAXEL_SENSITIVITY	0.0902655	0.387174	0.197822	0.561015	1.40036	23
GSE22140_GERMFREE_VS_SPF_ARTHRITIC_MOUSE_CD4_TCELL_UP	3.72439e-05	0.00206304	0.557332	-0.429124	-1.6761	163
GOBP_N_ACETYLGLUCOSAMINE_METABOLIC_PROCESS	0.098513	0.402409	0.193813	0.662174	1.40024	12
HP_HEAD_TITUBATION	0.101664	0.407462	0.190023	0.641679	1.40009	13
MODULE_68	0.107468	0.419863	0.183024	0.602176	1.40003	17
MATZUK_SPERMATOGONIA	0.098513	0.402409	0.193813	0.662061	1.4	12
HP_OCULOGYRIC_CRISIS	0.0875203	0.379378	0.191892	0.524505	1.39982	33
HP_MICROGLOSSIA	0.0990654	0.40348	0.193813	0.669205	1.39963	11
BIOCARTA_PITX2_PATHWAY	0.112754	0.430202	0.179782	0.620892	1.39957	15
HP_SHORT_PALM	0.0459259	0.260505	0.257206	0.45285	1.39943	78
GSE35543_IN_VIVO_NTREG_VS_IN_VITRO_ITREG_UP	0.0478261	0.265882	0.248911	0.446794	1.39938	83
HP_LEUKOCYTOSIS	0.00124206	0.0259395	0.45506	-0.472946	-1.67604	84
MODULE_573	0.0955752	0.397782	0.191892	0.585032	1.39901	19
MIR4800_5P	0.10223	0.408264	0.190023	0.66156	1.39894	12
GSE13522_CTRL_VS_T_CRUZI_Y_STRAIN_INF_SKIN_IFNG_KO_DN	0.0397059	0.238824	0.276501	0.446474	1.39893	86
chr5p12	0.101664	0.407462	0.190023	0.641101	1.39883	13
IVANOVA_HEMATOPOIESIS_STEM_CELL	0.0270122	0.186509	0.352488	0.423894	1.39876	124
HP_EPISPADIAS	0.0897666	0.385641	0.199915	0.56968	1.39876	22
HP_RETINAL_DEGENERATION	0.0109832	0.107634	0.38073	0.405437	1.39863	190
CATGTAA_MIR496	0.0164978	0.139264	0.352488	0.419385	1.39857	141
GOBP_REGULATION_OF_HISTONE_DEACETYLATION	0.0736	0.343621	0.208955	0.514204	1.39843	36
HP_EPENDYMOMA	0.0955752	0.397782	0.191892	0.584751	1.39834	19
PELLICCIOTTA_HDAC_IN_ANTIGEN_PRESENTATION_DN	0.00409756	0.0578903	0.407018	-0.528481	-1.67587	47
HP_BIFID_SCROTUM	0.0803571	0.361283	0.2114	0.572624	1.39826	21
GOBP_MORPHOGENESIS_OF_EMBRYONIC_EPITHELIUM	0.0367232	0.226533	0.282013	0.428916	1.3982	116
GOCC_PROTON_TRANSPORTING_V_TYPE_ATPASE_COMPLEX	0.0852575	0.373323	0.204295	0.578127	1.398	20
MODULE_301	0.0469897	0.263217	0.252961	0.442944	1.39774	89
HP_BRADYKINESIA	0.05613	0.292312	0.231127	0.455898	1.39765	71
GOBP_REGULATION_OF_PRESYNAPSE_ORGANIZATION	0.0955752	0.397782	0.191892	0.584456	1.39764	19
HP_ABSENT_FOREARM_BONE	0.0803571	0.361283	0.2114	0.572348	1.39759	21
chr5q23	0.0881356	0.381349	0.195789	0.540634	1.39735	29
GOBP_RESPONSE_TO_LITHIUM_ION	0.103512	0.411652	0.188204	0.640366	1.39723	13
MIR601	0.0860927	0.375712	0.195789	0.530409	1.39721	31
HP_RETINAL_ARTERIAL_TORTUOSITY	0.10223	0.408264	0.190023	0.660732	1.39719	12
DAVICIONI_MOLECULAR_ARMS_VS_ERMS_DN	0.0240309	0.173699	0.352488	0.419694	1.3971	137
HP_RADIAL_DEVIATION_OF_THE_HAND_OR_OF_FINGERS_OF_THE_HAND	0.0644654	0.317654	0.222056	0.492458	1.39705	48
GOBP_SEGMENTATION	0.0563166	0.292596	0.234393	0.468677	1.39703	61
GSE9037_WT_VS_IRAK4_KO_BMDM_DN	0.0299842	0.199129	0.352488	0.427267	1.39676	118
HP_HYPSARRHYTHMIA	0.0217983	0.164133	0.352488	0.41744	1.39664	142
WP_COHESIN_COMPLEX_CORNELIA_DE_LANGE_SYNDROME	0.0859873	0.375395	0.191892	0.517835	1.39623	34
chr1q21	0.0226221	0.16761	0.352488	0.413313	1.39614	146
DCA_UP.V1_UP	0.0539359	0.285305	0.234393	0.446947	1.39611	82
DESCARTES_MAIN_FETAL_CORNEAL_AND_CONJUNCTIVAL_EPITHELIAL_CELLS	0.015196	0.132186	0.38073	0.403602	1.39607	193
RICKMAN_HEAD_AND_NECK_CANCER_F	0.118299	0.440308	0.175204	0.619253	1.39588	15
KEGG_DNA_REPLICATION	0.0859873	0.375395	0.191892	0.517661	1.39576	34
GSE23502_BM_VS_COLON_TUMOR_HDC_KO_MYELOID_DERIVED_SUPPRESSOR_CELL_UP	0.0490342	0.270515	0.248911	0.453093	1.39556	75
GSE22886_NAIVE_TCELL_VS_MONOCYTE_UP	0.0222058	0.165827	0.352488	0.417097	1.39549	142
KEGG_STARCH_AND_SUCROSE_METABOLISM	0.0870337	0.37787	0.202072	0.577013	1.3953	20
TERAMOTO_OPN_TARGETS_CLUSTER_1	0.10223	0.408264	0.190023	0.659782	1.39518	12
RODRIGUES_DCC_TARGETS_DN	0.0470085	0.263246	0.248911	0.42777	1.39503	111
CHANDRAN_METASTASIS_DN	0.0170183	0.141468	0.352488	0.39932	1.39478	220
HP_PAROXYSMAL_VENTRICULAR_TACHYCARDIA	0.108411	0.421776	0.184706	0.666875	1.39476	11
GSE28783_ANTI_MIR33_VS_CTRL_ATHEROSCLEROSIS_MACROPHAGE_UP	0.0426136	0.249552	0.261664	0.428843	1.39459	108
GOBP_POSITIVE_REGULATION_OF_NEURAL_PRECURSOR_CELL_PROLIFERATION	0.0904523	0.387611	0.191892	0.535004	1.39447	30
MORF_NOS2A	0.0182521	0.14738	0.352488	0.413792	1.39444	145
E2F1DP1RB_01	0.014627	0.128695	0.38073	0.401171	1.39436	203
GAO_LARGE_INTESTINE_24W_C8_GOBLET_CELL	0.0851789	0.373118	0.199915	0.542017	1.39413	27
GOBP_REGULATION_OF_MICROTUBULE_BASED_MOVEMENT	0.109515	0.423746	0.179782	0.588745	1.39381	18
GOBP_EYE_MORPHOGENESIS	0.0377358	0.230348	0.282013	0.433355	1.3938	103
GOMF_SODIUM_ION_TRANSMEMBRANE_TRANSPORTER_ACTIVITY	0.0653188	0.319932	0.21925	0.487521	1.3936	50
ZWANG_DOWN_BY_2ND_EGF_PULSE	0.012451	0.116363	0.38073	0.402927	1.39356	194
KEGG_GLYCOSPHINGOLIPID_BIOSYNTHESIS_LACTO_AND_NEOLACTO_SERIES	0.100885	0.406906	0.186433	0.58275	1.39356	19
ATF2_S_UP.V1_UP	0.0454545	0.259096	0.252961	0.431194	1.39352	100
REACTOME_THE_CITRIC_ACID_TCA_CYCLE_AND_RESPIRATORY_ELECTRON_TRANSPORT	0.0327018	0.21101	0.321776	0.41142	1.39337	161
GOMF_PROTEIN_TYROSINE_KINASE_ACTIVITY	0.0468521	0.26285	0.252961	0.439682	1.39337	92
REACTOME_NGF_STIMULATED_TRANSCRIPTION	0.0877483	0.379897	0.193813	0.528935	1.39332	31
HALLMARK_HEDGEHOG_SIGNALING	0.0859107	0.375385	0.199915	0.544915	1.39332	26
NABA_CORE_MATRISOME	0.043662	0.253962	0.257206	0.426608	1.39328	110
HP_LONG_PALPEBRAL_FISSURE	0.0563166	0.292596	0.234393	0.467413	1.39326	61
GSE8835_CD4_VS_CD8_TCELL_CLL_PATIENT_UP	0.000268184	0.00900269	0.498493	-0.443898	-1.67534	127
GSE360_T_GONDII_VS_M_TUBERCULOSIS_DC_UP	0.0238233	0.17301	0.352488	0.412423	1.39313	146
GOBP_NEGATIVE_REGULATION_OF_MUSCLE_TISSUE_DEVELOPMENT	0.119545	0.442479	0.176694	0.679358	1.39303	10
GOBP_LONG_CHAIN_FATTY_ACID_BIOSYNTHETIC_PROCESS	0.0996377	0.404134	0.190023	0.623191	1.39294	14
HP_SUPRAVENTRICULAR_TACHYCARDIA	0.0870337	0.37787	0.202072	0.575973	1.39279	20
WOTTON_RUNX_TARGETS_DN	0.0814159	0.36391	0.208955	0.555946	1.39269	24
HP_ENLARGED_KIDNEY	0.0951557	0.397204	0.190023	0.547084	1.3925	25
HP_FRONTAL_LOBE_DEMENTIA	0.0996377	0.404134	0.190023	0.622822	1.39212	14
GOBP_AXIS_ELONGATION	0.109515	0.423746	0.179782	0.58791	1.39183	18
GOCC_SMOOTH_ENDOPLASMIC_RETICULUM	0.100885	0.406906	0.186433	0.582028	1.39183	19
GOBP_NEURAL_CREST_CELL_MIGRATION	0.0777778	0.354595	0.202072	0.508155	1.39176	39
KARLSSON_TGFB1_TARGETS_UP	0.000182496	0.00684751	0.518848	-0.449256	-1.67508	116
DESCARTES_FETAL_SPLEEN_LYMPHOID_CELLS	0.103512	0.411652	0.188204	0.637845	1.39173	13
LI_WILMS_TUMOR_VS_FETAL_KIDNEY_1_UP	0.0327105	0.21101	0.321776	0.410561	1.39157	156
GOBP_REGULATION_OF_HEART_GROWTH	0.0757098	0.349191	0.204295	0.509041	1.39154	38
MIR3605_5P	0.0671756	0.326095	0.213928	0.477788	1.39142	52
GOCC_PRESYNAPTIC_ACTIVE_ZONE_CYTOPLASMIC_COMPONENT	0.11028	0.425031	0.183024	0.665038	1.39091	11
TURASHVILI_BREAST_LOBULAR_CARCINOMA_VS_DUCTAL_NORMAL_DN	0.0578387	0.296244	0.231127	0.466603	1.39084	61
CHANG_IMMORTALIZED_BY_HPV31_UP	0.0690738	0.331249	0.213928	0.490759	1.3907	49
GOBP_CAMERA_TYPE_EYE_MORPHOGENESIS	0.0568513	0.293453	0.227987	0.445158	1.39052	82
GOBP_INTRACILIARY_TRANSPORT	0.0779014	0.354595	0.202072	0.513875	1.3905	35
MIR5190	0.049062	0.270608	0.245042	0.434666	1.39049	97
GSE46606_UNSTIM_VS_CD40L_IL2_IL5_3DAY_STIMULATED_IRF4HIGH_SORTED_BCELL_DN	0.0483163	0.267669	0.248911	0.438744	1.3904	92
MIR1238_3P	0.0938053	0.394414	0.193813	0.556981	1.39028	23
HP_J_SHAPED_SELLA_TURCICA	0.119545	0.442479	0.176694	0.678	1.39024	10
GOBP_POSITIVE_REGULATION_OF_CALCIUM_ION_TRANSMEMBRANE_TRANSPORTER_ACTIVITY	0.0951526	0.397204	0.193813	0.566191	1.39019	22
GOBP_CELL_CELL_ADHESION_MEDIATED_BY_CADHERIN	0.0875	0.379357	0.202072	0.569217	1.38994	21
WP_HIPPO_SIGNALING_REGULATION_PATHWAYS	0.0627871	0.312395	0.222056	0.464905	1.38993	63
GSE13411_IGM_VS_SWITCHED_MEMORY_BCELL_UP	0.0495627	0.272756	0.245042	0.438953	1.38991	90
PID_IL4_2PATHWAY	0.00633628	0.0775977	0.407018	-0.550228	-1.67505	36
OCT_C	0.0272426	0.18717	0.352488	0.410717	1.38961	157
GOBP_ENDOCRINE_PANCREAS_DEVELOPMENT	0.0938023	0.394414	0.188204	0.533135	1.3896	30
MIR4259	0.105455	0.415369	0.184706	0.606131	1.3895	16
GSE5679_PPARG_LIGAND_ROSIGLITAZONE_VS_ROSIGLITAZONE_AND_RARA_AGONIST_AM580_TREATED_DC_DN	0.0234281	0.171102	0.352488	0.415287	1.38944	142
HP_VENTRICULAR_PREEXCITATION	0.0938053	0.394414	0.193813	0.55655	1.38921	23
GSE24574_BCL6_LOW_TFH_VS_TCONV_CD4_TCELL_UP	0.0382979	0.23291	0.276501	0.426254	1.38919	117
WANG_MLL_TARGETS	0.0253964	0.180116	0.352488	0.406577	1.38914	170
HP_GENERALIZED_ONSET_SEIZURE	0.0108892	0.107118	0.38073	0.391447	1.38887	262
GOBP_SODIUM_ION_IMPORT_ACROSS_PLASMA_MEMBRANE	0.109057	0.422774	0.183024	0.636508	1.38881	13
HP_VERTEBRAL_CLEFTING	0.0938053	0.394414	0.193813	0.556266	1.3885	23
SIX1_TARGET_GENES	0.0122424	0.115146	0.38073	0.396171	1.38836	235
GOBP_REGULATION_OF_MUSCLE_ORGAN_DEVELOPMENT	0.0938023	0.394414	0.188204	0.532656	1.38835	30
GOBP_EPIDERMIS_DEVELOPMENT	0.0201638	0.156236	0.352488	0.399246	1.38825	216
GSE30083_SP2_VS_SP4_THYMOCYTE_UP	0.0423729	0.249409	0.261664	0.425848	1.3882	116
GSE11818_WT_VS_DICER_KO_TREG_UP	0.0574374	0.29518	0.227987	0.453999	1.38816	70
MIR6750_5P	0.0733652	0.342981	0.208955	0.496225	1.38811	46
GSE5589_WT_VS_IL6_KO_LPS_AND_IL6_STIM_MACROPHAGE_45MIN_UP	0.0499266	0.273899	0.245042	0.438433	1.38807	93
GOBP_REGULATION_OF_BROWN_FAT_CELL_DIFFERENTIATION	0.118397	0.44049	0.173748	0.597032	1.38807	17
GOBP_EPHRIN_RECEPTOR_SIGNALING_PATHWAY	0.0779014	0.354595	0.202072	0.512781	1.38754	35
LUI_THYROID_CANCER_CLUSTER_2	0.0779014	0.354595	0.202072	0.512697	1.38731	35
HP_ABNORMAL_NASAL_BASE	0.0986159	0.402652	0.186433	0.544944	1.38705	25
CTAWWWATA_RSRFC4_Q2	0.0179331	0.145522	0.352488	0.402122	1.38629	185
HP_ANOPHTHALMIA	0.0608828	0.30596	0.224966	0.466479	1.38626	59
HP_NASOLACRIMAL_DUCT_OBSTRUCTION	0.0969479	0.400035	0.191892	0.56457	1.38621	22
ODONNELL_TARGETS_OF_MYC_AND_TFRC_UP	0.0724191	0.340655	0.206588	0.474347	1.38617	54
GOBP_REGULATION_OF_MEMBRANE_POTENTIAL	0.0160365	0.136256	0.352488	0.402883	1.38595	182
HP_THICKENED_HELICES	0.0793651	0.358795	0.199915	0.506021	1.38592	39
MORF_RAB3A	0.0910596	0.388635	0.190023	0.526055	1.38574	31
GOBP_POSITIVE_REGULATION_OF_ENDOTHELIAL_CELL_CHEMOTAXIS	0.11215	0.428934	0.181383	0.662534	1.38568	11
HP_ATONIC_SEIZURE	0.058296	0.298026	0.227987	0.457755	1.38543	68
GOBP_POST_ANAL_TAIL_MORPHOGENESIS	0.11215	0.428934	0.181383	0.662368	1.38533	11
HP_ABNORMAL_LABIA_MINORA_MORPHOLOGY	0.0867257	0.377383	0.202072	0.552988	1.38528	24
MIR466	0.00990725	0.100366	0.38073	0.383235	1.38528	305
MODULE_311	0.10223	0.408264	0.190023	0.654955	1.38497	12
XU_GH1_AUTOCRINE_TARGETS_UP	0.0428177	0.250201	0.257206	0.420282	1.38457	121
HP_AUTISM	0.0248224	0.177378	0.352488	0.412339	1.38455	144
GOCC_NEURON_PROJECTION_TERMINUS	0.0609756	0.306176	0.224966	0.469514	1.38441	57
GOBP_PROTON_TRANSMEMBRANE_TRANSPORT	0.0426136	0.249552	0.261664	0.425713	1.38441	108
HP_SHALLOW_ORBITS	0.0969479	0.400035	0.191892	0.563825	1.38438	22
REACTOME_SLC_MEDIATED_TRANSMEMBRANE_TRANSPORT	0.0345304	0.218379	0.287857	0.418249	1.38431	128
FRANCO_BLOOD_SANOFI_PASTEUR_SA_INACTIVATED_INFLUENZA_VACCINE_CORRELATED_WITH_ANTIBODY_RESPONSE_AGE_18_40YO_1DY_POSITIVE	0.000320793	0.0101442	0.498493	-0.45467	-1.67471	105
chr3q22	0.093949	0.394673	0.183024	0.513349	1.38414	34
MIR203A_3P	0.0198323	0.154693	0.352488	0.387567	1.38413	281
SHETH_LIVER_CANCER_VS_TXNIP_LOSS_PAM4	0.0184965	0.148377	0.352488	0.407681	1.38379	164
GTGTTGA_MIR505	0.0465793	0.262279	0.252961	0.44116	1.38363	85
DARWICHE_PAPILLOMA_PROGRESSION_RISK	0.0741935	0.345275	0.208955	0.497484	1.38355	45
GOBP_OLIGOSACCHARIDE_BIOSYNTHETIC_PROCESS	0.107273	0.419435	0.183024	0.603483	1.38343	16
GOBP_DEVELOPMENTAL_MATURATION	0.0211266	0.160752	0.352488	0.407709	1.38321	162
JNK_DN.V1_UP	0.0626822	0.31219	0.216543	0.442781	1.38309	82
GOBP_MODIFIED_AMINO_ACID_TRANSPORT	0.0928571	0.392798	0.195789	0.566409	1.38308	21
ESC_J1_UP_LATE.V1_DN	0.0410184	0.243717	0.266351	0.42308	1.38307	118
LI_INDUCED_T_TO_NATURAL_KILLER_UP	6.72418e-06	0.000530562	0.610527	-0.417128	-1.67437	210
SRF_01	0.00816952	0.0897218	0.38073	-0.560883	-1.67409	34
HP_TENTED_UPPER_LIP_VERMILION	0.0627871	0.312395	0.222056	0.462529	1.38283	63
LEE_LIVER_CANCER_E2F1_UP	0.0691824	0.331511	0.213928	0.487417	1.38275	48
HOWARD_PBMC_INACT_MONOV_INFLUENZA_A_INDONESIA_05_2005_H5N1_AGE_19_39YO_AS03_ADJUVANT_VS_BUFFER_1DY_UP	2.02566e-05	0.00130466	0.57561	-0.411241	-1.67381	216
AREB6_04	0.0235237	0.171596	0.352488	0.408223	1.38262	158
MIR6752_5P	0.0524781	0.281208	0.237794	0.436601	1.38247	90
SMID_BREAST_CANCER_RELAPSE_IN_LUNG_UP	0.121996	0.446903	0.172324	0.613283	1.38242	15
SENGUPTA_NASOPHARYNGEAL_CARCINOMA_WITH_LMP1_DN	0.0469208	0.263055	0.252961	0.438728	1.38238	88
YATGNWAAT_OCT_C	0.0126305	0.117047	0.38073	0.398196	1.38234	201
GSE18281_PERIMEDULLARY_CORTICAL_REGION_VS_WHOLE_CORTEX_THYMUS_UP	0.0187009	0.149092	0.352488	0.407216	1.38221	164
HOWARD_T_CELL_INACT_MONOV_INFLUENZA_A_INDONESIA_05_2005_H5N1_AGE_18_49YO_1DY_UP	0.00848526	0.0917081	0.38073	-0.563909	-1.67362	32
BEIER_GLIOMA_STEM_CELL_UP	0.0927835	0.392798	0.191892	0.540525	1.3821	26
GOBP_REGULATION_OF_DEVELOPMENTAL_GROWTH	0.0171793	0.142257	0.352488	0.397603	1.38196	203
MIR3913_3P	0.065449	0.320378	0.216543	0.465033	1.38196	59
GSE7568_CTRL_VS_3H_TGFB_TREATED_MACROPHAGES_WITH_IL4_AND_DEXAMETHASONE_UP	0.0504451	0.275449	0.245042	0.449203	1.38185	76
chr3q26	0.076555	0.351268	0.204295	0.493939	1.38172	46
GSE32901_NAIVE_VS_TH17_ENRICHED_CD4_TCELL_UP	0.051395	0.277855	0.24134	0.43641	1.38167	93
GOBP_ORGAN_GROWTH	0.0533911	0.283954	0.234393	0.434611	1.38163	95
HP_ADENOCARCINOMA_OF_THE_INTESTINES	0.0906096	0.387611	0.190023	0.522616	1.38162	32
NFKAPPAB_01	5.72727e-05	0.00281736	0.557332	-0.428571	-1.67272	168
REACTOME_HYALURONAN_METABOLISM	0.110906	0.426436	0.181383	0.6331	1.38137	13
GOBP_POSITIVE_REGULATION_OF_CELL_CELL_ADHESION_MEDIATED_BY_CADHERIN	0.127135	0.45736	0.170932	0.673509	1.38104	10
MIR3160_3P	0.072327	0.340463	0.208955	0.486792	1.38098	48
GOBP_MUSCLE_CONTRACTION	0.0235237	0.171596	0.352488	0.407722	1.38093	158
MATZUK_OVULATION	0.127135	0.45736	0.170932	0.67341	1.38083	10
HP_MEDIAN_CLEFT_LIP	0.0949153	0.396681	0.188204	0.534181	1.38067	29
REACTOME_SENSORY_PERCEPTION	0.0469208	0.263055	0.252961	0.438169	1.38062	88
MIR3689A_5P_MIR3689B_5P_MIR3689E_MIR3689F	0.0455882	0.259189	0.257206	0.439261	1.38056	87
GSE360_LOW_DOSE_B_MALAYI_VS_M_TUBERCULOSIS_DC_DN	5.60176e-05	0.00276583	0.557332	-0.438647	-1.67265	152
HP_GAZE_EVOKED_NYSTAGMUS	0.0927835	0.392798	0.191892	0.539847	1.38036	26
MIR891A_3P	0.0528571	0.28253	0.234393	0.428705	1.38029	99
MIR33B_3P	0.0737327	0.344044	0.204295	0.47792	1.38022	51
GSE22025_UNTREATED_VS_TGFB1_AND_PROGESTERONE_TREATED_CD4_TCELL_UP	0.0461095	0.260909	0.252961	0.427441	1.38019	105
ATF2_S_UP.V1_DN	0.0465793	0.262279	0.252961	0.429489	1.38006	102
GSE32255_UNSTIM_VS_4H_LPS_STIM_DC_DN	0.0409605	0.243544	0.266351	0.422957	1.37971	113
MIR19B_1_5P_MIR19B_2_5P	0.0444444	0.25619	0.252961	0.417832	1.37935	125
NABA_ECM_AFFILIATED	0.0680787	0.328661	0.2114	0.459856	1.37933	65
HP_EPISODIC_HYPERHIDROSIS	0.0928571	0.392798	0.195789	0.56485	1.37928	21
WP_REGULATION_OF_WNT_BCATENIN_SIGNALING_BY_SMALL_MOLECULE_COMPOUNDS	0.121996	0.446903	0.172324	0.611863	1.37922	15
GOBP_POSITIVE_REGULATION_OF_BMP_SIGNALING_PATHWAY	0.0938053	0.394414	0.193813	0.552539	1.3792	23
MIR215_3P	0.0507983	0.276394	0.24134	0.43444	1.3791	94
TATA_01	0.0466102	0.262332	0.248911	0.421986	1.37905	112
HP_ABNORMALITY_OF_PANCREAS_PHYSIOLOGY	0.0454545	0.259096	0.252961	0.424046	1.37899	108
MANNO_MIDBRAIN_NEUROTYPES_HNBML1	0.0284167	0.19247	0.352488	0.411113	1.37895	143
MEISSNER_NPC_HCP_WITH_H3K4ME3_AND_H3K27ME3	0.065967	0.322171	0.213928	0.457846	1.37863	66
TERAO_AOX4_TARGETS_SKIN_DN	0.112754	0.430202	0.179782	0.631808	1.37856	13
SOX5_01	0.0165241	0.139301	0.352488	0.399615	1.3785	186
MIR4696	0.0553892	0.290213	0.234393	0.448095	1.37822	74
HP_GENERALIZED_DYSTONIA	0.115888	0.435694	0.17822	0.658923	1.37813	11
WP_VITAMIN_A_AND_CAROTENOID_METABOLISM	0.10302	0.410456	0.184706	0.569895	1.37809	20
chr12p12	0.0983051	0.402409	0.184706	0.535276	1.37782	28
MIR502_5P	0.0754717	0.348382	0.204295	0.485616	1.37764	48
HP_RHIZOMELIA	0.0754717	0.348382	0.204295	0.485613	1.37764	48
CRX_Q4	0.0292909	0.195957	0.352488	0.40638	1.37747	160
HP_GONADAL_NEOPLASM	0.0572687	0.294836	0.227987	0.443377	1.37732	80
GOBP_DOPAMINE_RECEPTOR_SIGNALING_PATHWAY	0.0938053	0.394414	0.193813	0.55178	1.3773	23
STAT5B_01	5.43619e-05	0.00272242	0.557332	-0.439238	-1.67219	147
GNF2_MSH2	0.0983051	0.402409	0.184706	0.534913	1.37689	28
RIGGINS_TAMOXIFEN_RESISTANCE_UP	0.0774194	0.353977	0.204295	0.495223	1.37685	44
TURASHVILI_BREAST_DUCTAL_CARCINOMA_VS_DUCTAL_NORMAL_DN	0.0381992	0.232689	0.271289	0.41219	1.37682	140
MIR548AP_5P_MIR548J_5P	0.0106863	0.105723	0.38073	0.376551	1.37647	378
MIR515_3P	0.0768049	0.351823	0.199915	0.476605	1.37643	51
MIR519E_3P	0.0768049	0.351823	0.199915	0.476605	1.37643	51
DESCARTES_FETAL_SPLEEN_AFP_ALB_POSITIVE_CELLS	0.0597907	0.302692	0.224966	0.44945	1.37624	72
HP_TYPE_I_DIABETES_MELLITUS	0.0983051	0.402409	0.184706	0.534648	1.3762	28
GHANDHI_BYSTANDER_IRRADIATION_DN	0.129032	0.461227	0.169571	0.671054	1.376	10
GOBP_REGULATION_OF_MAST_CELL_ACTIVATION	0.00879026	0.0936563	0.38073	-0.581746	-1.67157	27
GOBP_HAIR_CELL_DIFFERENTIATION	0.1	0.404734	0.183024	0.532281	1.37576	29
GOBP_REPRODUCTIVE_BEHAVIOR	0.113383	0.431432	0.179782	0.65057	1.3757	12
GSE360_L_DONOVANI_VS_B_MALAYI_LOW_DOSE_DC_UP	0.000125426	0.00514619	0.518848	-0.438089	-1.67081	136
MIR3130_5P	0.0777605	0.354595	0.199915	0.481112	1.37528	50
FOXM1_01	0.036	0.224328	0.276501	0.408052	1.3751	145
HP_CEREBELLAR_MALFORMATION	0.015805	0.135017	0.352488	0.397931	1.37493	191
GOBP_EXPORT_ACROSS_PLASMA_MEMBRANE	0.101695	0.407462	0.181383	0.534113	1.37483	28
MIR6757_5P	0.0774194	0.353977	0.204295	0.494299	1.37469	45
GOBP_PERIPHERAL_NERVOUS_SYSTEM_DEVELOPMENT	0.0820669	0.365289	0.191892	0.466667	1.37464	55
HP_PROMINENT_OCCIPUT	0.0781499	0.354936	0.202072	0.491403	1.37463	46
chr10q23	0.00177231	0.0331711	0.45506	-0.516124	-1.67078	55
WP_HEART_DEVELOPMENT	0.1	0.404734	0.183024	0.531831	1.3746	29
AIZARANI_LIVER_C7_EPCAM_POS_BILE_DUCT_CELLS_2	0.0221458	0.165725	0.352488	0.401582	1.37447	175
HP_ABNORMALITY_OF_THE_INTERNAL_AUDITORY_CANAL	0.125693	0.454589	0.169571	0.609713	1.37438	15
HP_RENAL_HYPOPLASIA	0.0549928	0.288841	0.231127	0.431281	1.37436	96
GSE360_L_DONOVANI_VS_B_MALAYI_HIGH_DOSE_DC_DN	0.0365359	0.225946	0.276501	0.403695	1.37425	166
HP_SCOTOMA	0.0790323	0.357843	0.202072	0.494217	1.37405	44
MIR221_5P	0.065449	0.320378	0.216543	0.460945	1.37398	61
HP_NEOPLASM_OF_FATTY_TISSUE	0.100318	0.405776	0.176694	0.509542	1.37387	34
GOCC_BASOLATERAL_PLASMA_MEMBRANE	0.0399449	0.239554	0.266351	0.414747	1.37377	129
KIM_BIPOLAR_DISORDER_OLIGODENDROCYTE_DENSITY_CORR_DN	0.0988468	0.403133	0.181383	0.519581	1.3736	32
MIR4677_3P	0.0541728	0.286182	0.234393	0.433423	1.37354	92
GOBP_GAMMA_DELTA_T_CELL_ACTIVATION	0.119626	0.442694	0.175204	0.656729	1.37354	11
GOCC_APICAL_PLASMA_MEMBRANE	0.0156173	0.134267	0.38073	0.398943	1.37346	184
LEIN_ASTROCYTE_MARKERS	0.108348	0.421776	0.179782	0.567934	1.37335	20
GSE40274_FOXP3_VS_FOXP3_AND_GATA1_TRANSDUCED_ACTIVATED_CD4_TCELL_UP	0.0475504	0.265312	0.248911	0.425302	1.37329	105
chr20p12	0.102178	0.408264	0.179782	0.526828	1.37316	30
HP_ABNORMALITY_OF_IRON_HOMEOSTASIS	0.115942	0.43583	0.175204	0.614304	1.37308	14
MODULE_132	0.129032	0.461227	0.169571	0.669595	1.37301	10
GOBP_TYROSINE_PHOSPHORYLATION_OF_STAT_PROTEIN	0.0035735	0.0529935	0.431708	-0.533638	-1.67049	43
GOCC_BASAL_PART_OF_CELL	0.0243419	0.175117	0.352488	0.405332	1.37283	158
GOBP_REGULATION_OF_KERATINOCYTE_PROLIFERATION	0.101695	0.407462	0.181383	0.531112	1.37274	29
GSE15659_RESTING_TREG_VS_NONSUPPRESSIVE_TCELL_UP	0.0553977	0.290213	0.227987	0.424719	1.37259	100
MANNO_MIDBRAIN_NEUROTYPES_HDA	0.0231154	0.16983	0.352488	0.392487	1.37251	225
HP_ENCEPHALOPATHY	0.0213384	0.161662	0.352488	0.39353	1.37249	208
WP_IL4_SIGNALING_PATHWAY	0.00508996	0.0670797	0.407018	-0.52857	-1.67001	45
MODULE_432	0.117754	0.439476	0.173748	0.61385	1.37206	14
CROONQUIST_NRAS_VS_STROMAL_STIMULATION_UP	0.0936968	0.394414	0.190023	0.533399	1.37196	27
WP_NEURAL_CREST_CELL_MIGRATION_IN_CANCER	0.100486	0.406129	0.17822	0.513972	1.3717	33
MIR4701_3P	0.09062	0.387611	0.186433	0.506877	1.37157	35
GSE9946_IMMATURE_VS_MATURE_STIMULATORY_DC_UP	0.0485021	0.268546	0.245042	0.424807	1.37151	101
HP_AGITATION	0.0577778	0.295994	0.227987	0.444189	1.37121	77
P53_DN.V1_UP	0.0340136	0.216265	0.287857	0.404847	1.37119	158
FOXO3_01	0.0365359	0.225946	0.276501	0.402789	1.37117	166
GOBP_PERIPHERAL_NERVOUS_SYSTEM_NEURON_DIFFERENTIATION	0.121495	0.446046	0.173748	0.65559	1.37115	11
TAL1ALPHAE47_01	0.0282651	0.191655	0.352488	0.404527	1.37094	151
MIR660_3P	0.0711044	0.336657	0.206588	0.456929	1.37055	65
GOBP_ENDODERM_DEVELOPMENT	0.00259096	0.0425179	0.431708	-0.513181	-1.66992	56
HP_MYOCLONUS	0.0192949	0.152146	0.352488	0.388114	1.37046	250
GSE1925_CTRL_VS_IFNG_PRIMED_MACROPHAGE_3H_IFNG_STIM_DN	0.0715373	0.338107	0.206588	0.465913	1.37011	56
GOBP_MUSCLE_CELL_DIFFERENTIATION	0.0230558	0.169645	0.352488	0.392262	1.37001	221
WP_ONCOSTATIN_M_SIGNALING_PATHWAY	0.00245809	0.041056	0.431708	-0.504077	-1.66981	59
GOMF_MONOOXYGENASE_ACTIVITY	0.0922099	0.391477	0.184706	0.50625	1.36987	35
HP_SEVERE_SHORT_STATURE	0.0631424	0.313401	0.216543	0.440483	1.36967	81
ONGUSAHA_TP53_TARGETS	0.105096	0.414554	0.172324	0.507981	1.36966	34
REACTOME_METABOLISM_OF_PORPHYRINS	0.115044	0.434451	0.173748	0.572751	1.36964	19
HP_ABNORMAL_CONNECTION_OF_THE_CARDIAC_SEGMENTS	0.0192238	0.151732	0.352488	0.398113	1.36954	182
GOBP_OLFACTORY_LOBE_DEVELOPMENT	0.115044	0.434451	0.173748	0.572684	1.36949	19
MIR374C_3P	0.0901899	0.386985	0.186433	0.495194	1.36924	41
DESCARTES_FETAL_MUSCLE_SKELETAL_MUSCLE_CELLS	0.0806452	0.361717	0.199915	0.492322	1.36919	45
GOBP_NEGATIVE_REGULATION_OF_MUSCLE_ORGAN_DEVELOPMENT	0.129032	0.461227	0.169571	0.66766	1.36904	10
GOBP_ANATOMICAL_STRUCTURE_MATURATION	0.0426997	0.249829	0.257206	0.413311	1.36902	129
GOBP_NEGATIVE_REGULATION_OF_CHEMOTAXIS	0.09062	0.387611	0.186433	0.50212	1.36893	37
MIR4446_5P	0.0294071	0.19636	0.352488	0.391567	1.36876	223
chr18q21	0.0684932	0.329624	0.2114	0.459189	1.36875	61
GOMF_ACTIVE_ION_TRANSMEMBRANE_TRANSPORTER_ACTIVITY	0.0436562	0.253962	0.252961	0.409732	1.36861	140
GOBP_NEGATIVE_REGULATION_OF_HEMOPOIESIS	0.0700152	0.334001	0.208955	0.460466	1.36839	59
MIR6763_5P	0.0687593	0.330336	0.208955	0.452069	1.36822	68
GSE2128_C57BL6_VS_NOD_THYMOCYTE_MIMETOPE_NEGATIVE_SELECTION_UP	0.0506512	0.276268	0.24134	0.425124	1.36795	104
HP_IRIS_COLOBOMA	0.0486111	0.268882	0.24134	0.414361	1.36789	125
GSE13484_UNSTIM_VS_YF17D_VACCINE_STIM_PBMC_DN	0.000128705	0.00524633	0.518848	-0.438524	-1.66966	153
GCGCTTT_MIR518B_MIR518C_MIR518D	0.132827	0.467879	0.166934	0.666779	1.36724	10
GOBP_POSITIVE_REGULATION_OF_TRANSMEMBRANE_RECEPTOR_PROTEIN_SERINE_THREONINE_KINASE_SIGNALING_PATHWAY	0.0534125	0.284006	0.237794	0.44445	1.36723	76
MIR9898	0.0839937	0.369774	0.193813	0.485539	1.36711	47
GSE45365_BCELL_VS_CD8_TCELL_UP	0.0534918	0.284182	0.237794	0.44384	1.36706	75
GOBP_IMPORT_ACROSS_PLASMA_MEMBRANE	0.0612245	0.307237	0.21925	0.431723	1.36702	90
GOBP_TRACHEA_DEVELOPMENT	0.123188	0.449371	0.169571	0.611529	1.36688	14
GOBP_FEMALE_SEX_DIFFERENTIATION	0.0628743	0.312483	0.21925	0.444393	1.36683	74
GAL_LEUKEMIC_STEM_CELL_UP	0.0587393	0.299403	0.222056	0.425245	1.3667	98
REACTOME_CA2_PATHWAY	0.0898876	0.385835	0.188204	0.495475	1.36661	42
DAVICIONI_PAX_FOXO1_SIGNATURE_IN_ARMS_UP	0.0914928	0.389517	0.186433	0.493072	1.36657	43
GOBP_SEX_DIFFERENTIATION	0.0316626	0.206806	0.321776	0.401026	1.36651	168
MIR7154_5P	0.0165686	0.139429	0.352488	0.395063	1.36636	194
BILD_MYC_ONCOGENIC_SIGNATURE	7.81825e-06	0.00059767	0.593325	-0.420985	-1.66901	191
MORF_THRA	0.103571	0.411652	0.184706	0.559372	1.3659	21
GOBP_CELL_VOLUME_HOMEOSTASIS	0.122083	0.446903	0.169571	0.576956	1.3659	18
MORF_MLLT10	0.038874	0.235266	0.266351	0.402349	1.36575	155
CARDOSO_RESPONSE_TO_GAMMA_RADIATION_AND_3AB	0.121996	0.446903	0.172324	0.625918	1.3657	13
GOMF_OXIDOREDUCTION_DRIVEN_ACTIVE_TRANSMEMBRANE_TRANSPORTER_ACTIVITY	0.0711044	0.336657	0.206588	0.455298	1.36566	65
CUI_DEVELOPING_HEART_5TH_WEEK_VENTRICULAR_CARDIOMYOCYTE	0.081761	0.364604	0.195789	0.481361	1.36557	48
GOBP_REGULATION_OF_PROTEIN_LIPIDATION	0.132827	0.467879	0.166934	0.665837	1.3653	10
GOBP_REGULATION_OF_RECEPTOR_SIGNALING_PATHWAY_VIA_STAT	0.00273481	0.0440929	0.431708	-0.522859	-1.66891	52
GOBP_NEGATIVE_REGULATION_OF_DEVELOPMENTAL_GROWTH	0.0639881	0.316255	0.216543	0.443741	1.36526	73
GSE40274_FOXP3_VS_FOXP3_AND_SATB1_TRANSDUCED_ACTIVATED_CD4_TCELL_UP	0.0689127	0.330911	0.2114	0.456608	1.36512	63
GOBP_REGULATION_OF_PROTEIN_DEACETYLATION	0.0832025	0.367942	0.193813	0.48173	1.36512	49
MIR548AI_MIR570_5P	0.0412088	0.244375	0.261664	0.411124	1.36503	132
GOBP_POSITIVE_REGULATION_OF_NEURON_APOPTOTIC_PROCESS	0.0888889	0.383414	0.188204	0.498365	1.36495	39
ZHONG_PFC_C1_NEUROD1_POS_EXCITATORY_NEURON	0.12939	0.4619	0.166934	0.605485	1.36485	15
GOBP_MESENCHYMAL_CELL_DIFFERENTIATION	0.02769	0.189343	0.352488	0.40229	1.36483	162
MIR6748_3P	0.0715373	0.338107	0.206588	0.459223	1.3647	59
MIR6772_5P	0.104425	0.412859	0.183024	0.546711	1.36465	23
GOBP_CELLULAR_PROCESS_INVOLVED_IN_REPRODUCTION_IN_MULTICELLULAR_ORGANISM	0.0231151	0.16983	0.352488	0.392451	1.36459	204
CP2_02	0.0215935	0.162791	0.352488	0.397289	1.36456	181
HP_ECTOPIA_PUPILLAE	0.12939	0.4619	0.166934	0.605354	1.36455	15
GSE37532_VISCERAL_ADIPOSE_TISSUE_VS_LN_DERIVED_PPARG_KO_TCONV_CD4_TCELL_DN	0.0832049	0.367942	0.191892	0.466921	1.36447	54
RICHERT_PBMC_HIV_LIPO_5_AGE_37_48YO_STIMULATED_VS_UNSTIMULATED_14W_TOP_FUNCTIONAL_NETWORK_UP	0.00598508	0.0751827	0.407018	-0.693503	-1.66878	13
GOBP_MUSCLE_SYSTEM_PROCESS	0.0204224	0.157345	0.352488	0.391114	1.36429	212
GOCC_SPANNING_COMPONENT_OF_MEMBRANE	0.132827	0.467879	0.166934	0.665342	1.36429	10
MIR5571_5P	0.0508475	0.276539	0.237794	0.417468	1.36428	112
MIR4741	0.0953895	0.397502	0.181383	0.504165	1.36423	35
GSE17721_POLYIC_VS_PAM3CSK4_0.5H_BMDC_UP	0.0443828	0.256016	0.252961	0.41273	1.36414	126
MIR4531	0.012628	0.117047	0.38073	0.388693	1.3641	239
MIR6759_5P	0.0806452	0.361717	0.199915	0.490564	1.3639	44
PETROVA_PROX1_TARGETS_UP	0.104425	0.412859	0.183024	0.546312	1.36365	23
chr18q23	0.1171	0.437796	0.176694	0.644847	1.3636	12
MIR4727_5P	0.0640466	0.31648	0.213928	0.434753	1.36354	85
GOBP_INTERMEDIATE_FILAMENT_ORGANIZATION	0.118584	0.440766	0.170932	0.570138	1.3634	19
GOBP_CARDIAC_EPITHELIAL_TO_MESENCHYMAL_TRANSITION	0.100885	0.406906	0.186433	0.544249	1.36339	24
STAT5A_03	0.0259635	0.181722	0.352488	0.39701	1.36328	178
NKX25_02	0.0372836	0.228497	0.271289	0.401581	1.36321	153
GAVIN_FOXP3_TARGETS_CLUSTER_P2	0.0881459	0.381349	0.184706	0.462753	1.36311	55
HP_ADRENAL_HYPOPLASIA	0.103571	0.411652	0.184706	0.558175	1.36298	21
[truncated: 22,541 more rows]

## Sheet: TableS5a
Table S5a｜Differential gene expression analysis (day 2 vs. day 7)
GeneID	baseMean	log2FoldChange	lfcSE	stat	pvalue	padj	O03T_D7	O04T_D7	O05T_D7	O06T_D7	O07T_D7	O08T_D7	O10T_D7	O11T_D7	O12T_D7	O01T_D7	O03T_Control_D2	O04T_D2	O05T_D2	O06T_D2	O07T_D2	O08T_D2	O10T_D2	O11T_D2	O12T_D2	O01T_D1	Gene.name
ENSG00000185758	4.01147	-3.67103	1.00491	-3.65309	0.0002591	0.00150416	0	2	0	0	1	0	0	0	1	0	2	6	8	4	0	4	2	35	9	9	CLDN24
ENSG00000101306	3.59902	-3.57402	0.880655	-4.05837	4.94169e-05	0.000358854	0	0	0	1	1	0	1	1	1	0	7	8	17	7	0	4	9	4	10	6	MYLK2
ENSG00000118473	2.62392	-3.51019	1.21267	-2.89458	0.00379662	0.0147503	3	0	0	0	0	0	0	0	0	0	11	4	2	2	0	1	5	16	2	7	SGIP1
ENSG00000240399	3.89362	-3.47569	0.877729	-3.95986	7.49926e-05	0.000511053	1	0	0	0	4	0	0	1	2	0	20	3	12	3	6	10	6	4	6	4
ENSG00000260698	1.92093	-3.38766	1.11909	-3.02715	0.00246871		1	0	0	2	0	0	0	0	0	0	3	9	8	4	1	3	3	1	3	4
ENSG00000226329	1.74966	-3.36136	1.39072	-2.41699	0.0156495		0	0	0	0	0	2	0	0	0	0	4	2	10	1	1	1	5	0	4	8
ENSG00000286042	34.2882	-3.3018	0.650092	-5.07898	3.79463e-07	5.15637e-06	14	1	2	143	6	3	1	14	3	0	143	51	56	18	3	45	24	64	64	59	LCAL1
ENSG00000232709	2.37845	-3.26586	1.20356	-2.7135	0.00665772	0.0235516	0	0	0	3	0	0	1	1	0	0	1	11	10	0	1	3	8	2	7	3
ENSG00000186007	78.6455	4.08968	0.674465	6.0636	1.33112e-09	3.63066e-08	11	158	71	148	62	82	31	332	101	280	0	6	8	34	52	1	0	163	1	15	LEMD1
ENSG00000163492	2.42493	-3.24254	1.46827	-2.2084	0.0272162	0.0759209	6	0	0	0	0	0	0	0	0	0	2	5	16	2	0	2	0	12	5	2	CCDC141
ENSG00000273216	2.5914	-3.23786	1.05955	-3.0559	0.00224388	0.00948238	1	0	0	0	1	1	0	0	0	0	7	2	23	4	4	3	1	0	8	3
ENSG00000121211	2.77251	-3.23491	1.01563	-3.18513	0.00144689	0.00656554	0	0	0	2	2	0	1	0	0	0	4	3	0	7	4	4	6	15	4	4	MND1
ENSG00000259287	1.7907	-3.2054	1.47823	-2.16841	0.0301275		1	0	0	0	0	0	0	0	0	0	5	4	2	1	0	2	9	0	7	5
ENSG00000290107	9.49938	-3.16581	0.65455	-4.83662	1.32064e-06	1.52749e-05	4	0	8	5	1	1	1	0	1	0	26	16	30	17	7	15	35	0	8	23
ENSG00000269970	3.58629	-3.14633	0.976537	-3.22193	0.00127331	0.00587898	0	1	0	0	1	0	3	0	0	0	11	1	2	6	2	3	32	0	2	5
ENSG00000249199	1.83444	-3.14387	1.2553	-2.50448	0.0122631		0	2	0	1	0	0	0	0	0	0	11	2	3	1	2	6	4	0	3	3
ENSG00000232762	2.8054	-3.13325	1.05183	-2.97886	0.00289319	0.0117241	0	0	0	2	0	2	2	0	0	0	13	0	7	1	3	5	9	4	3	7
ENSG00000156427	1.89405	-3.12156	1.2184	-2.56202	0.0104065		0	0	0	2	0	0	0	1	0	0	3	1	14	3	2	5	0	4	5	2	FGF18
ENSG00000233538	4.24618	-3.01972	1.04629	-2.88614	0.00390004	0.0151056	0	0	4	5	0	0	0	1	0	0	5	6	53	1	0	2	2	2	13	4
ENSG00000174715	2.79731	-2.97047	1.01838	-2.91687	0.00353566	0.0138767	0	0	2	0	0	0	0	3	0	2	4	5	15	1	3	1	13	1	3	6
ENSG00000259408	2.59984	-2.93771	0.918224	-3.19934	0.00137741	0.00629432	2	1	3	0	0	1	0	0	0	0	7	4	9	3	2	4	3	7	6	2
ENSG00000136244	44.747	-2.89492	0.510442	-5.67141	1.41625e-08	2.91114e-07	34	6	5	1	0	1	8	38	9	1	186	75	183	0	0	21	9	108	190	69	IL6
ENSG00000142224	25.7969	-2.87855	1.76639	-1.62962	0.103181	0.21598	0	0	0	0	0	2	0	305	0	0	0	4	8	7	0	0	2	176	14	4	IL19
ENSG00000283646	7.05279	-2.8515	0.70978	-4.01745	5.88325e-05	0.000417606	0	1	2	0	0	2	0	21	0	2	11	13	16	3	2	19	0	41	8	8	LINC02009
ENSG00000256981	2.64017	-2.84215	0.910935	-3.12004	0.00180827	0.00793715	1	0	0	0	0	0	2	0	2	1	4	3	2	4	1	1	12	9	6	4	TAS2R18P
ENSG00000162641	13.0054	-2.83156	0.526248	-5.38065	7.42164e-08	1.23024e-06	10	3	2	2	0	1	0	0	4	5	57	37	54	3	1	12	2	0	23	69	AKNAD1
ENSG00000106809	2.45894	-2.82696	1.41113	-2.00333	0.0451423	0.113974	1	0	0	4	0	1	0	0	0	0	1	3	17	0	0	9	5	0	8	5	OGN
ENSG00000287688	2.65238	-2.82168	0.942019	-2.99535	0.00274128	0.0111945	1	1	0	1	3	0	0	0	0	1	10	4	4	0	4	2	4	7	5	8
ENSG00000288579	1.45916	-2.80742	1.17405	-2.39122	0.0167923		0	0	0	0	0	1	0	1	1	0	6	3	3	3	3	2	0	3	2	3
ENSG00000288071	1.25764	-2.79459	1.46197	-1.91153	0.0559367		0	0	0	0	1	0	0	1	0	0	2	5	6	2	3	0	1	0	2	5
ENSG00000231292	2.71589	-2.79436	1.13818	-2.45512	0.0140837	0.0441684	1	0	0	5	3	0	0	0	0	0	8	3	11	4	1	1	8	0	2	11
ENSG00000138131	364.258	3.57498	0.489398	7.30486	2.77564e-13	2.18707e-11	27	555	47	1852	337	269	64	1590	337	280	3	25	3	73	67	67	1	1648	16	23	LOXL4
ENSG00000276272	3.82838	-2.78329	0.922385	-3.01749	0.00254876	0.0105449	0	1	0	1	5	0	2	2	1	0	7	11	20	7	2	5	5	0	9	6
ENSG00000286012	2.60981	-2.78125	1.11548	-2.49333	0.0126552	0.0405056	0	1	2	0	0	0	0	0	1	0	2	4	21	2	1	9	0	11	4	0
ENSG00000145087	2.87909	-2.77157	0.981805	-2.82293	0.00475872	0.017885	2	1	2	0	1	0	0	0	0	0	3	6	20	2	1	9	3	0	11	2	STXBP5L
ENSG00000276988	1.83587	-2.74981	1.13555	-2.42157	0.0154538		1	0	0	1	2	0	0	0	0	0	3	2	7	5	3	2	8	0	3	1
ENSG00000136869	32.5899	-2.73691	0.54199	-5.04975	4.42393e-07	5.88465e-06	0	5	21	13	0	25	0	26	6	1	16	96	130	26	1	61	0	51	143	85	TLR4
ENSG00000279148	6.0202	-2.70514	0.684526	-3.95185	7.75508e-05	0.000526117	5	0	1	0	3	1	1	4	0	2	12	11	21	8	2	6	3	23	15	9
ENSG00000166086	2.37283	-2.69704	1.10622	-2.43807	0.0147657	0.0458886	0	0	0	0	1	1	0	1	3	0	5	6	10	3	1	4	0	0	8	9	JAM3
ENSG00000286324	1.04986	-2.69002	1.69927	-1.58304	0.113411		0	0	0	0	1	0	0	0	0	0	0	1	2	4	2	4	4	0	1	3
ENSG00000164330	7.35494	-2.6772	0.762377	-3.51165	0.000445327	0.00238176	23	0	1	0	0	0	1	0	2	0	77	2	13	0	1	2	5	5	8	7	EBF1
ENSG00000212123	12.674	-2.66601	0.70301	-3.79228	0.000149271	0.000930605	0	0	1	22	21	1	2	19	1	1	2	19	66	16	14	34	12	13	8	28	PRR22
ENSG00000223356	3.74856	-2.66243	0.791891	-3.36212	0.000773463	0.00381569	0	3	2	3	1	0	0	1	0	1	5	9	22	2	3	8	4	4	2	13
ENSG00000269534	2.74377	-2.65613	1.18835	-2.23514	0.025408	0.0718038	0	0	1	11	0	1	0	1	0	0	6	7	12	4	2	2	0	0	6	7
ENSG00000289312	1.88811	-2.63585	1.28296	-2.0545	0.0399271		0	0	0	0	0	0	1	2	0	0	0	1	6	0	1	3	3	17	3	2	LOC124901408
ENSG00000277734	16.4515	-2.63486	0.71297	-3.69561	0.000219362	0.00129838	0	5	8	1	0	8	2	23	1	0	30	88	58	4	0	23	1	15	23	77	TRAC
ENSG00000226291	1.32353	-2.62693	1.70304	-1.54249	0.122954		2	0	0	0	0	1	0	0	0	0	0	3	0	6	3	1	0	3	5	3
ENSG00000111405	8.19684	-2.61753	0.769606	-3.40113	0.000671075	0.00338868	0	2	0	4	1	2	1	1	2	4	11	7	5	30	42	0	34	10	3	4	ENDOU
ENSG00000255680	1.30493	-2.60833	1.80922	-1.44168	0.149392		0	0	1	0	0	0	0	0	0	0	4	0	11	0	1	1	0	4	3	4
ENSG00000290817	1.42813	-2.60342	1.43988	-1.80808	0.0705939		0	0	0	2	0	0	0	1	0	0	4	0	0	1	1	3	2	7	3	5
ENSG00000262049	2.2226	-2.60119	1.19048	-2.185	0.0288888	0.0795406	0	0	1	0	9	0	0	1	0	0	10	0	4	7	3	3	1	4	1	3
ENSG00000176029	1.98058	-2.59847	1.32817	-1.95643	0.0504145		0	0	0	0	0	0	3	4	0	1	6	1	0	5	5	6	0	5	2	3	C11orf16
ENSG00000202255	0.946125	-2.59529	1.58098	-1.64157	0.100678		0	2	0	0	0	0	0	0	0	0	1	2	4	1	2	0	1	3	2	2
ENSG00000144229	4.6679	-2.57863	1.06725	-2.41614	0.0156862	0.0482536	0	1	0	0	0	8	43	0	0	0	3	2	4	7	4	15	3	0	4	4	THSD7B
ENSG00000165702	2.26963	-2.57518	1.14664	-2.24584	0.024714	0.0701307	0	0	0	1	0	0	0	2	1	2	1	5	17	1	9	2	3	0	5	1	GFI1B
ENSG00000290164	1.334	-2.54017	1.37005	-1.85406	0.0637299		2	0	0	0	0	0	3	0	0	0	1	0	6	3	1	3	2	2	3	2
ENSG00000255438	1.39899	-2.53637	1.51294	-1.67646	0.0936491		0	1	0	3	0	0	0	0	0	0	4	1	4	1	0	8	2	0	2	4
ENSG00000210107	1.89483	-2.52961	1.01028	-2.50387	0.0122844		1	0	1	2	0	0	0	1	0	0	4	1	8	2	1	1	5	7	4	1
ENSG00000172638	83.9349	3.19193	0.378478	8.43359	3.35218e-17	6.91554e-15	311	205	148	92	28	33	14	116	218	237	11	13	75	4	15	5	1	19	17	29	EFEMP2
ENSG00000251410	1.68976	-2.49618	1.54423	-1.61646	0.105995		0	2	0	0	0	0	1	0	0	0	7	6	0	6	0	2	1	0	7	3
ENSG00000227512	3.0967	-2.49448	0.845325	-2.95091	0.00316835	0.0126717	0	0	4	2	2	0	0	1	1	0	6	4	13	6	9	3	0	11	2	2
ENSG00000239670	0.957918	-2.48883	2.03129	-1.22525	0.220482		0	0	0	0	1	0	0	0	0	0	0	0	3	1	0	3	2	6	2	2
ENSG00000262777	3.07462	-2.48679	1.00173	-2.4825	0.0130464	0.0414942	1	1	0	4	0	0	1	1	1	0	3	3	13	0	9	6	1	16	4	1
ENSG00000203635	4.94923	-2.48264	0.77016	-3.22354	0.00126618	0.00584963	3	0	1	1	1	0	8	1	1	1	12	10	2	7	3	20	2	14	3	14
ENSG00000229035	3.75818	-2.48216	1.09932	-2.25789	0.0239523	0.0683538	0	0	0	0	2	0	0	17	0	2	7	4	9	10	2	0	2	18	0	6
ENSG00000289552	1.93883	-2.47403	1.3955	-1.77286	0.0762518		0	0	0	3	5	0	0	0	0	0	5	0	4	2	4	1	8	0	2	6
ENSG00000213648	1.60285	-2.47151	1.35752	-1.82061	0.0686657		2	0	0	1	0	0	0	0	1	0	0	3	15	1	4	3	1	0	3	2	SULT1A4
ENSG00000241537	1.5891	-2.45972	1.39466	-1.76368	0.0777864		2	0	0	0	0	0	0	0	0	1	5	3	1	0	1	0	9	2	4	3	U2SURPP1
ENSG00000207233	0.995551	-2.45697	1.62033	-1.51634	0.129434		0	2	0	0	0	0	0	0	0	0	1	1	9	1	1	0	1	1	3	2	SNORA37
ENSG00000286682	1.36327	-2.45642	1.62503	-1.51162	0.130631		0	0	2	0	0	0	1	0	0	0	0	2	3	3	4	5	3	0	0	6
ENSG00000266304	0.860952	-2.4557	1.78794	-1.37348	0.169604		0	0	0	0	0	0	1	0	0	0	3	2	3	1	0	1	2	2	3	0
ENSG00000285688	0.923557	-2.45484	2.76735	-0.887073	0.375039		0	0	0	0	0	0	0	0	0	0	0	4	6	0	1	4	0	0	4	2
ENSG00000283265	3.56883	-2.45406	0.889106	-2.76015	0.00577756	0.0209911	1	0	0	1	5	0	3	0	0	2	3	4	15	16	9	0	4	8	3	2
ENSG00000255449	1.71441	-2.44072	1.27025	-1.92145	0.0546748		0	1	0	2	3	0	0	0	0	0	0	4	7	1	1	1	5	4	6	1
ENSG00000273342	0.957926	-2.43217	2.0408	-1.19177	0.23335		0	0	0	0	0	0	0	0	0	0	2	1	14	1	1	2	0	0	1	1
ENSG00000277942	2.42801	-2.42459	1.008	-2.40534	0.0161576	0.0494423	0	1	0	3	2	0	0	1	0	1	1	4	10	1	1	4	6	11	4	1	MIR8075
ENSG00000157680	1.59926	-2.40158	1.51961	-1.58039	0.114017		0	0	0	0	0	0	0	6	0	0	0	1	4	2	0	1	3	12	1	3	DGKI
ENSG00000273972	1.62073	-2.3964	1.22023	-1.96388	0.0495434		0	0	0	1	1	0	1	0	0	1	9	2	5	0	1	2	0	1	4	7
ENSG00000266124	5.94796	-2.39572	0.680967	-3.51812	0.000434615	0.00233382	1	1	1	8	9	0	1	2	0	1	6	10	27	6	25	9	3	3	4	13	MIR5587
ENSG00000198092	8.86502	-2.39159	0.586792	-4.07571	4.58747e-05	0.000336034	0	0	2	2	4	0	2	20	0	3	0	1	10	27	25	1	17	48	2	16	TMPRSS11F
ENSG00000196805	4.04893	-2.38711	0.998375	-2.391	0.0168027	0.0510173	0	0	4	4	0	0	1	2	0	0	4	3	2	25	0	0	1	27	5	4	SPRR2B
ENSG00000248599	4.41519	-2.36819	0.785152	-3.01622	0.0025595	0.0105816	0	0	3	3	0	3	2	1	0	2	18	15	11	7	1	2	2	11	6	7	FLJ42969
ENSG00000268945	1.81751	-2.36355	1.13543	-2.08163	0.0373766		0	0	0	3	2	0	0	1	1	0	2	2	10	1	4	4	1	0	4	5
ENSG00000277957	6.51985	-2.36177	0.593563	-3.97897	6.92134e-05	0.000477114	0	1	1	8	3	1	2	3	1	2	5	15	21	21	12	22	1	9	3	11
ENSG00000255537	2.31238	-2.35802	0.971958	-2.42605	0.0152642	0.0471088	0	1	0	1	0	0	0	2	1	1	3	5	6	1	0	3	0	13	5	7	LOC403312
ENSG00000123329	1.29681	-2.34007	1.36817	-1.71037	0.0871982		0	3	0	0	1	0	1	0	0	0	4	0	2	1	1	1	2	6	3	1	ARHGAP9
ENSG00000159650	0.956929	-2.33827	1.98902	-1.17559	0.239759		0	0	0	0	0	0	0	1	0	0	0	0	4	4	0	1	3	4	1	2	UROC1
ENSG00000279762	2.05896	-2.33639	0.992835	-2.35325	0.0186099	0.0555751	0	0	0	2	1	1	1	0	0	2	4	3	8	2	2	7	0	1	5	6
ENSG00000229719	1.48116	-2.33564	2.13687	-1.09302	0.274386		0	0	0	0	2	0	0	0	0	0	16	3	4	0	0	1	0	0	2	4	MIR194-2HG
ENSG00000127588	2.99259	-2.33561	1.10661	-2.11059	0.0348074	0.0922978	0	0	0	1	18	1	1	1	0	0	6	2	18	1	2	6	3	0	3	4	GNG13
ENSG00000287032	2.09655	-2.33539	1.56461	-1.49263	0.135533	0.265014	2	0	0	3	0	0	0	0	0	0	6	2	27	0	1	4	0	0	2	2
ENSG00000251013	1.3317	-2.33161	1.64143	-1.42047	0.15547		0	0	0	1	0	0	0	0	2	0	0	8	6	3	1	4	0	0	2	3	GAPDHP62
ENSG00000152463	2.5211	-2.29941	1.12639	-2.0414	0.0412114	0.105949	0	0	1	0	0	0	0	5	0	1	4	1	0	2	1	0	2	27	3	3	OLAH
ENSG00000269976	3.28193	-2.29848	1.06639	-2.15538	0.0311322	0.0846899	6	1	0	2	0	1	0	0	0	0	16	4	2	1	0	3	0	7	11	13
ENSG00000200879	1.67782	-2.29589	1.56222	-1.46963	0.141662		0	0	2	0	0	0	1	0	0	0	9	1	2	2	0	0	8	0	6	2	SNORD14E
ENSG00000127083	0.844071	-2.29454	1.64529	-1.39462	0.163131		0	0	1	1	0	0	0	0	0	0	2	2	0	1	2	1	3	0	2	2	OMD
ENSG00000131910	1.60932	-2.29435	1.16882	-1.96296	0.0496503		1	1	0	0	2	0	1	0	0	0	5	0	5	0	5	5	2	1	2	4	NR0B2
ENSG00000272509	3.12818	-2.28126	0.79811	-2.85832	0.00425888	0.0162678	1	0	2	1	4	0	1	2	0	0	5	2	13	1	8	3	1	12	8	2
ENSG00000203783	4.17347	-2.27916	1.12155	-2.03214	0.0421392	0.107821	0	0	9	4	0	1	0	0	0	0	18	5	27	12	0	1	0	0	2	13	PRR9
ENSG00000112038	2.49758	-2.27771	1.33241	-1.70946	0.0873654	0.190249	3	3	0	0	0	0	0	0	0	0	12	1	4	2	1	1	0	21	2	0	OPRM1
ENSG00000203740	1.32225	-2.276	1.72057	-1.32282	0.185895		0	0	0	0	0	0	0	2	1	0	1	6	13	1	0	2	0	0	2	3	NTMT2
ENSG00000286136	3.10586	-2.26777	0.997413	-2.27365	0.0229868	0.0660806	0	9	2	2	0	0	0	6	0	0	1	3	13	2	1	4	5	6	4	7
ENSG00000270343	2.26147	-2.26611	0.915053	-2.47648	0.0132685	0.042077	0	0	0	3	2	0	2	2	0	1	4	6	6	2	4	4	4	3	3	2
ENSG00000221740	3.53786	-2.25645	0.820856	-2.7489	0.00597958	0.0215544	7	1	1	0	1	0	0	0	3	1	13	1	8	2	1	4	4	11	9	4	SNORD93
ENSG00000273450	1.02978	-2.2564	2.28025	-0.98954	0.322399		0	0	0	0	0	1	0	0	0	0	0	4	7	0	0	3	4	1	0	3
ENSG00000266235	8.67955	-2.24488	0.690939	-3.24903	0.001158	0.00542162	0	1	0	9	11	1	5	3	3	2	6	10	36	19	25	16	0	11	6	26	MIR3176
ENSG00000243321	12.2612	-2.24202	0.654919	-3.42336	0.000618515	0.00315557	15	3	6	0	0	11	0	0	2	0	78	12	12	1	0	66	1	0	18	32	LINC01998
ENSG00000223458	1.06505	-2.23951	2.01222	-1.11295	0.265728		0	0	0	2	0	0	0	0	0	0	1	0	5	1	0	3	0	7	1	3	LMO7DN-IT1
ENSG00000258121	0.844439	-2.23286	1.81351	-1.23124	0.218235		0	0	0	0	1	0	0	0	0	0	1	1	0	2	6	1	2	1	2	0
ENSG00000283980	0.679152	-2.22182	2.59721	-0.855467	0.392293		0	0	0	0	0	0	0	0	0	0	5	1	4	1	0	1	1	0	0	2	GNG14
ENSG00000265185	2.5011	-2.22114	1.0042	-2.21185	0.0269769	0.0754388	1	0	0	1	0	2	1	0	1	0	4	6	0	1	0	8	2	14	8	2
ENSG00000229455	1.03589	-2.21879	2.04423	-1.08539	0.277749		0	0	0	3	0	0	0	0	0	0	1	2	7	1	0	2	0	0	5	2
ENSG00000235559	3.3617	-2.21851	0.791354	-2.80343	0.00505622	0.01877	1	0	1	0	0	1	4	1	3	0	8	1	6	4	3	1	16	1	14	1
ENSG00000226240	3.08233	-2.20308	0.906062	-2.43149	0.0150368	0.0465843	2	0	1	1	0	1	0	0	1	1	17	6	10	1	0	12	0	0	9	4	LINC00381
ENSG00000069482	27.6624	-2.19902	0.503647	-4.36619	1.26431e-05	0.000110435	0	3	1	12	17	0	63	3	2	0	2	14	0	151	108	5	141	21	2	0	GAL
ENSG00000176349	1.20181	-2.19747	1.75221	-1.25411	0.209802		0	3	0	2	0	0	0	0	0	0	2	4	5	0	1	3	0	0	4	2
ENSG00000213148	1.50963	-2.19187	2.12345	-1.03223	0.301967		0	0	0	0	3	0	0	0	0	0	2	0	0	0	1	11	6	0	4	4
ENSG00000254791	1.25636	-2.18868	1.28254	-1.70652	0.0879108		0	0	2	2	0	0	0	1	0	0	3	4	2	2	1	4	0	1	1	4
ENSG00000161911	1.44288	-2.18546	1.39303	-1.56886	0.116681		0	0	1	1	1	0	0	0	0	0	5	0	8	7	2	1	3	0	0	2	TREML1
ENSG00000096006	4.32348	-2.17408	0.974594	-2.23075	0.0256977	0.0725139	0	0	0	0	1	0	4	9	1	0	9	0	0	15	4	0	16	21	2	3	CRISP3
ENSG00000280080	4.44303	-2.17197	0.705701	-3.07775	0.00208573	0.00890861	1	0	1	5	2	0	2	1	3	1	7	7	10	5	4	7	19	0	8	8	TBC1D22A-AS1
ENSG00000184785	11.2327	-2.16569	0.640362	-3.38198	0.000719666	0.00359564	11	2	3	5	0	0	0	5	9	0	61	21	11	4	0	5	0	16	42	36	SMIM10
ENSG00000148488	63.8824	3.12652	0.855888	3.65296	0.000259237	0.00150457	2	9	9	11	17	101	119	821	4	10	2	0	0	9	12	0	2	170	0	5	ST8SIA6
ENSG00000137033	236.521	3.03097	0.624726	4.85169	1.22415e-06	1.43645e-05	115	486	1197	2	12	685	4	82	1272	340	13	44	77	1	10	11	9	36	60	19	IL33
ENSG00000273786	1.87446	-2.15847	1.30706	-1.65139	0.0986585		1	0	3	0	1	0	0	2	0	0	5	2	8	0	0	3	3	0	4	8
ENSG00000224629	2.23621	-2.15321	1.10548	-1.94777	0.0514427	0.126027	1	1	0	4	0	0	3	0	0	1	2	3	17	0	3	3	2	3	5	1
ENSG00000232422	1.05855	-2.15091	1.95397	-1.10079	0.270987		0	0	0	0	0	0	2	0	0	0	0	0	5	5	1	1	5	0	2	1
ENSG00000203258	2.29321	-2.14779	1.1834	-1.81494	0.0695338	0.159483	1	0	0	0	1	0	2	0	1	0	3	0	12	0	0	1	11	9	4	2
ENSG00000283148	1.87564	-2.14729	1.31661	-1.63093	0.102906		2	0	0	1	0	0	1	0	0	1	3	5	16	0	3	3	0	0	6	1
ENSG00000201003	0.825237	-2.14557	2.9083	-0.737742	0.460671		0	0	0	0	0	0	0	0	0	0	5	1	8	1	1	3	0	0	0	0	LOC124900439
ENSG00000271161	1.57133	-2.14443	1.16414	-1.84207	0.0654655		0	0	1	0	2	1	0	0	1	0	4	2	8	0	3	1	0	5	3	3	BOLA2P2
ENSG00000282021	5.93339	-2.14392	0.678535	-3.15962	0.00157973	0.00706799	0	1	4	4	7	5	0	2	2	0	10	10	27	3	5	17	12	5	5	9
ENSG00000207005	1.52801	-2.14155	1.58772	-1.34882	0.177395		0	0	0	5	2	0	1	0	0	0	4	6	5	0	2	1	0	0	1	7	RNU1-2
ENSG00000266801	1.62973	-2.13995	1.19073	-1.79718	0.0723069		3	2	0	0	0	0	0	0	1	0	5	2	3	1	3	1	7	0	3	1
ENSG00000281016	1.94711	-2.13447	1.08137	-1.97387	0.0483967		1	1	0	2	1	0	0	0	0	1	2	0	0	4	4	6	3	9	3	2
ENSG00000287419	4.82751	-2.13409	0.696738	-3.06298	0.00219148	0.00929208	5	5	3	4	0	0	3	0	0	1	13	13	15	3	2	7	5	3	7	13
ENSG00000222345	3.1382	-2.13283	1.02174	-2.08745	0.0368472	0.0967681	1	0	1	8	0	1	0	1	2	0	20	1	6	0	7	1	6	1	4	4	SNORD19C
ENSG00000270733	2.23055	-2.132	0.937264	-2.27471	0.0229233	0.065948	0	1	3	0	2	1	1	0	0	0	3	4	16	3	3	1	5	0	1	5	MRPS6P1
ENSG00000273980	2.33698	-2.12686	1.34697	-1.57899	0.114337	0.233375	0	0	4	0	2	0	0	2	0	0	0	5	22	1	0	5	0	2	2	9
ENSG00000277952	2.70846	-2.12677	0.883212	-2.40799	0.0160406	0.0491572	0	0	0	0	1	0	4	2	3	1	5	8	1	3	2	0	8	8	4	5	SNRPCP7
ENSG00000235236	0.817473	-2.12614	1.83913	-1.15606	0.247657		1	0	0	0	1	0	0	0	0	0	0	2	2	3	2	2	2	0	2	0
ENSG00000163508	25.7206	-2.12495	0.493783	-4.3034	1.68198e-05	0.00014095	12	0	11	13	15	26	19	0	6	0	99	21	54	21	18	119	24	0	53	31	EOMES
ENSG00000253768	1.30318	-2.11692	1.68765	-1.25436	0.20971		0	0	0	1	0	0	0	0	0	1	0	1	6	6	10	1	0	1	1	0
ENSG00000107187	1.5188	-2.11003	1.32167	-1.59648	0.110381		1	0	0	3	2	0	0	0	0	0	0	1	2	4	3	8	3	0	1	4	LHX3
ENSG00000278374	1.78577	-2.10978	1.32289	-1.59482	0.110752		0	3	0	1	2	0	0	0	0	0	11	2	2	1	2	2	0	0	7	4	LOC124902105
ENSG00000215515	1.42281	-2.10941	1.3386	-1.57584	0.115063		1	2	0	1	0	0	0	0	0	0	1	4	12	1	0	3	1	0	3	3
ENSG00000260808	2.41687	-2.10345	1.26269	-1.66585	0.0957428	0.203801	1	0	2	4	0	0	2	2	0	0	10	6	14	0	3	1	0	0	4	4
ENSG00000253309	3.60512	-2.10221	1.03065	-2.03969	0.041381	0.106275	0	1	0	4	2	0	0	1	2	0	18	9	19	4	3	0	0	0	9	7	SERPINE3
ENSG00000235131	1.62054	-2.10068	1.66454	-1.26202	0.206943		0	0	0	1	6	0	0	0	0	0	6	3	11	1	2	6	0	0	0	1
ENSG00000260955	2.71849	-2.09434	0.900929	-2.32464	0.0200911	0.0591884	1	0	0	2	0	2	1	2	0	2	7	3	10	2	1	4	10	0	3	7
ENSG00000210049	1.18687	-2.0935	1.58758	-1.31867	0.187278		0	1	0	0	0	2	0	1	0	0	5	0	2	2	0	1	5	0	2	3
ENSG00000287601	1.13364	-2.09105	1.82245	-1.14738	0.251223		0	0	0	5	0	1	0	0	0	0	0	1	3	0	2	4	0	5	2	1
ENSG00000223586	1.02054	-2.08921	1.76458	-1.18397	0.236425		0	0	0	1	1	0	0	0	0	0	8	2	0	2	0	1	2	0	2	2
ENSG00000263020	2.95387	-2.08829	0.882104	-2.36739	0.0179139	0.0538008	0	2	4	0	2	0	0	0	1	6	1	11	5	3	1	4	3	6	5	8
ENSG00000207802	1.61001	-2.0881	1.7376	-1.20172	0.229473		0	0	0	0	1	0	0	0	0	2	8	3	2	0	3	0	0	8	0	7	MIR646
ENSG00000278472	1.85892	-2.08526	1.24289	-1.67775	0.0933966		0	0	0	0	1	4	0	7	0	0	3	1	0	2	1	7	4	1	5	2
ENSG00000259202	1.23669	-2.08271	2.08059	-1.00102	0.316818		0	0	3	2	0	0	0	0	0	0	5	1	0	0	0	3	1	7	0	3
ENSG00000274569	1.55221	-2.08225	1.18568	-1.75616	0.0790611		0	0	0	5	1	0	3	0	0	0	2	5	3	3	3	1	3	0	1	3
ENSG00000170426	4.35626	-2.08191	0.876219	-2.37602	0.0175006	0.0527551	1	1	1	9	0	1	0	0	0	1	12	1	10	31	17	0	1	0	2	3	SDR9C7
ENSG00000171115	31.8172	-2.08111	0.43242	-4.8127	1.48902e-06	1.68867e-05	49	5	1	0	15	21	9	0	7	9	309	37	4	16	33	23	23	16	29	37	GIMAP8
ENSG00000140368	6.8499	-2.08051	0.690598	-3.01262	0.00259002	0.0106806	0	0	3	9	2	1	1	21	0	5	10	9	26	3	5	7	5	16	5	19	PSTPIP1
ENSG00000286194	5.94356	-2.07714	0.752243	-2.76127	0.00575779	0.020936	0	0	4	4	12	2	3	6	0	0	11	7	8	2	10	28	8	5	10	5
ENSG00000290789	2.63447	-2.07247	1.04322	-1.98662	0.0469648	0.117469	0	0	0	1	2	1	5	0	0	0	8	1	2	15	2	8	8	0	1	0
ENSG00000118785	64.8909	2.99444	0.762132	3.92903	8.52896e-05	0.00057178	130	170	76	122	8	222	223	7	103	45	2	9	12	36	34	5	0	5	37	20	SPP1
ENSG00000279803	1.53772	-2.05747	1.8176	-1.13197	0.257646		0	0	0	2	0	0	0	0	0	1	0	2	5	3	3	0	0	14	2	0
ENSG00000165507	258.215	2.97293	0.379976	7.824	5.11694e-15	6.01651e-13	1109	636	265	135	29	196	43	88	796	1001	116	98	68	10	19	16	4	98	62	34	DEPP1
ENSG00000288032	1.96802	-2.0533	1.17828	-1.74263	0.0813976		0	0	0	5	0	0	2	1	1	0	3	4	18	2	1	2	1	0	1	4
ENSG00000230914	2.72811	-2.0509	1.04792	-1.95711	0.0503351	0.123889	1	0	0	4	0	1	0	2	0	2	5	2	29	3	2	5	3	0	2	1
ENSG00000204174	4.16874	-2.04615	0.973423	-2.10201	0.0355521	0.0939213	0	0	7	1	0	2	0	0	1	0	1	8	62	4	0	2	0	0	8	3	NPY4R
ENSG00000261872	0.683414	-2.03584	1.96045	-1.03846	0.299056		0	0	0	0	0	0	0	0	0	1	1	0	3	1	1	1	4	0	1	1
ENSG00000276853	2.21716	-2.0343	1.26726	-1.60527	0.108434	0.224065	2	0	0	0	0	0	1	3	0	0	4	0	7	0	1	0	2	14	9	2
ENSG00000184459	1.56021	-2.0308	1.25543	-1.61762	0.105745		0	1	0	0	3	1	0	0	0	1	7	2	5	6	2	1	2	0	2	0	BPIFC
ENSG00000273682	1.47666	-2.0295	1.18723	-1.70944	0.0873687		0	1	1	0	0	0	1	2	1	0	2	1	7	2	3	4	0	0	3	4	BLVRBP1
ENSG00000249753	4.16887	-2.02421	0.700057	-2.89149	0.00383423	0.0148812	1	0	1	2	4	4	1	1	1	1	16	6	10	8	5	3	8	0	9	6
ENSG00000222489	4.80656	-2.02335	0.789678	-2.56225	0.0103998	0.0342429	0	1	6	4	2	0	0	1	2	2	5	2	7	1	3	7	2	32	10	11	SNORA79B
ENSG00000290069	2.03464	-2.02147	1.40537	-1.43839	0.150323	0.286278	0	0	5	0	3	1	0	0	2	0	4	11	0	2	0	4	1	0	4	6
ENSG00000256564	1.43109	-2.01956	1.53054	-1.31951	0.186999		5	0	1	0	0	0	0	1	2	0	0	2	0	4	3	1	3	2	0	4
ENSG00000228729	1.2077	-2.01758	1.49676	-1.34797	0.177669		0	0	1	0	0	1	0	0	1	0	4	0	5	0	1	3	0	4	1	5	LOC100418874
ENSG00000177238	1.01068	-2.01655	1.4918	-1.35176	0.176453		2	0	0	0	1	1	0	0	0	0	0	3	5	1	1	3	0	3	1	1	TRIM72
ENSG00000271344	2.87836	-2.01392	1.43317	-1.40522	0.159956	0.299618	1	0	0	9	3	0	0	4	0	0	8	7	4	0	0	5	0	10	9	0
ENSG00000169583	100.395	2.96985	0.724473	4.09932	4.14361e-05	0.000306951	110	249	108	140	29	131	26	344	101	259	9	26	20	231	91	4	16	71	0	6	CLIC3
ENSG00000226261	0.966522	-2.01299	1.85356	-1.08601	0.277474		1	0	0	0	2	0	0	0	0	0	0	5	6	1	1	4	1	0	0	1
ENSG00000279281	3.17173	-2.01283	0.802822	-2.50719	0.0121696	0.0391777	0	1	3	2	0	0	2	2	0	2	1	5	5	2	1	9	15	5	5	4
ENSG00000107159	297.91	2.83968	0.695151	4.08499	4.40795e-05	0.000324509	5	24	39	7	68	3571	726	990	56	95	6	7	4	18	295	226	15	27	7	3	CA9
ENSG00000205592	4.01781	-2.01085	0.997502	-2.01588	0.0438125	0.111262	0	0	0	15	0	2	11	1	0	0	0	1	5	6	13	2	13	5	5	2	MUC19
ENSG00000216802	1.58594	-2.00789	1.40943	-1.42461	0.154269		0	0	0	3	0	0	0	0	2	2	3	2	6	0	1	0	1	9	3	1
ENSG00000280401	1.83124	-2.00318	1.37272	-1.45928	0.144489		0	0	0	0	1	0	2	2	0	0	0	3	0	6	2	2	1	10	8	0
ENSG00000236137	5.46137	-2.00221	0.644424	-3.10698	0.00189009	0.00822626	0	0	2	3	7	1	5	7	1	0	6	6	4	9	8	18	16	13	2	4	CD101-AS1
ENSG00000275022	3.00638	-2.00196	0.925979	-2.162	0.0306186	0.0835028	2	1	2	6	0	0	0	0	0	3	6	1	25	1	6	2	3	2	1	5	MIR6753
ENSG00000140481	67.6411	2.83943	0.360309	7.88053	3.26008e-15	4.11005e-13	53	141	55	195	5	349	3	92	120	130	3	16	15	18	2	58	0	57	22	9	CCDC33
ENSG00000251365	8.88816	-1.99666	0.695934	-2.86904	0.00411718	0.0158224	0	2	1	2	2	61	1	2	1	0	7	12	10	3	3	53	2	6	9	14	LINC02236
ENSG00000258282	2.05015	-1.99295	1.03955	-1.91713	0.055222	0.132932	0	0	2	0	0	2	1	0	2	1	1	3	0	2	0	8	5	3	4	8
ENSG00000254205	0.942185	-1.99253	2.07025	-0.96246	0.335819		0	0	0	1	0	0	0	0	1	0	4	4	4	0	1	0	0	0	1	5
ENSG00000274317	3.59389	-1.99138	0.736171	-2.70505	0.00682936	0.024095	0	1	1	3	1	0	3	1	2	1	4	3	8	1	8	1	19	2	7	6
ENSG00000207475	1.13608	-1.98264	2.34279	-0.846274	0.3974		0	0	0	6	0	0	0	0	0	0	4	0	3	1	3	0	4	0	2	0	SNORA80E
[truncated: 36,871 more rows]

## Sheet: TableS5b
Table S5b｜Gene set enrichment analysis (day 2 vs. day 7)
[truncated: 24,515 more rows]

## Sheet: TableS6
	Table S6｜Genetic modifications
[truncated: 7 more rows]

## Sheet: TableS7
Table S7｜Cloning of TP53 DN lentivirus
[truncated: 6 more rows]
